# Supplementary material for: UPLC-TOF/MS-based metabolomics reveals the chemical changes and in vitro biological effects in fermentation of white ginseng by four probiotics
Source: Front Microbiol. 2022 Nov 24;13:1022200. doi: 10.3389/fmicb.2022.1022200 (PMC9729340; doi:10.3389/fmicb.2022.1022200)
Supplement: Supplementary file 1 [file Table_1.XLS]

## Sheet: Metabolite overview
ID	Metabolite	M/Z	Mode	Adducts	Formula	Retention time	RSD	Fragmentation Score	Theoretical Fragmentation Score	Mass Error	HMDB Class	EP_1	EP_2	EP_3	LP_1	LP_2	LP_3	SP_1	SP_2	SP_3	BP_1	BP_2	BP_3	PP_1	PP_2	PP_3	MP_1	MP_2	MP_3
pos_2	(+/-)13-HpODE	277.215	pos	M+H-2H2O, 2M+Na, 2M+K, M+Na, M+K, M+H, M+H-H2O	C18H32O4	6.9055	0.0032402	43.7	-	-2.63873	-	5.3797	5.2767	5.22	4.6474	4.4097	4.4626	4.3785	4.5758	4.4968	4.3663	4.4379	4.3839	4.4619	4.5324	4.4544	5.4898	5.4569	5.6982
pos_4	Gibberellin A44	329.174	pos	M+H, 2M+Na, M+K, M+NH4, M+Na, M+H-H2O	C20H26O5	6.7929	0.0122541	39.4	-	-2.2848	Prenol lipids	4.2861	4.4408	3.8104	0.8232	1.5566	1.3264	0.8319	0.8844	1.5481	1.7216	1.1893	1.7448	1.8122	1.1697	1.1212	2.7591	3.0777	3.6
pos_8	[2-(2-hydroxypropan-2-yl)-6-(2-methylbut-3-en-2-yl)-7-oxo-2H,3H,7H-furo[3,2-g]chromen-3-yl]oxidanesulfonic acid	428.14	pos	M+NH4, M+Na, M+H, M+H-H2O, M+H-2H2O	C19H22O8S	5.8733	0.00611198	-	35.4	5.25571	-	3.4052	3.2012	3.4121	3.8914	3.8119	3.7854	3.7345	3.6792	3.6859	3.6137	3.7343	3.7119	3.8198	3.916	3.8858	3.3049	3.5189	3.3098
pos_12	19-Oxotestosterone	320.222	pos	M+H-H2O, M+ACN+H, M+K, M+Na, M+NH4	C19H26O3	7.8798	0.00463804	-	33.8	-1.52699	Steroids and steroid derivatives	4.166	3.9404	4.1285	4.7993	4.8768	4.9506	5.1708	4.9765	5.1612	4.9882	4.9705	4.8426	5.0921	5.1238	5.1263	4.9786	4.928	4.8146
pos_13	PI(18:2(9Z,12Z)/0:0)	619.285	pos	M+H-H2O, M+2Na-H, M+H, M+Na, M+H-2H2O	C27H49O12P	8.6095	0.0136158	31.1	-	-0.496516	Glycerophospholipids	4.4143	4.2577	4.5889	4.2526	4.7053	4.125	4.0554	4.5041	4.6306	4.8157	4.7572	4.8088	4.7907	4.7567	4.6829	3.3471	3.4874	2.6183
pos_14	(8E,15E)-1,8,15-Heptadecatriene-11,13-diyne	227.179	pos	M+H, 2M+H, 2M+ACN+H, M+ACN+H, M+NH4	C17H22	8.3675	0.0139568	37.7	-	-3.746	Unsaturated hydrocarbons	3.524	2.8195	3.2451	4.4463	4.3974	4.4024	4.5148	4.4312	4.5911	4.3867	4.3632	4.474	4.4955	4.4928	4.4048	4.2583	4.2217	4.127
pos_16	13(S)-HOTrE	277.216	pos	M+H-H2O, 2M+Na, M+NH4, M+Na, M+H-2H2O	C18H30O3	7.2052	0.00358897	49	-	-2.39424	-	5.4581	5.2366	5.2584	4.2557	4.1277	4.0913	4.1225	4.17	4.1965	4.135	4.0982	4.0824	4.22	4.2371	4.192	5.4105	5.323	5.6386
pos_22	(Z)-Guggulsterone	313.216	pos	M+H, 2M+H, M+Na, M+ACN+Na, M+H-H2O	C21H28O2	6.3187	0.00327287	33.7	-	-1.01983	Steroids and steroid derivatives	5.3162	5.3029	5.5563	5.6763	5.7678	5.8142	5.7968	5.7859	5.8017	5.8359	5.7868	5.7967	5.736	5.7201	5.7553	5.6503	5.6908	5.5801
pos_28	Glycerophosphocholine	296.065	pos	M+K, 2M+H, 2M+K, M+H	C8H20NO6P	0.6405	0.0253921	76.4	-	-1.92681	Glycerophospholipids	4.5521	4.4208	4.2366	4.4684	4.528	4.5232	4.8337	4.7438	4.7431	4.4784	4.5757	4.4623	4.5863	4.5945	4.5958	4.7195	4.4616	4.5147
pos_29	Ginkgolide M	463.098	pos	M+K, 2M+Na, 2M+K, M+H	C20H24O10	0.6204	0.0387466	-	47.7	-4.76314	Prenol lipids	2.058	2.0459	3.3894	3.7817	3.7253	3.835	3.6506	3.615	3.606	3.512	3.5884	3.4944	3.494	3.4931	3.5724	3.4126	3.3525	3.1407
pos_33	Betaine	156.042	pos	M+K, 2M+H, 2M+K, M+H	C5H11NO2	0.669	0.0464323	83.4	-	-4.89788	Carboxylic acids and derivatives	3.4716	3.0512	3.3149	2.7846	2.8835	2.6552	2.9129	2.838	2.815	2.8137	2.7105	2.7993	2.6505	2.6411	2.6481	3.4039	3.4958	3.4214
pos_41	Ser Ala Asn	291.129	pos	M+H, M+NH4, M+2Na-H, M+H-2H2O	C10H18N4O6	0.7179	0.0402789	35	-	-2.06134	-	3.3669	3.4019	3.4582	3.0554	3.1665	3.1217	3.5132	3.4329	3.505	3.3557	3.255	3.3875	3.2201	3.0447	3.1784	3.3542	3.4894	3.4914
pos_42	2-Phenylaminoadenosine	341.139	pos	M+H-H2O, M+Na, M+H, M+H-2H2O	C16H18N6O4	4.368	0.0080416	-	52.1	9.64696	Purine nucleosides	2.4428	2.4385	1.9715	3.2586	3.2683	3.148	3.3748	3.3195	3.4211	3.0127	3.065	3.2041	3.2197	3.2469	3.1658	3.443	3.387	3.4674
pos_45	2-{[5,7-dihydroxy-2-(4-hydroxyphenyl)-4-oxo-4H-chromen-3-yl]oxy}-4,5-dihydroxy-6-methyloxan-3-yl (2E)-3-(4-hydroxyphenyl)prop-2-enoate	543.128	pos	M+H-2H2O, M+Na, M+H-H2O, M+H	C30H26O12	4.975	0.00344929	-	50.1	-0.558142	-	4.0184	4.382	4.1566	4.6646	4.5616	4.4834	4.4419	4.4076	4.5109	4.5481	4.6091	4.6577	4.4643	4.476	4.3821	4.3339	4.3366	4.2333
pos_54	PC(16:0/0:0)[U]	496.34	pos	M+H, 2M+H, M+Na, M+K	C24H50NO7P	8.3386	0.00315683	73.5	-	-0.0805779	-	5.204	5.2093	5.0604	5.3417	5.4322	4.7981	5.1192	5.0942	5.3514	5.2571	5.2887	5.2823	5.4458	5.474	5.4029	4.7558	4.6954	4.4772
pos_57	1-Palmitoylglycerophosphoinositol	595.285	pos	M+H-H2O, M+H, M+Na, M+2Na-H	C25H49O12P	9.1921	0.0367101	-	39.3	-0.52823	Glycerophospholipids	3.2943	3.2859	3.0047	3.618	3.9053	2.9535	4.7925	4.4613	4.665	3.869	3.783	3.8166	3.8483	3.7512	3.781	3.8863	3.5307	3.8858
pos_77	Corchorifatty acid F	311.221	pos	M+H-H2O, M+Na, M+H, M+H-2H2O	C18H32O5	6.5409	0.00857748	-	38.4	-3.1505	Fatty Acyls	3.8277	3.765	3.8692	3.9324	3.9291	4.0185	3.6761	3.874	3.8198	3.9255	3.9696	3.8951	3.9638	3.9874	3.947	4.3687	4.3364	4.4946
pos_110	Arg Gly Ala Glu	432.221	pos	M+H, M+Na, M+K	C16H29N7O7	0.6405	0.0166984	36.8	-	2.98591	-	3.4084	3.4046	3.8353	3.9561	4.0333	4.0402	4.589	4.4865	4.5428	4.2395	4.201	4.2164	4.112	4.0836	4.1089	3.7774	3.7015	3.697
pos_127	Gibberellin A123	365.193	pos	M+H, M+ACN+Na, M+Na	C20H28O6	3.5809	0.00459877	-	40.3	-7.95318	Prenol lipids	4.0782	4.0617	4.1616	4.3728	4.2456	4.3737	4.3596	4.3227	4.3421	4.2868	4.2905	4.2456	4.3135	4.3782	4.3149	4.3143	4.2798	4.243
pos_141	Cysteinyl-Cysteine	207.028	pos	M+H-H2O, M+H, M+H-2H2O	C6H12N2O3S2	4.2017	0.0243906	37.8	-	9.95608	Carboxylic acids and derivatives	4.2368	4.2931	4.2642	0.0138	0.0143	0.0151	0.0157	0.015	0.0161	0.0144	0.9496	0.1384	0.8187	0.5528	1.4329	0.0154	0.0158	0.0153
pos_146	Capsianoside V	532.311	pos	M+NH4, M+ACN+Na, M+H	C26H42O10	4.4452	0.0170765	-	32.9	-0.520517	Prenol lipids	3.1379	2.8497	2.161	2.3011	2.4208	2.3457	2.4412	2.4371	2.4878	2.4311	2.4789	2.4921	2.5053	2.5339	2.5083	3.0969	3.5874	3.8989
pos_154	Chrysin 5-xyloside	387.107	pos	M+H, M+Na, M+H-H2O	C20H18O8	4.6932	0.0055817	38.9	-	-0.466242	-	3.1908	3.0458	3.2335	3.4516	3.311	3.2662	3.3938	3.287	3.2784	3.2605	3.3274	3.1422	3.4267	3.4645	3.4739	3.5267	3.5157	3.3139
pos_159	Heliantriol B2	423.362	pos	M+H-2H2O, M+H, M+H-H2O	C30H50O3	4.828	0.00272314	-	65	-0.530063	Prenol lipids	5.7749	5.7127	5.878	6.0861	6.0916	6.0507	6.1179	6.09	6.1069	6.0591	6.0782	6.0916	6.1553	6.1584	6.1299	6.0993	6.093	6.0803
pos_167	13S-HpOTrE(gamma)	311.221	pos	M+H-H2O, M+H, M+H-2H2O	C18H30O4	5.2693	0.00377841	38.8	-	-2.50985	-	3.7476	4.012	3.1542	3.1734	3.127	3.2369	3.2129	3.3302	3.2011	3.1131	3.0963	3.0686	3.0806	3.102	3.1202	4.7631	4.8823	4.9647
pos_178	Glutaminylphenylalanine	326.185	pos	M+H-2H2O, M+H, M+CH3OH+H	C14H19N3O4	5.7653	0.00754985	-	30.4	-3.69401	Carboxylic acids and derivatives	4.1532	4.1212	4.0108	2.0911	2.1895	2.2911	2.1367	2.2158	2.2528	2.148	1.9803	2.2564	1.994	1.9483	2.0516	2.4742	2.3275	2.4783
pos_180	N-Undecanoylglycine	226.179	pos	M+H, M+Na, M+H-H2O	C13H25NO3	5.8436	0.019834	-	33.4	-5.04165	Carboxylic acids and derivatives	2.6127	2.5201	3.2088	3.2465	3.2902	3.3485	3.3211	3.4386	3.3666	3.4304	3.5009	3.5123	3.2872	3.3621	3.4003	3.2054	3.0552	3.1655
pos_199	(22E)-(24R,25R)-25,26-epoxy-1alpha,24-dihydroxy-22,23-didehydrovitamin D3	446.326	pos	M+NH4, M+Na, M+H	C27H40O4	6.9442	0.0109199	58.5	-	-0.199619	-	0.7759	1.628	1.3385	3.4514	3.2203	3.2408	3.389	3.3899	3.2081	3.0002	3.1838	2.9492	3.454	3.556	3.444	3.6785	3.71	2.6818
pos_201	12S-HHTrE	263.2	pos	M+H-H2O, M+NH4, M+Na	C17H28O3	6.9442	0.0187982	36.7	-	-3.107	-	3.136	3.0287	3.307	3.2079	3.4291	3.5405	3.6325	3.6098	3.5675	3.534	3.5531	3.5496	3.6323	3.6145	3.6171	3.4836	3.4036	3.58
pos_205	13(S)-HODE	279.23	pos	M+H-H2O, M+H, M+H-2H2O	C18H32O3	7.273	0.00236747	31.6	-	-5.72239	-	4.7146	4.6101	4.3128	3.6129	3.5317	3.4701	3.7251	3.8431	3.73	3.5257	3.4163	3.5026	3.4808	3.5389	3.3918	4.7535	4.769	4.9966
pos_208	Isopulegone caffeate	299.163	pos	M+H, M+Na, M+H-H2O	C19H24O4	7.4197	0.0059154	-	30.5	-1.0716	Cinnamic acids and derivatives	4.2138	4.2818	3.8629	1.9832	2.236	2.1005	2.5146	1.6374	2.7135	2.1651	2.2586	1.8384	2.524	2.5041	2.3278	3.1155	3.2768	3.5971
pos_213	PC(18:2/0:0)	520.339	pos	M+H, M+K, M+H-H2O	C26H50NO7P	7.8897	0.00722092	37.5	-	-0.969774	-	6.2873	6.3365	5.8151	5.1702	5.4084	4.4864	4.6346	4.8583	5.2123	5.2284	5.2943	5.2821	5.3988	5.4406	5.3105	4.1954	4.1184	3.8241
pos_218	Gravelliferone	331.19	pos	M+H, M+CH3OH+H, M+H-H2O	C19H22O3	8.1131	0.00365615	-	63.7	-2.7472	Coumarins and derivatives	4.8102	4.8064	4.7067	1.4254	1.1522	0.8344	0.7164	0.7367	0.13	1.2954	1.1617	0.4604	1.0932	0.1221	0.301	1.7558	1.3527	3.1454
pos_222	Methyl 9,10-epoxy-12,15-octadecadienoate	309.241	pos	M+H-H2O, M+Na, M+H	C19H32O3	8.4548	0.0179079	58.4	-	-2.67321	-	4.4244	4.2967	4.0969	2.6103	2.6429	2.7969	2.5677	2.5147	2.6173	2.7687	2.7492	2.7548	2.8095	2.8711	2.8107	1.9041	2.2323	2.0472
pos_223	11-Hydroxyoctadecanoic acid	323.257	pos	M+Na, M+2Na-H, M+H	C18H36O3	8.503	0.00687012	-	50.6	6.03944	Fatty Acyls	3.3899	3.4366	3.7292	4.1841	4.2522	4.3798	4.4479	4.4274	4.4538	4.4563	4.3446	4.3193	4.3882	4.47	4.4431	5.1303	5.1721	5.2731
pos_227	(+/-)-(Z)-2-(5-Tetradecenyl)cyclobutanone	287.234	pos	M+Na, M+ACN+Na, M+H	C18H32O	8.3675	0.0441493	-	52.9	-0.911296	Organooxygen compounds	1.2353	1.2713	1.1147	2.8174	2.5676	2.938	3.0201	2.871	2.9147	2.7985	2.7987	2.8439	2.7298	2.7621	2.5308	2.9157	2.8273	2.831
pos_234	1-Oleoyl Lysophosphatidic Acid (sodium salt)	437.266	pos	M+H, 2M+Na, M+K	C21H41O7P	9.1036	0.0140721	66.5	-	-1.16611	-	3.9805	4.1225	3.6857	2.1521	2.0291	1.2731	2.0225	2.0395	2.3132	2.0909	1.7936	1.6765	1.5955	1.5302	1.6356	0.1035	2.0011	0.7188
pos_236	1-Palmitoyl Lysophosphatidic Acid	393.24	pos	M+H-H2O, 2M+H, M+Na	C19H39O7P	9.1233	0.0093337	51.6	-	-0.200869	-	3.9718	3.8935	3.9393	4.2101	4.302	4.0559	4.6073	4.4732	4.6027	4.2181	4.1788	4.196	4.2307	4.1564	4.2012	3.8605	3.7345	1.7561
pos_244	Linoleic Acid ethyl ester	309.278	pos	M+H, M+NH4, M+Na	C20H36O2	9.5796	0.0457749	61.3	-	-1.28614	-	0.5869	0.5808	0.6904	2.1825	1.9357	3.0041	2.9392	2.7053	2.7311	2.5704	2.6277	2.2832	2.6327	2.4454	2.5688	3.6814	3.8989	4.036
pos_247	Glucocerebrosides	736.532	pos	M+H-H2O, M+Na, M+H	C40H75NO9	9.991	0.00704207	41.2	-	-0.933302	-	4.5425	4.5425	4.6711	4.2949	4.2879	4.311	4.2921	4.2429	4.2271	4.2178	4.1628	4.1783	4.3345	4.3107	4.3324	4.6306	4.7091	4.7266
pos_253	1-Palmitoyl-2-linoleoyl PE	738.504	pos	M+H, M+2Na-H, M+Na	C39H74NO8P	10.6785	0.00443876	63.4	-	-1.12438	-	3.659	3.2472	3.4148	4.4186	4.6863	3.8891	4.4734	4.3421	4.5022	4.475	4.4737	4.3486	4.4785	4.3677	4.4396	3.0569	3.3033	2.8984
pos_273	Camelliagenin A	497.358	pos	M+H, M+Na, M+H-H2O	C30H50O4	7.821	0.0040308	35.4	-	-2.75782	Prenol lipids	3.4404	3.2385	3.2977	3.8763	3.6782	3.6873	3.8305	3.9186	3.7701	3.4617	3.6017	3.332	3.8313	3.9121	3.868	4.2803	4.266	4.1575
pos_275	9-OxoODE	295.226	pos	M+H-H2O, M+Na, M+H	C18H30O3	7.821	0.00201871	48	-	-2.64411	Fatty Acyls	5.2041	4.9672	5.181	5.0979	5.0629	5.0291	4.4303	4.797	4.825	5.0367	5.0148	5.0399	5.1087	5.136	5.1136	5.1633	5.1381	5.2274
pos_280	(4E)-1-(4-hydroxy-3-methoxyphenyl)dec-4-en-3-one	277.179	pos	M+H, 2M+Na, 2M+H	C17H24O3	7.655	0.00711123	-	40.3	-1.91431	-	4.0944	4.2913	2.219	0.0319	1.7722	1.148	1.973	1.2053	1.8652	0.9463	2.185	0.0327	2.0951	1.8768	2.0625	4.3259	4.4618	4.96
pos_296	(2'E,4'Z,7'Z,8E)-Colnelenic acid	275.2	pos	M+H-H2O, M+Na, M+H-2H2O	C18H28O3	6.8029	0.0117845	-	48.1	-2.86182	-	3.1965	3.1573	3.0558	2.3121	1.2487	0.4573	0.0116	1.4752	0.0118	0.8602	0.4911	1.3558	1.3833	1.0292	1.3904	3.7848	3.7833	3.995
pos_297	Naematolone	307.153	pos	M+H, M+Na, M+H-H2O	C17H22O5	6.6956	0.0120311	-	45.6	-1.9381	Prenol lipids	4.0481	4.0009	0.1069	0.1523	0.1575	0.165	0.1708	0.1645	0.1737	0.1586	0.1622	0.1558	0.167	0.1635	0.1595	3.4641	3.8231	4.6065
pos_304	Tatridin B	229.121	pos	M+H-2H2O, 2M+Na, M+H-H2O	C15H20O4	6.5314	0.0260505	-	67.9	-3.44629	Prenol lipids	2.4844	2.6314	2.1549	2.9063	0.9692	0.9908	2.3304	0.9894	1.0152	0.9726	0.9829	0.9641	1.3462	0.9868	0.9751	1.9574	1.878	2.3939
pos_311	D-(+)-Cellobiose	360.149	pos	M+H-H2O, M+Na, M+NH4	C12H22O11	5.9708	0.013799	53.5	-	-1.67792	Organooxygen compounds	3.7944	3.8597	4.1486	4.1747	4.216	4.2479	4.2087	4.2002	4.2011	4.2853	4.2266	4.2683	4.1801	4.0875	4.1618	3.9968	3.9975	3.8971
pos_314	Quasiprotopanaxatriol	423.362	pos	M+H-2H2O, M+H, M+H-H2O	C30H50O3	5.7558	0.0021697	-	51.7	-0.604501	Prenol lipids	5.511	5.4794	5.6862	5.9466	5.9682	5.9434	6.0231	5.9752	6.0062	5.9366	5.9937	5.9839	5.9993	5.9879	5.9863	6.0057	6.0099	5.9299
pos_327	Pantoyllactone glucoside	293.122	pos	M+H-2H2O, M+H-H2O, M+H	C12H20O8	4.7785	0.00409912	-	58.1	-2.17842	Fatty Acyls	2.8185	2.6071	2.3446	3.3909	3.1777	3.1579	3.249	3.1831	3.2007	3.0839	3.2177	3.0344	3.2947	3.3303	3.2188	3.4398	3.4643	3.372
pos_343	Glutaminylhistidine	266.123	pos	M+H-H2O, M+NH4, M+H-2H2O	C11H17N5O4	0.7075	0.0149104	-	51.4	-7.29138	Carboxylic acids and derivatives	3.826	3.7868	3.9333	4.0717	4.1468	4.0734	4.2199	4.2592	4.3162	4.2828	4.2324	4.2861	4.3349	4.2952	4.2526	4.3829	4.4244	4.3994
pos_374	8-[3,7-dihydroxy-2-(3-hydroxyphenyl)-3,4-dihydro-2H-1-benzopyran-4-yl]-6-[3,7-dihydroxy-2-(4-hydroxy-3-methoxyphenyl)-3,4-dihydro-2H-1-benzopyran-4-yl]-2-(3-hydroxyphenyl)-3,4-dihydro-2H-1-benzopyran-3,5,7-triol	817.254	pos	M+H, M+Na, M+2H	C46H40O14	2.9384	0.0100075	-	37.9	6.45227	-	4.17	4.0225	4.0861	0.1004	0.5165	0.0006	0.4246	0.0006	0.102	0.0006	0.2373	0.0006	0.0718	0.1335	0.0006	2.8328	3.1056	3.5453
pos_376	2-Propylisonicotinic acid	166.086	pos	M+H, M+CH3OH+H, M+NH4	C9H11NO2	2.9499	0.00812403	55.6	-	-4.31867	-	3.3654	3.3565	3.1121	3.6679	3.8412	3.8611	3.4403	3.6669	3.5439	4.0017	4.0645	3.9948	4.0518	4.0631	4.0565	3.7422	3.9152	3.9866
pos_399	2,3-Dimethyl-2-cyclohexen-1-one	249.185	pos	M+H-H2O, 2M+H	C8H12O	0.3012	0.012077	-	57.8	6.1566	Organooxygen compounds	2.5006	2.4513	2.5926	2.7501	2.7633	2.8012	2.8275	2.8012	2.858	2.8595	2.833	2.8133	2.8068	2.7733	2.7972	2.796	2.8146	2.7791
pos_429	D-Pipecolic acid	147.113	pos	M+H, M+NH4	C6H11NO2	0.5557	0.02242	87.6	-	-0.789633	Carboxylic acids and derivatives	2.0833	2.2318	2.5743	2.0693	2.2176	2.2109	1.4982	1.8268	1.5953	2.3762	2.3625	2.3381	2.2268	2.2508	2.2567	1.844	2.2734	2.4999
pos_475	L-Carnitine	162.112	pos	M+H, M+K	C7H15NO3	0.6882	0.026432	95.5	-	-3.74614	Organonitrogen compounds	2.6915	2.5614	2.3575	2.1223	2.1802	2.1305	2.3607	2.4491	2.4255	2.0586	2.0202	2.2543	1.9499	1.677	2.0933	2.2958	2.046	2.1543
pos_501	Imidazolepropionic acid	158.092	pos	M+NH4, M+ACN+H	C6H8N2O2	0.7475	0.00359502	-	31.6	-4.35187	Azoles	3.5753	3.577	3.7478	3.7004	3.7278	3.7356	3.8867	3.8677	3.9091	3.8946	3.9115	3.9254	3.8385	3.813	3.8034	3.9139	3.9864	3.8921
pos_519	N-Carbamoyl-2-amino-2-(4-hydroxyphenyl)acetic acid	252.107	pos	M+NH4, M+ACN+H	C9H10N2O4	0.8559	0.0423178	-	61.4	-6.05959	Carboxylic acids and derivatives	1.7991	1.8085	1.9688	2.562	2.7679	2.6819	2.8034	2.8732	2.9571	2.978	2.9066	3.0091	2.9732	2.9201	2.9354	2.9134	2.8859	2.8215
pos_524	Sucrose	365.105	pos	M+H-H2O, M+Na	C12H22O11	0.9338	0.00388694	46.7	-	0.314333	Organooxygen compounds	4.2798	4.261	4.4709	5.2251	5.2645	5.2778	4.371	4.9081	4.6331	5.3201	5.3664	5.3064	5.3585	5.3097	5.3544	4.4448	4.4655	4.3455
pos_531	Gly Pro Thr	274.139	pos	M+H, M+ACN+H	C11H19N3O5	0.7179	0.0191834	41.9	-	-3.26552	-	3.1479	3.1931	3.2239	2.796	2.926	2.7106	3.2653	3.2384	3.2881	3.139	2.9825	3.1102	3.0962	2.9513	2.9616	3.4426	3.5302	3.5683
pos_534	Citrulline	217.129	pos	M+ACN+H, M+H	C6H13N3O3	0.7179	0.0122416	-	47.6	-4.77965	Carboxylic acids and derivatives	3.2406	3.2982	3.4786	3.096	3.1875	3.2154	4.0493	3.7689	3.7043	3.3712	3.2129	3.4391	3.1189	3.0647	3.1265	3.3967	3.4851	3.4801
pos_535	Acetylcarnitine	204.122	pos	M+H, M+CH3OH+H	C9H17NO4	0.7179	0.0173066	46	-	-4.39067	Fatty Acyls	2.6237	2.5869	2.5326	1.6473	1.669	1.5269	2.4482	2.1542	2.3406	1.8146	1.4958	1.9461	1.7416	1.8138	1.9125	2.1338	2.8171	2.8095
pos_543	L-Methionine	321.118	pos	M+H, 2M+Na	C5H11NO2S	1.2455	0.0144623	78.2	-	-3.41391	Carboxylic acids and derivatives	2.8733	2.8832	2.9935	1.3975	2.1296	1.7927	2.9905	2.7163	2.9518	2.7027	2.5612	2.6816	2.0931	2.1528	2.4406	2.9965	3.0753	3.1414
pos_545	L-NMMA	189.134	pos	M+H, M+K	C7H16N4O2	0.6787	0.0325925	66.8	-	-3.73465	Carboxylic acids and derivatives	2.9609	3.0461	3.2767	3.0379	3.1245	3.1059	3.2488	3.2585	3.3448	3.2601	3.2068	3.3181	3.169	3.0677	3.1243	2.9228	3.0419	2.9773
pos_548	5-Methyldeoxycytidine	305.143	pos	M+CH3OH+H, M+ACN+Na	C10H15N3O4	1.4635	0.0123128	-	49.2	-3.3556	Pyrimidine nucleosides	3.7882	3.7106	3.8339	3.664	3.7154	3.6393	3.855	3.7796	3.8767	3.8328	3.7543	3.8092	3.7284	3.7223	3.6689	4.0422	4.0636	4.1056
pos_567	N6,N6,N6-Trimethyl-L-lysine	189.159	pos	M+H, M+K	C9H20N2O2	0.609	0.0268931	-	42.7	-3.50232	Carboxylic acids and derivatives	2.4785	2.315	2.3167	2.1112	2.162	2.2069	2.3384	2.2922	2.3706	2.2395	2.3284	2.3294	2.1964	2.1917	2.1922	2.0045	2.1695	2.2289
pos_600	Edulitine	238.107	pos	M+CH3OH+H, 2M+K	C11H11NO3	4.2525	0.055503	-	51.4	-3.86702	Quinolines and derivatives	2.0793	0.724	2.3406	2.7199	2.7698	2.9219	2.0008	2.0067	2.0574	2.2596	2.3584	2.3993	2.0863	2.0688	2.1238	2.2906	2.1431	2.2203
pos_615	3-Methylcrotonylglycine	190.107	pos	M+CH3OH+H, M+ACN+Na	C7H11NO3	2.8076	0.023324	-	82.1	-4.77475	Carboxylic acids and derivatives	2.3972	2.2659	2.4486	2.5686	2.6005	2.6503	2.4456	2.4773	2.4331	2.5538	2.4734	2.5207	2.6039	2.6556	2.6513	2.6583	2.568	2.5656
pos_641	16,17-Dihydro-16a,17-dihydroxygibberellin A7 17-glucoside	559.229	pos	M+H, M+CH3OH+H	C25H34O12	2.8948	0.021898	-	33	-6.21815	Prenol lipids	3.8393	3.806	3.8238	3.8514	3.8868	3.9122	3.8196	3.8103	3.9103	3.922	3.8827	3.8946	3.8225	3.8243	3.8206	3.9564	3.9323	3.9832
pos_644	Gly Gly Pro	212.102	pos	M+H-H2O, M+H	C9H15N3O4	2.8729	0.01902	33.8	-	-4.39248	-	3.5916	3.5514	3.7008	3.9537	3.8656	3.9853	4.0285	4.0007	4.0687	3.8938	3.8838	3.9711	3.7588	3.719	3.7497	3.4945	3.4605	3.4251
pos_676	Licoricesaponin G2	839.409	pos	M+2H, M+H	C42H62O17	5.459	0.00549144	-	34.9	3.64443	Prenol lipids	4.3016	3.9048	3.924	4.7773	4.5767	4.5669	4.7348	4.6693	4.6023	4.4767	4.5831	4.4045	4.7818	4.8825	4.7605	4.967	5.0146	4.9073
pos_720	Beta-Amyrone	425.377	pos	M+H-H2O, M+H	C30H48O	6.1444	0.00370443	56.5	-	-0.879002	-	5.7262	5.5661	5.7011	6.1406	6.052	6.0386	6.0948	6.0881	6.0751	5.9892	6.039	6.024	6.0748	6.0807	6.0389	6.1036	6.1206	6.0813
pos_722	N-desmethylimatinib	462.238	pos	M+H-H2O, M+H	C28H29N7O	6.1539	0.00640946	47.8	-	-4.06582	Benzene and substituted derivatives	4.1187	4.1578	3.7354	1.6369	2.018	1.8766	2.6636	2.541	2.712	2.7391	2.2869	2.4185	2.1762	1.965	2.1261	2.0758	1.8636	1.6861
pos_754	Ent-Corey PG-Lactone Diol	269.174	pos	M+H, M+Na	C15H24O4	6.6474	0.17834	51.5	-	-3.30369	-	0.7063	1.6615	0.7269	1.7521	1.9266	2.2405	2.0024	1.9923	2.0688	2.0786	2.197	1.8123	2.6177	2.696	2.6413	2.4984	2.611	2.2805
pos_763	Nicotinamide riboside	256.107	pos	M+H, M+2Na-H	C11H15N2O5+	6.8767	0.148416	-	46.6	5.93198	Organooxygen compounds	2.4077	2.3535	2.363	1.5919	1.6089	1.6324	1.6503	1.6308	1.6588	1.6125	1.6238	1.6033	1.6386	1.628	1.6152	1.6403	1.6515	1.6389
pos_805	Austroinulin	323.258	pos	M+H-H2O, M+H	C20H34O3	7.596	0.00728553	-	78.8	-2.67775	Prenol lipids	1.8514	0.9323	2.0375	3.7171	3.6063	3.8776	4.5965	4.5504	4.3573	3.8641	3.7938	3.7071	3.8158	3.8765	3.8345	5.0549	4.8852	5.3483
pos_810	Ursolic acid	439.357	pos	M+H-H2O, M+H	C30H48O3	7.6944	0.00328837	44.5	-	-0.590359	Prenol lipids	4.837	4.8303	4.9081	4.2292	4.2448	4.2118	4.2871	4.2458	4.23	4.1895	4.2401	4.2544	4.3255	4.3943	4.3683	4.5674	4.4659	4.7821
pos_829	(Z,Z)-2,9,16-Heptadecatriene-4,6-diyn-8-ol	243.173	pos	M+H, M+NH4	C17H22O	8.074	0.0178821	-	58.7	-3.71899	Fatty Acyls	2.2466	1.4168	1.7993	3.6415	3.7333	3.7839	3.9923	3.7598	3.9371	3.7076	3.7557	3.7113	3.9508	3.9834	3.9568	3.6112	3.6466	3.3131
pos_834	12,13-DHOME	297.242	pos	M+H-H2O, M+2Na-H	C18H34O4	8.1522	0.00550129	-	71.4	-2.37096	Fatty Acyls	4.4989	4.3196	4.3212	4.0075	3.8684	4.05	4.2996	4.4083	4.324	4.0188	3.8025	3.968	3.9151	3.9375	3.91	4.5944	4.4789	4.5992
pos_857	LysoPE(0:0/20:2(11Z,14Z))	506.324	pos	M+H, M+Na	C25H48NO7P	8.561	0.0224475	-	51	0.269669	Glycerophospholipids	2.7412	2.8563	3.0462	3.6061	3.641	3.2341	3.1408	3.1278	3.3766	3.5444	3.3299	3.406	3.328	3.3091	3.3194	2.3767	2.6193	2.3229
pos_877	LysoPC(20:3(5Z,8Z,11Z))	546.353	pos	M+H, M+CH3OH+H	C28H52NO7P	8.9778	0.0418596	-	40.1	-4.59814	Glycerophospholipids	3.7693	3.8219	3.6778	3.0857	3.3004	1.8552	3.2279	2.6798	3.0397	2.671	2.6504	2.76	2.8784	2.6562	2.8661	1.1692	2.0276	1.3315
pos_913	Alpha-Tocopherol succinate	563.406	pos	M+H-H2O, M+CH3OH+H	C33H54O5	9.6622	0.0255151	-	32.4	-5.21227	Prenol lipids	3.8427	3.6148	3.8515	3.2761	3.0954	3.6956	3.4244	3.3724	3.3511	3.6306	3.286	3.3111	3.418	3.2442	3.4149	3.6854	3.7288	3.7261
pos_923	7-Oxo-11-dodecenoic acid	245.175	pos	M+H, M+CH3OH+H	C12H20O3	9.8781	0.0756125	33.4	-	-0.0686716	-	3.6334	3.6067	3.885	3.9455	4.0043	4.0131	4.092	4.1141	4.1244	4.1289	3.9454	4.1033	4.0489	4.011	4.0892	4.0586	4.0296	3.9637
pos_954	PE(16:0/20:3(5Z,8Z,11Z))	764.519	pos	M+H, M+Na	C41H76NO8P	10.6502	0.0152274	-	33.7	-1.52589	Glycerophospholipids	2.9786	2.6721	2.7457	2.9186	3.2986	2.0708	2.9519	2.7467	3.1265	3.3104	3.0787	2.7064	2.9282	2.8868	3.0475	0.0926	0.7963	0.0923
pos_981	2-Hydroxyacetaminophen sulfate	248.034	pos	M+H-H2O, M+H	C8H9NO6S	14.248	0.00332734	-	37.3	-6.32705	Organic sulfuric acids and derivatives	2.4545	2.4082	2.5706	2.7155	2.7667	2.8056	2.831	2.8041	2.8509	2.8645	2.814	2.8446	2.8055	2.7899	2.8303	2.8161	2.8102	2.76
pos_1054	(22R)-1alpha,22,25-trihydroxy-26,27-dimethyl-24a-homo-20-epivitamin D3	457.367	pos	M+H-H2O, M+H	C30H50O4	8.6481	0.0284487	47.2	-	-2.0853	-	2.5414	1.665	2.1073	3.2328	2.9541	2.9384	3.3539	3.2241	3.1124	2.7635	3.0397	2.5948	3.3114	3.318	3.2343	3.8576	3.8316	3.7732
pos_1070	LysoPC(18:1(11Z))	544.337	pos	M+Na, M+K	C26H52NO7P	8.3193	0.0112399	-	48	-0.0134592	Glycerophospholipids	4.9315	4.9499	4.8664	4.0979	4.1739	3.5041	3.9608	3.7968	4.1528	4.1242	4.0728	4.0156	4.0888	4.0583	4.0078	2.9896	3.2968	2.439
pos_1074	PE(16:0/0:0)	454.293	pos	M+H-H2O, M+H	C21H44NO7P	8.358	0.00375384	82.4	-	-0.619435	Glycerophospholipids	4.3478	4.3335	4.2029	4.3915	4.536	3.9556	4.1618	4.1698	4.3593	4.4278	4.3578	4.3588	4.3925	4.3951	4.369	3.4318	3.1814	3.0352
pos_1078	Obscuraminol A	278.247	pos	M+H, M+Na	C18H31NO	8.3386	0.00933328	51.9	-	-2.71925	-	3.7611	3.4374	3.9583	4.2236	4.2509	4.1379	4.0279	4.1975	4.0479	4.2433	4.178	4.2095	3.997	4.0799	4.0204	4.0516	3.9097	3.9484
pos_1081	MG(18:3(6Z,9Z,12Z)/0:0/0:0)	353.268	pos	M+H, M+Na	C21H36O4	8.3	0.00912842	43.4	-	-2.75452	Fatty Acyls	3.2977	3.2448	3.6503	2.7853	2.9923	2.8701	2.6797	2.821	2.7725	3.1342	3.1415	3.106	3.2203	3.2142	3.0899	2.8496	2.9682	2.8883
pos_1090	Gamma-Eudesmol rhamnoside	413.226	pos	M+CH3OH+H, M+2Na-H	C21H36O5	8.1915	0.0086825	-	33.1	-3.17008	Prenol lipids	3.7912	3.7477	3.6416	3.0891	3.1708	3.1986	3.1605	3.1671	3.1998	3.2109	3.1727	3.203	3.0654	2.9862	3.0789	2.8193	2.8509	2.7537
pos_1100	Miltirone	283.168	pos	M+H, M+2Na-H	C19H22O2	8.0347	0.0124166	-	43.9	-3.86934	Prenol lipids	3.8204	3.7583	3.7519	2.5522	2.5633	2.7373	2.7137	2.5994	2.6729	2.7123	2.613	2.6469	2.4795	2.4396	2.5767	2.5971	2.5501	3.4211
pos_1108	PGF2alpha Alcohol	363.25	pos	M+H, M+Na	C20H36O4	7.9378	0.00329086	39	-	3.39735	-	1.7976	0.8329	0.892	3.5085	3.1461	3.657	4.4916	4.4927	4.2529	3.567	3.4482	3.2964	3.4079	3.5118	3.4764	4.4095	4.2962	4.5667
pos_1119	Hovenolactone	533.321	pos	M+H-2H2O, M+2Na-H	C30H48O5	7.8015	0.13173	-	50.4	-1.00815	Phenanthrenes and derivatives	1.8344	1.6038	1.6608	2.3093	2.1664	2.3555	2.3262	2.3654	2.401	2.0869	2.2177	1.8466	2.5023	2.5789	2.5664	2.9081	2.8844	2.8193
pos_1137	Myristoleic acid	191.179	pos	M+H-2H2O, M+Na	C14H26O2	7.6944	0.0135653	-	70.7	-3.47916	Fatty Acyls	3.2638	3.3217	3.479	2.9793	2.8502	2.8531	2.8859	2.8177	2.9284	2.7659	2.8867	2.8201	2.805	2.8333	2.8447	3.2604	3.2042	3.3818
pos_1166	2-Hexyl-5-[2-(4-hydroxy-3-methoxyphenyl)ethyl]furan	303.195	pos	M+H-H2O, M+H	C19H26O3	7.449	0.015665	-	40.8	-3.25951	Fatty Acyls	3.1385	3.0965	2.8024	2.8064	2.9981	3.0564	3.4597	3.2066	3.4078	3.069	3.0488	2.939	3.2755	3.3057	3.2589	2.9102	2.8719	2.5897
pos_1173	Sphinganine	302.305	pos	M+H-H2O, M+H	C18H39NO2	7.3807	0.00723008	47.7	-	-1.33686	Organonitrogen compounds	2.9639	3.0303	3.2363	2.9062	2.3592	3.0451	3.8847	3.5768	3.4181	2.5768	2.4053	2.2681	2.3634	2.4371	2.4891	3.7503	3.5979	4.5023
pos_1187	Yucalexin P15	363.213	pos	M+NH4, M+CH3OH+H	C20H26O4	7.2927	0.151435	-	53.7	-2.13165	Prenol lipids	2.7024	2.8313	2.1437	1.1101	0.6156	0.487	1.7302	1.5505	1.8997	1.6019	1.6141	1.5461	1.9514	1.7235	0.9226	0.4925	0.5003	0.4915
pos_1193	16-Oxoandrostenediol	287.2	pos	M+H-H2O, M+H	C19H28O3	7.2439	0.0112844	-	30.4	-2.26145	Steroids and steroid derivatives	2.7119	2.9213	2.4583	2.9687	2.9736	3.1626	3.1883	3.1276	3.0435	2.9341	3.0799	3.0229	3.2053	3.2114	3.1629	2.6258	2.6066	1.8868
pos_1198	Oleanolic acid	439.357	pos	M+H-H2O, M+H	C30H48O3	7.176	0.00073571	34.6	-	-0.299373	Prenol lipids	4.1976	3.9683	4.2634	5.1415	5.211	5.2135	5.238	5.1897	5.1774	5.1843	5.1765	5.2199	5.2156	5.2528	5.275	5.0759	5.099	4.7376
pos_1208	3,4-dihydroxy-2-(5-hydroxy-3,7-dimethylocta-2,6-dien-1-yl)benzoic acid	307.154	pos	M+H-H2O, M+H	C17H22O5	7.0599	0.02139	-	34.1	0.621564	-	3.1415	3.0275	0.8945	1.0531	1.0689	1.091	1.1079	1.0895	1.1159	1.0723	1.0829	1.0637	1.0968	1.0868	1.0749	2.9875	3.6445	4.4738
pos_1224	Xi-5-Dodecanolide	221.153	pos	M+H-2H2O, M+Na	C12H22O2	6.9055	0.151164	-	54.8	-4.16167	Lactones	2.1124	1.9474	2.2681	0.4602	0.4716	0.4877	0.5002	0.4867	0.5062	0.4741	0.4818	0.4679	0.4921	0.4847	0.476	2.3789	2.1891	2.6584
pos_1257	(-)-Myrtenyl isovalerate	219.173	pos	M+H-H2O, M+H	C15H24O2	6.5701	0.083702	48.1	-	-4.0374	Prenol lipids	0.2147	0.1984	0.2248	0.3054	2.2138	1.8107	1.4286	1.8061	0.3414	2.6214	2.8027	2.4089	2.9845	2.9203	2.8642	0.3312	1.1368	1.2462
pos_1268	Cardanoldiene	283.241	pos	M+H-H2O, M+H	C21H32O	6.5409	0.0250413	-	61.2	-4.34944	Phenols	2.1715	1.4569	2.0465	3.2025	3.086	2.9521	3.0524	3.1206	3.078	2.8371	2.9741	3.009	2.9262	3.0494	2.9612	3.0992	3.1105	3.1171
pos_1274	17-octadecene-9,11-diynoic acid	275.2	pos	M+H-H2O, M+H	C18H26O2	6.4829	0.00859135	44.6	-	-0.452431	-	3.2543	3.222	3.0096	0.8046	0.5611	0.5787	1.4036	1.0376	0.5988	0.5638	0.5722	0.557	1.2561	0.5754	0.5659	3.8442	3.9185	4.0815
pos_1280	(9R,10S,12Z)-9,10-Dihydroxy-8-oxo-12-octadecenoic acid	329.232	pos	M+H, M+NH4	C18H32O5	6.3961	0.0460777	58.7	-	-1.0721	Fatty Acyls	0.7437	0.7088	0.7647	0.9164	0.9317	0.953	0.9694	0.9516	1.0926	0.935	0.9452	0.9266	0.9587	0.949	1.0051	2.7774	2.0616	3.4162
pos_1287	Gamma-L-Glutamyl-L-pipecolic acid	281.101	pos	M+H, M+Na	C11H18N2O5	6.2607	0.146037	-	49.8	-4.63883	Carboxylic acids and derivatives	0.4097	1.2497	1.6637	1.4122	1.8595	2.1893	1.8077	1.8285	1.7485	1.9499	1.7732	1.6791	0.5792	1.272	1.535	0.5805	0.589	0.5794
pos_1305	Rosifoliol	205.194	pos	M+H-H2O, 2M+Na	C15H26O	6.0379	0.0297522	49.1	-	-4.54529	Prenol lipids	2.1763	2.1852	2.452	2.5989	2.7887	2.611	2.5327	2.5121	2.6101	2.5998	2.6442	2.7405	2.6748	2.633	2.5847	2.1893	2.2308	2.1001
pos_1367	3-{3,4-dihydroxy-2-[(2Z)-4-hydroxy-3-(4-methylpent-3-en-1-yl)but-2-en-1-yl]phenyl}propanoic acid	317.174	pos	M+H-H2O, M+NH4	C19H26O5	5.5175	0.0313613	-	39.5	-2.16141	-	2.7756	2.9641	2.534	0.8342	1.4353	1.8617	1.8265	1.8102	1.9066	1.4009	1.4418	1.5062	1.2166	1.2058	1.2475	2.0966	2.1847	2.2534
pos_1379	Asp Gln Leu Leu	488.275	pos	M+H, M+ACN+Na	C21H37N5O8	5.35	0.0240952	30.2	-	6.85813	-	2.6734	2.8862	3.1988	2.3318	2.5884	2.2846	2.043	2.1587	2.41	2.2515	2.2579	2.3403	1.6315	1.7448	1.7468	2.3341	2.1675	2.5423
pos_1388	Ser Leu	260.16	pos	M+H, M+ACN+H	C9H18N2O4	2.9499	0.0418925	55.3	-	-3.44085	-	3.0236	2.8616	2.8092	0.3917	0.8066	0.5268	0.102	0.0979	0.1038	1.2392	1.7896	1.3942	1.0829	1.6332	1.4775	2.8993	3.29	3.5939
pos_1405	Cinnamoylglycine	247.107	pos	M+NH4, M+ACN+H	C11H11NO3	3.0244	0.0253619	-	45.9	-0.606846	Carboxylic acids and derivatives	2.7706	2.753	2.8442	2.6324	2.6162	2.6746	2.9216	2.9432	2.9423	2.6221	2.6622	2.5289	2.8866	2.9037	2.9336	2.7157	2.915	3.2167
pos_1411	Alanyl-Isoleucine	244.154	pos	M+H-2H2O, M+ACN+H	C9H18N2O3	3.0143	0.0200633	-	31.3	-4.48651	Carboxylic acids and derivatives	1.5723	1.4808	1.4663	2.1201	2.0302	2.0008	2.0293	1.9044	1.9281	1.5972	2.0993	1.5794	1.8922	1.997	2.0193	1.8345	1.5369	1.3752
pos_1427	N,N-Dihydroxy-L-phenylalanine	395.161	pos	M+H, 2M+H	C9H11NO4	3.1023	0.0542823	58.5	-	-3.80008	-	2.7754	2.692	2.7406	2.73	2.7132	2.6754	2.7927	2.7848	2.8264	2.6069	2.8098	2.5692	2.6543	2.7699	2.7348	2.9284	2.9198	2.9349
pos_1489	Tyr Pro Leu	430.225	pos	M+H, M+K	C20H29N3O5	3.3846	0.00879529	48	-	-7.02247	-	3.3548	3.2473	3.2404	3.4548	3.4791	3.487	3.4668	3.4595	3.4938	3.4544	3.4773	3.4495	3.4528	3.4679	3.3858	3.636	3.6454	3.7991
pos_1492	Val Trp	342.145	pos	M+H, M+K	C16H21N3O3	3.3846	0.00818676	51.1	-	-3.86844	-	3.4567	3.3775	3.4362	3.5581	3.5721	3.594	3.6636	3.6196	3.6772	3.58	3.609	3.5679	3.5849	3.5913	3.5494	3.7958	3.8173	3.9908
pos_1496	Mukonal	244.096	pos	M+NH4, M+CH3OH+H	C13H9NO2	3.4197	0.0225157	-	30.5	-2.3018	Indoles and derivatives	3.1429	3.1563	3.4083	3.3421	3.4065	3.4266	3.4659	3.456	3.493	3.3973	3.4824	3.385	3.3992	3.3814	3.3777	3.3803	3.3181	3.3152
pos_1505	His Trp Asp His Leu	689.31	pos	M+H-H2O, M+H	C33H42N10O8	3.4197	0.0102751	32.9	-	-7.70926	-	3.2064	3.1675	3.1723	3.7622	3.7099	3.7558	3.5565	3.5409	3.5801	3.652	3.6767	3.627	3.667	3.7427	3.6924	3.5564	3.5227	3.4279
pos_1512	N-Acetylserotonin	183.091	pos	M+H-2H2O, M+CH3OH+H	C12H14N2O2	3.4871	0.0112452	-	39.5	-3.04198	Indoles and derivatives	2.5776	2.8783	2.567	2.1893	2.1428	2.2586	2.6193	2.7131	2.766	2.2011	2.21	2.2049	2.392	2.3139	2.3424	2.6376	2.5485	2.6441
pos_1575	Valinopine	248.112	pos	M+H, M+Na	C10H17NO6	3.8176	0.0100995	44.2	-	-2.58882	-	2.379	2.4486	2.8791	2.9324	3.0095	3.0256	3.075	3.0523	3.0971	3.0164	3.0275	2.94	3.1162	3.0765	3.108	2.8864	2.8599	2.8381
pos_1581	Vanillin	322.14	pos	M+H, 2M+NH4	C8H8O3	3.8505	0.00434574	73.1	-	-3.13888	Phenols	2.6761	2.5074	2.4309	2.7944	2.7363	2.6706	2.6945	2.6322	2.6933	2.7071	2.6894	2.6075	2.6084	2.6006	2.5434	2.4706	2.348	2.378
pos_1591	1-Octen-3-yl glucoside	255.158	pos	M+H-2H2O, M+H	C14H26O6	3.9079	0.0597177	39.3	-	-2.10899	Fatty Acyls	2.3669	2.7202	2.2831	1.1361	1.2713	1.0772	2.0854	2.0011	2.1406	0.2552	0.2603	0.5577	0.6055	0.6388	0.2564	2.4638	2.5217	2.7792
pos_1617	Vanilpyruvic acid	211.059	pos	M+H-H2O, M+H	C10H10O5	4.0302	0.0632826	47.5	-	-2.8249	Benzene and substituted derivatives	0.4445	0.4175	0.461	0.585	0.7619	1.2008	0.63	0.6148	0.6367	0.6007	0.6094	0.5936	0.6209	0.6126	0.6028	0.6222	0.631	0.6211
pos_1620	Peonidin pentose	433.113	pos	M+H, M+Na	C21H20O10	4.0652	0.0101374	72.8	-	0.333705	-	2.4612	2.7518	2.7876	0.0009	0.0151	0.7166	0.011	0.206	0.0012	0.0009	0.0017	0.0009	0.0073	0.0122	0.014	0.001	0.001	0.001
pos_1622	Scytalone	195.064	pos	M+H-H2O, M+H	C10H10O4	4.0757	0.0492843	83.4	-	-4.24284	-	0.7932	0.7575	0.8147	2.6482	2.5694	2.7796	2.8945	2.8526	2.9194	2.2955	2.5134	2.2223	2.5822	2.5377	2.3209	2.2063	2.1297	2.2595
pos_1640	(2S,2'R,3S,3'R,4S)-3,4',5,7-Tetrahydroxyflavan(2->7,4->8)-3,3',5,5',7-pentahydroxyflavan	543.129	pos	M+H-H2O, M+H	C30H24O11	4.1564	0.0918113	-	42.8	0.933224	-	1.8151	1.4508	1.8952	2.464	2.4904	2.3582	2.3976	2.395	2.4165	2.4192	2.5565	2.3547	2.6	2.6007	2.572	2.1741	2.3051	2.1455
pos_1648	Physagulin B	564.268	pos	M+NH4, M+Na	C30H39ClO7	4.2017	0.0186559	-	30.7	-8.69487	Steroids and steroid derivatives	2.5835	2.5204	1.8408	2.9915	2.8753	2.8361	2.8788	2.7965	2.8276	2.8534	2.8912	2.799	3.0268	3.1054	3.0343	3.0522	3.1784	3.0683
pos_1655	Thr Trp Met	437.183	pos	M+H, M+Na	C20H28N4O5S	4.2267	0.00603327	38.8	-	-5.28664	-	2.344	2.0384	2.0619	2.9258	2.9681	2.8663	3.2159	3.0442	3.0747	2.8553	2.9538	2.8447	3.0817	3.0499	3.0277	3.1648	3.1511	3.1903
pos_1662	3-hydroxy-2-(2-hydroxypropan-2-yl)-6-(2-methylbut-3-en-2-yl)-2H,3H,7H-furo[3,2-g]chromen-7-one	331.154	pos	M+H-H2O, M+H	C19H22O5	4.4127	0.0143292	-	58.2	1.46541	-	2.9382	3.0679	2.8626	3.328	3.2995	3.301	3.7373	3.6151	3.679	3.1971	3.2018	3.3811	3.2212	3.2402	3.1767	3.5098	3.3921	3.5741
pos_1687	Demethylsulochrin	319.08	pos	M+H, M+Na	C16H14O7	4.521	0.0204617	49.2	-	-2.64056	-	3.0775	3.2398	2.7688	2.4135	2.4308	2.4548	2.4731	2.4532	2.4818	2.4345	2.446	2.4251	2.4612	2.4503	2.4373	2.4629	2.4743	2.4615
pos_1692	Tetracosahexaenoic acid	339.268	pos	M+H-H2O, M+H	C24H36O2	4.5557	0.00888805	-	33.8	-0.519613	Fatty Acyls	2.825	2.4155	2.6077	3.2283	3.1218	3.114	3.164	3.1193	3.1007	3.0187	3.083	2.9346	3.2207	3.2893	3.1829	3.3497	3.3851	3.379
pos_1721	Propioveratrone	227.126	pos	M+H, M+CH3OH+H	C11H14O3	4.6833	0.0441552	33.2	-	-4.58763	-	1.5917	1.796	2.0735	1.7365	1.8599	1.828	2.3024	2.2842	2.3034	1.8838	1.8645	1.6906	1.7763	1.2904	1.6178	1.961	2.0729	1.7939
pos_1722	19-Hydroxycinnzeylanol 19-glucoside	545.257	pos	M+H-H2O, M+Na	C26H42O13	4.6412	0.0128522	-	36.7	-4.47317	Prenol lipids	3.4013	3.358	3.3971	3.6413	3.6553	3.6717	3.5137	3.5437	3.5867	3.6457	3.6854	3.6316	3.6999	3.7132	3.6784	3.616	3.6293	3.578
pos_1746	(9E)-10-nitrooctadecenoic Acid	372.216	pos	M+H-H2O, M+2Na-H	C18H33NO4	4.7785	0.0816523	-	31.7	-1.64171	Fatty Acyls	1.2267	1.4193	1.6025	1.2637	1.0271	0.2814	2.113	2.0405	2.1225	1.538	1.5423	1.1912	1.3335	1.2719	1.0482	2.0064	2.6583	2.7481
pos_1747	9Z,13-Tetradecadien-11-ynal	187.147	pos	M+H-H2O, M+H	C14H20O	4.828	0.0519593	47.2	-	-4.37495	-	2.8851	2.7474	2.9901	3.149	3.2727	3.2119	3.268	3.2402	3.1883	3.305	3.2184	3.2218	3.2316	3.1521	3.3233	3.0913	3.0814	2.9826
pos_1762	(R)-Marmin	355.151	pos	M+H, M+Na	C19H24O5	4.916	0.0451987	38.4	-	-2.75635	Coumarins and derivatives	2.6809	3.123	2.2696	0.0207	0.0216	0.0228	0.0237	0.0227	0.0242	0.0218	0.0223	0.0213	0.0231	0.0225	0.0219	0.0232	0.0238	0.0231
pos_1763	6-[5]-ladderane-1-hexanol	243.21	pos	M+H-H2O, M+H	C18H28O	4.818	0.0248115	37.1	-	-3.05425	-	2.6669	2.5665	2.8415	3.1961	3.2255	3.1472	3.3278	3.1555	3.104	3.1739	3.2031	3.1376	3.2148	3.2926	3.1981	3.0358	3.0594	3.0351
pos_1812	Glu Gln Pro Leu	486.259	pos	M+H, M+NH4	C21H35N5O8	5.2013	0.0174016	30.3	-	7.41321	-	2.8458	3.1528	3.4608	1.5074	1.7943	2.007	0.9117	0.9664	1.5315	1.6452	1.3784	2.0743	0.668	1.6439	0.72	0.7262	1.1498	2.0082
pos_1815	Lysyl-Alanine	235.168	pos	M+H, M+NH4	C9H19N3O3	5.2208	0.0836489	-	39	5.47656	Carboxylic acids and derivatives	2.8604	2.8459	2.8079	2.6882	2.5868	2.6431	2.5932	2.4804	2.5293	2.37	2.4281	2.4024	2.6312	2.6273	2.6739	2.5893	2.8062	2.8512
pos_1828	N'-Formylkynurenine	281.051	pos	M+2Na-H	C11H12N2O4	0.054	0.00537077	-	44.8	-0.0533535	-	2.6784	2.6275	2.7827	2.9106	2.9115	2.9667	3.0028	2.9907	3.0349	3.0196	2.9827	2.9673	2.9273	2.8912	2.9037	2.8824	2.8927	2.8624
pos_1832	2,4-Hexadienyl propionate	119.086	pos	M+H-2H2O	C9H14O2	0.0847	0.0394473	-	83.7	3.1708	Carboxylic acids and derivatives	2.1053	1.9966	2.1714	2.3953	2.3297	2.3565	2.2886	2.2867	2.3728	2.3946	2.353	2.3154	2.4053	2.377	2.412	2.4363	2.3224	2.3633
pos_1839	2-Octenal	127.112	pos	M+H	C8H14O	0.2586	0.0254303	-	36	3.88675	Organooxygen compounds	1.7563	1.7028	1.8368	1.9713	1.9948	2.0677	2.0819	2.0766	2.0656	2.1484	2.0767	2.055	2.0177	1.9792	2.031	2.055	2.0559	2.0345
pos_1842	(S)-(-)-Perillyl alcohol	135.117	pos	M+H-H2O	C10H16O	0.3066	0.0142836	51.9	-	2.46485	Prenol lipids	1.727	1.6898	1.7969	1.9906	1.9998	2.0298	2.0231	1.984	2.06	2.0431	1.9957	1.9922	1.9821	1.9707	2.0053	1.9955	1.9982	1.9768
pos_1859	L-Ornithine	133.097	pos	M+H	C5H12N2O2	0.5557	0.0254133	83.4	-	0.734188	Carboxylic acids and derivatives	1.033	0.9043	1.3675	0.5086	0.4425	0.4581	1.6547	1.358	1.0849	1.9933	0.8767	1.8578	0.6716	0.4551	0.4974	0.9051	1.0046	1.2787
pos_1900	Pro Gly Glu	302.135	pos	M+H	C12H19N3O6	0.7274	0.0103462	46.3	-	-0.156514	-	3.0603	3.0855	3.1611	2.7556	2.8427	2.7766	3.1746	3.1902	3.3006	3.0774	2.8934	3.1352	2.7743	2.4516	2.5434	2.6442	2.8663	2.8135
pos_1904	3'-Deaminofusarochromanone	341.147	pos	M+ACN+Na	C15H19NO4	0.7379	0.0463228	-	41.1	0.616077	-	2.3887	2.356	2.5768	1.6967	1.981	1.5837	2.0058	2.1963	2.0302	2.0517	1.924	2.0999	2.0223	1.8599	1.6365	1.7584	2.3577	2.2852
pos_1906	Thymidine	284.124	pos	M+ACN+H	C10H14N2O5	0.7475	0.0177512	-	57.2	0.818127	Pyrimidine nucleosides	2.796	2.8333	2.9065	2.5407	2.6057	2.6213	3.0219	3.0259	3.0844	2.8529	2.8219	2.8238	2.6622	2.6454	2.5467	2.8044	2.974	2.96
pos_1922	Adenine	136.062	pos	M+H	C5H5N5	0.8459	0.0192357	92.8	-	-1.52802	Imidazopyrimidines	1.4927	1.5836	0.4654	3.2255	3.3172	3.1969	0.9341	2.0655	1.7165	3.3958	3.1942	3.2265	2.909	3.2771	3.0023	2.7136	3.0905	2.6552
pos_1923	Glu Glu His	414.16	pos	M+H	C16H23N5O8	0.8459	0.03512	59.7	-	-3.54596	-	2.2259	2.2684	2.4195	2.4147	2.4083	2.5061	2.3648	2.4788	2.419	2.4353	2.5386	2.5271	2.5403	2.4664	2.4029	1.7589	1.911	1.7746
pos_1926	N-a-Acetyl-L-arginine	280.138	pos	M+ACN+Na	C8H16N4O3	0.8654	0.0373056	-	37.8	1.10952	Carboxylic acids and derivatives	1.0685	0.0624	1.1593	2.3058	2.4208	2.3559	2.6079	2.734	2.7086	2.8367	2.5915	2.7314	2.9025	2.8273	2.7939	2.6998	2.7569	2.7565
pos_1929	Lactosamine	324.127	pos	M+H-H2O	C12H23NO10	0.8945	0.0377931	-	56.9	-5.15881	Fatty Acyls	1.1957	1.4256	1.9564	0.2687	0.9811	1.4428	1.8979	1.8401	1.8389	1.5014	1.4601	1.22	0.2915	1.0675	0.2799	1.8847	2.0446	1.7583
pos_1930	Pro Asp Asn Pro	442.192	pos	M+H	C18H27N5O8	0.8945	0.073419	36.4	-	-3.05391	-	2.1001	2.2145	2.4023	1.9032	1.6356	2.0216	2.1999	2.166	2.0754	2.2215	2.2061	2.0184	2.181	2.6101	2.5729	1.2161	1.4162	1.2148
pos_1944	{6-[5,7-dihydroxy-2-(4-hydroxyphenyl)-4-oxo-3,4-dihydro-2H-1-benzopyran-8-yl]-4-hydroxy-2-(hydroxymethyl)-5-[(3,4,5-trihydroxy-6-methyloxan-2-yl)oxy]oxan-3-yl}oxidanesulfonic acid	625.119	pos	M+H-2H2O	C27H32O17S	1.0992	0.00973039	-	36.2	-5.02268	-	2.78	2.9461	2.8388	4.0242	4.0628	4.0848	3.175	3.816	3.6219	4.0322	4.0722	4.0627	4.0767	4.01	4.0427	3.0967	3.1694	2.7401
pos_1947	[(6-{[5,7-dihydroxy-2-(4-oxocyclohexa-2,5-dien-1-ylidene)-2H-chromen-3-yl]oxy}-3,4,5-trihydroxyoxan-2-yl)methyl][1-hydroxy-3-(4-hydroxyphenyl)prop-2-en-1-ylidene]oxidanium	544.136	pos	M+H-2H2O	C30H27O12+	1.1085	0.0269166	-	97.7	-1.27404	-	3.6339	3.6213	3.4744	4.7065	4.7273	4.7509	3.5882	4.2333	4.0798	4.6386	4.755	4.6675	4.7584	4.7664	4.7632	4.0456	4.0463	3.7374
pos_1948	3',6-Disinapoylsucrose	768.248	pos	2M+3H2O+2H	C34H42O19	1.1085	0.0690189	-	43.4	5.6232	-	2.0571	2.0145	2.0823	3.9743	3.889	4.0105	2.3182	2.2983	2.3268	3.5705	3.7648	3.6362	3.8098	3.8359	3.7661	2.308	2.3194	2.3066
pos_1950	(Z)-Resveratrol 3,4'-diglucoside	594.224	pos	M+ACN+H	C26H32O13	1.128	0.0778558	-	34.3	9.93904	-	0.3225	0.3005	0.3361	2.4067	2.397	2.4338	0.4796	1.8441	1.8388	2.6744	2.5451	2.7171	2.7238	2.6415	2.7427	0.4728	0.6394	0.801
pos_1953	3,4,5-trihydroxy-6-(3-{3,5,7-trihydroxy-4-[3,5,7-trihydroxy-2-(3-hydroxyphenyl)-3,4-dihydro-2H-1-benzopyran-8-yl]-6-[3,4,5-trihydroxy-6-(hydroxymethyl)oxan-2-yl]-3,4-dihydro-2H-1-benzopyran-2-yl}phenoxy)oxane-2-carboxylic acid	443.124	pos	M+2H	C42H44O21	1.1479	0.00989961	-	39.1	-5.67696	-	2.0254	2.2511	2.3738	4.0984	4.1337	4.164	1.8538	3.3721	2.9375	3.9668	4.0967	3.9894	4.0964	4.0364	4.0784	2.7167	2.6194	2.1288
pos_1955	Nalpha-Acetyl-L-arginine	217.128	pos	M+H	C8H16N4O3	1.2062	0.0130038	64.4	-	-5.00276	-	3.5527	3.5768	3.664	3.4704	3.5116	3.5911	4.111	3.841	3.7494	3.6006	3.5046	3.6492	3.4179	3.3639	3.3688	3.5899	3.7275	3.8741
pos_1959	5'-CMP	324.059	pos	M+H	C9H14N3O8P	1.314	0.00788056	86.9	-	-1.05918	-	2.1989	2.037	1.7573	2.7201	2.7203	2.7875	2.7397	2.7378	2.707	2.5826	2.7162	2.736	2.7109	2.8211	2.763	1.9992	1.1561	1.1442
pos_1962	Kaempferol 3-neohesperidoside-7-(2''-p-coumaryllaminaribioside)	533.155	pos	M+2H	C48H56O27	1.4433	0.00809981	-	53.6	-4.7127	-	1.7372	1.5918	1.6971	4.2675	4.3098	4.3282	0.0078	3.2822	1.837	4.1755	4.364	4.173	4.3709	4.3003	4.3613	1.1092	1.0763	1.2317
pos_1970	6-[2,3-dihydroxy-5-({[3,4,5-trihydroxy-6-(hydroxymethyl)oxan-2-yl]oxy}carbonyl)phenoxy]-3,4,5-trihydroxyoxane-2-carboxylic acid	473.089	pos	M+H-2H2O	C19H24O16	1.5347	0.0244479	-	41.4	-7.25983	-	2.5386	1.4279	3.0531	0.196	0.2024	0.2115	3.7945	3.2861	3.5917	2.1296	1.7991	2.2178	0.8768	0.83	1.4857	3.0194	3.0935	2.8998
pos_1975	Homocitrulline	154.097	pos	M+H-2H2O	C7H15N3O3	1.601	0.0364836	-	36.2	-2.2062	Carboxylic acids and derivatives	2.6427	2.4988	2.6468	2.8904	2.8697	2.7931	2.9454	2.8229	2.8704	2.5799	2.6891	2.5421	2.8356	2.8427	2.8015	3.2492	3.0592	3.0694
pos_1979	4-Hydroxy-4-(3-pyridyl)-butanoic acid	363.155	pos	2M+H	C9H11NO3	1.7746	0.00770847	-	35.8	-1.13804	Pyridines and derivatives	3.4698	3.3643	3.4234	3.72	3.7736	3.7488	3.7436	3.7288	3.8269	3.7019	3.816	3.6768	3.6833	3.6305	3.6607	3.888	3.9215	3.908
pos_1983	2-Amino-4-oxo-6-(1',2',3'-trihydroxypropyl)-diquinoid-7,8-dihydroxypterin	307.138	pos	M+NH4	C9H15N5O6	1.8737	0.0958527	-	81.7	7.98386	-	2.179	2.116	2.1687	2.1741	2.301	2.2624	2.2476	2.3627	2.4069	2.5059	2.4523	2.508	2.0871	1.9763	2.1088	2.6567	2.5824	2.6148
pos_1985	Nummularine B	636.271	pos	M+2Na-H	C32H41N5O6	1.9053	0.00662248	-	64	-9.90833	Carboxylic acids and derivatives	2.3039	2.3952	0.319	3.9148	4.0708	4.1017	0.4583	2.9879	2.6391	4.13	4.2419	4.179	4.2683	4.2774	4.2711	3.0011	3.2765	3.0916
pos_1987	5-Hydroxy-L-tryptophan	221.092	pos	M+H	C11H12N2O3	1.9488	0.00588341	54.9	-	-2.18776	Indoles and derivatives	2.0355	2.0011	2.1483	2.3515	2.4112	2.4914	2.2572	2.2064	2.2593	2.3738	2.4063	2.3724	2.3702	2.3533	2.3859	1.7326	1.2469	1.2638
pos_1990	5'-(3'-Methoxy-4'-hydroxyphenyl)-gamma-valerolactone	286.103	pos	M+ACN+Na	C12H14O4	2.0585	0.00535071	-	44.4	-7.53687	-	2.554	2.4551	2.4531	2.7249	2.6997	2.7896	2.7245	2.719	2.7135	2.6499	2.7293	2.6636	2.7469	2.6071	2.7227	2.7411	2.7902	2.7487
pos_1994	Serinyl-Gamma-glutamate	216.097	pos	M+H-H2O	C8H15N3O5	2.1457	0.0192977	-	71.2	-3.04934	Carboxylic acids and derivatives	2.8939	2.8035	2.8674	2.9512	3.018	2.9249	3.2097	3.1803	3.1555	3.2087	3.1579	3.1135	3.231	3.0792	3.1838	2.981	3.0483	2.9598
pos_1996	19-Nor-5-androstenediol	340.222	pos	M+ACN+Na	C18H28O2	2.2285	0.0260584	-	52.2	-8.59992	Steroids and steroid derivatives	2.5998	2.2203	2.2485	3.075	2.9996	3.0016	3.3435	3.1371	3.1465	3.2216	3.0444	2.8165	3.251	3.3331	3.2619	3.0777	3.2543	2.9954
pos_1998	3-Oxo-4(R),8-dimethyl-nonanoyl-CoA	914.241	pos	M+H-2H2O	C32H54N7O18P3S	2.2345	0.0115227	-	91.9	9.95041	Benzene and substituted derivatives	2.4198	2.4459	1.8402	0.3286	0.6268	0.5912	0.3613	0.3502	0.3663	0.3399	0.8084	0.3348	0.3546	0.3486	0.4281	1.1437	2.5411	2.8676
pos_2001	L-Agaridoxin	237.086	pos	M+H-H2O	C11H14N2O5	2.3695	0.0180961	-	63.5	-2.2702	Carboxylic acids and derivatives	2.4145	2.3264	2.4368	2.4177	2.5064	2.5287	2.4727	2.4136	2.5144	2.6243	2.549	2.5685	2.5422	2.6015	2.5743	2.603	2.5566	2.5057
pos_2003	Dhurrin 6'-glucoside	474.165	pos	M+H	C20H27NO12	2.4358	0.0274106	32.9	-	8.84063	-	2.4793	2.4886	2.5359	2.1651	1.8966	2.2117	2.7867	2.7267	2.8044	1.9203	1.8885	1.9384	0.8768	1.0009	1.5788	2.4104	2.3407	2.4519
pos_2004	Cys Tyr Asn	399.13	pos	M+H	C16H22N4O6S	2.4536	0.0232997	42.1	-	-9.04935	-	2.9096	2.7909	2.7473	2.569	2.5898	2.625	2.992	2.8888	2.9869	2.3852	2.369	2.3774	2.3256	2.3509	2.2385	3.1624	3.2061	3.256
pos_2008	Albendazole sulfone	298.084	pos	M+H	C12H15N3O4S	2.5529	0.00945711	-	36.2	-4.67934	Benzimidazoles	3.2783	3.2177	3.3319	3.3928	3.3731	3.4732	3.6552	3.5714	3.6287	3.3944	3.2719	3.3113	3.1763	3.0825	3.1677	3.5473	3.5748	3.5164
pos_2009	N-(Carbomethoxyacetyl)-4-S-chlorotryptophan	371.101	pos	M+CH3OH+H	C15H15ClN2O5	2.5826	0.0080745	-	35.7	1.61019	Carboxylic acids and derivatives	4.0261	3.9607	4.1048	4.2357	4.2618	4.2855	4.3446	4.3093	4.3206	4.2748	4.218	4.2152	4.131	4.0658	4.1191	4.1703	4.1568	4.1071
pos_2015	Guanosine monophosphate	364.065	pos	M+H	C10H14N5O8P	2.6899	0.00272661	-	60.6	-0.732932	Purine nucleotides	2.591	2.4314	2.3918	3.1093	3.0323	3.2531	3.2313	3.1859	3.2397	2.9767	3.0327	2.9588	3.1	3.2068	3.1446	2.7161	1.8841	0.5619
pos_2016	Nitecapone	553.103	pos	2M+Na	C12H11NO6	2.6899	0.0131792	-	54.5	-5.7766	Cinnamic acids and derivatives	2.776	2.7015	2.8381	0.2155	0.2224	0.2322	0.2399	0.406	0.2436	0.2239	0.2286	0.2201	0.2349	0.2304	0.225	1.8975	2.3871	2.5612
pos_2018	3,4,8,9,10-pentahydroxy-6-oxo-7-[5,6,12,13,14-pentahydroxy-4-(hydroxymethyl)-9-oxo-3,8-dioxatricyclo[8.4.0.0,]tetradeca-1(14),10,12-trien-11-yl]-6H-benzo[c]chromene-1-carboxylic acid	665.104	pos	M+CH3OH+H	C27H20O18	2.7004	0.0277579	-	60.4	8.332	-	0.3659	1.7407	0.3806	1.3983	0.6031	1.0516	2.2773	1.9689	1.8664	0.5072	0.5152	0.5007	0.5258	0.5182	0.5091	0.527	0.5351	0.526
pos_2026	2'',3''-Diacetylcosmosiin	481.117	pos	M+H-2H2O	C25H24O12	2.7853	0.0236989	-	97	7.06033	-	0.7669	0.5496	0.4455	2.0348	2.1285	2.0014	0.003	1.4261	1.0539	1.9695	2.028	1.8101	2.1944	2.1116	2.0962	0.4041	0.003	0.0029
pos_2028	N-Acetyl-b-glucosaminylamine	185.092	pos	M+H-2H2O	C8H16N2O5	2.7971	0.0251871	-	80.6	-1.66827	Organooxygen compounds	2.3726	2.2004	2.295	2.4802	2.4281	2.5562	2.4894	2.3815	2.5914	2.5019	2.4066	2.5382	2.3626	2.3904	2.2724	2.7676	2.6789	2.6681
pos_2040	Tryptophyl-Methionine	318.129	pos	M+H-H2O	C16H21N3O3S	2.8516	0.017022	-	39	6.30833	Carboxylic acids and derivatives	3.233	3.1977	3.242	3.3317	3.4818	3.3387	3.4417	3.4923	3.5515	3.9573	3.8331	3.9227	3.5483	3.5199	3.5488	3.6104	3.6611	3.5856
pos_2043	Biotinyl-5'-AMP	538.127	pos	M+H-2H2O	C20H28N7O9PS	2.8729	0.0333819	-	41.5	1.0465	-	1.6435	1.3998	2.4581	2.9198	2.9819	3.0139	1.5808	1.5614	1.5893	2.894	2.6958	2.8569	2.5581	2.5761	2.6815	1.5709	2.3053	1.5738
pos_2050	QYNAD	632.234	pos	M+Na	C25H35N7O11	2.8948	0.0928174	-	44.9	8.07084	Carboxylic acids and derivatives	2.8174	2.7772	2.8199	2.5251	2.8421	2.7671	1.7645	2.0386	2.3441	2.7681	2.5136	2.6178	2.0908	1.9977	2.1284	2.9791	2.9331	2.9942
pos_2062	2-amino-4-({1-[(carboxymethyl)-C-hydroxycarbonimidoyl]-2-{[2-hydroxy-2-methoxy-1-(7-methyl-2-oxo-2H-chromen-6-yl)ethyl]sulfanyl}ethyl}-C-hydroxycarbonimidoyl)butanoic acid	504.148	pos	M+H-2H2O	C23H29N3O10S	2.9283	0.157248	-	39.7	8.49055	-	1.6658	1.8721	2.0297	2.2898	2.5021	2.3803	2.0023	2.1592	2.2504	2.6385	2.5549	2.6213	2.3478	1.8321	2.0347	2.3937	2.1864	2.2246
pos_2065	3,4,5-trihydroxy-6-(3-phenylpropoxy)oxane-2-carboxylic acid	330.155	pos	M+NH4	C15H20O7	2.9384	0.0148293	-	65.6	0.0527294	-	2.8991	2.7367	2.7946	3.0733	3.0182	3.1139	3.111	3.1143	3.2028	2.9259	3.0803	2.9368	3.0577	2.9654	3.0287	3.3635	3.3336	3.3756
pos_2071	PE(MonoMe(11,3)/MonoMe(11,5))	423.763	pos	M+H+Na	C45H78NO10P	2.9499	0.139242	-	49.2	-8.66046	Glycerophospholipids	0.7125	0.6782	0.7332	0.8829	0.898	0.9192	2.8894	2.7473	2.8747	0.9013	0.9114	0.8931	0.9248	0.9152	0.9038	0.9264	1.4762	0.9251
pos_2073	N-Hydroxy-L-tryptophan	221.091	pos	M+H	C11H12N2O3	2.9599	0.0489874	42.5	-	-3.28321	Indoles and derivatives	2.0652	2.0127	2.3678	2.4917	2.5374	2.6685	1.9692	2.0252	2.1248	2.1377	2.464	2.3888	2.5253	2.5654	2.6086	1.4755	1.4866	1.4741
pos_2074	PS(18:0/18:3(9Z,12Z,15Z))	415.749	pos	M+2Na	C42H76NO10P	2.9599	0.17885	-	33.3	-2.61922	Glycerophospholipids	1.4197	0.6898	1.0891	0.1158	0.12	0.1259	2.7816	2.1952	1.6627	0.2434	1.6385	0.1186	0.1275	1.3923	1.3944	1.2438	1.0905	1.5015
pos_2076	Butyryl-L-carnitine	232.154	pos	M+H	C11H21NO4	2.9813	0.00524252	50.1	-	-1.3767	Fatty Acyls	3.0926	2.8318	2.7601	0.0052	0.0054	0.0171	0.0088	0.0057	0.0061	0.0055	1.3577	0.0054	0.0058	0.0057	1.1529	2.9541	3.2728	3.5692
pos_2077	5'-Deoxy-5'-(methylthio)adenosine	298.096	pos	M+H	C11H15N5O3S	2.9813	0.0114591	71.5	-	-1.8549	-	1.8896	1.8188	1.987	2.3485	1.93	2.1013	3.1598	3.1729	3.0708	1.0662	2.7605	1.5829	3.0395	2.9735	3.0012	1.7091	1.8136	2.5681
pos_2105	Coutaric acid	332.196	pos	M+H-H2O	C18H27N3O4	3.1128	0.0116383	-	35.4	-1.21377	Benzene and substituted derivatives	3.6955	3.4317	3.4712	4.0105	3.8995	3.9403	3.9905	3.9299	3.941	3.8858	3.9641	3.7603	4.0958	4.1114	3.9941	4.2232	4.1411	4.2368
pos_2108	DL-o-Tyrosine	182.08	pos	M+H	C9H11NO3	3.1353	0.0879858	85.8	-	-6.96607	Carboxylic acids and derivatives	0.9746	0.9364	1.1272	1.869	1.8536	1.8401	2.1731	2.3103	2.1127	2.0592	2.0043	1.9349	2.067	1.9905	2.3674	1.8382	1.7934	1.5253
pos_2111	(2R,3S)-Piscidic acid	298.093	pos	M+ACN+H	C11H12O7	3.1473	0.0228745	-	39.3	1.59258	Phenylpropanoic acids	2.1906	2.2143	2.4348	2.5973	2.5219	2.653	2.7668	2.7195	2.7482	2.5267	2.6399	2.3546	2.7904	2.7185	2.7139	2.5379	2.49	2.5274
pos_2113	Flavine mononucleotide (FMN)	457.111	pos	M+H	C17H21N4O9P	3.1473	0.0957028	52	-	-0.965792	-	2.6156	2.4583	2.3866	2.1445	1.9941	2.0499	2.7063	2.4511	2.3766	1.687	1.1896	1.2803	0.8844	0.8749	0.8637	1.7632	1.2945	2.0528
pos_2115	N-Carboxyethyl-g-aminobutyric acid	158.081	pos	M+H-H2O	C7H13NO4	3.1576	0.0783701	-	43.9	-2.76375	Carboxylic acids and derivatives	0.243	0.2251	0.2541	0.3417	0.581	0.3648	1.8923	1.8539	1.8895	0.3533	1.2442	0.9	0.3684	0.7517	0.9171	2.0062	1.8557	2.0692
pos_2120	Myricatomentoside I	527.186	pos	M+Na	C26H32O10	3.1803	0.0151475	-	41.9	-4.6416	Lignan glycosides	3.4225	3.3511	3.466	3.653	3.6882	3.733	3.5555	3.565	3.5927	3.6244	3.6618	3.6228	3.8031	3.793	3.7621	3.7078	3.6257	3.6212
pos_2121	Physagulin C	565.245	pos	M+Na	C30H38O9	3.1803	0.0432593	-	32.3	6.98311	Steroids and steroid derivatives	2.8229	2.7581	2.775	2.7333	2.7162	2.6981	3.2365	3.0844	3.1488	2.953	2.9841	2.9616	2.9546	2.9301	2.9385	3.1171	3.0783	3.1267
pos_2138	Pilosine	287.139	pos	M+H	C16H18N2O3	3.2483	0.0214531	62.2	-	-1.71701	-	2.0016	2.0051	2.093	2.0087	2.0459	2.01	2.3135	2.2104	2.3594	2.2256	2.1112	2.2413	2.0759	2.0363	1.9622	2.2324	2.221	2.5175
pos_2139	Glu Trp	334.141	pos	M+H	C16H19N3O5	3.2483	0.0166025	61.1	-	2.9828	-	2.739	2.8858	3.1908	2.3669	2.4304	2.4052	2.6104	2.6148	2.6555	2.6892	2.6452	2.6897	2.55	2.472	2.4675	2.6755	2.8039	3.0984
pos_2143	Seryltyrosine	269.113	pos	M+H	C12H16N2O5	3.2831	0.0439659	-	64.9	0.738795	Carboxylic acids and derivatives	2.6331	2.6868	2.6719	2.6664	2.5844	2.6318	3.0997	3.0399	3.0835	2.8007	2.895	2.8057	2.929	2.9297	2.8906	2.9416	2.9996	3.0437
pos_2147	Asp Lys Leu Gly Glu	561.284	pos	M+H	C23H40N6O10	3.2831	0.0391658	63.4	-	-7.47983	-	2.8665	2.8106	2.6975	2.5925	2.632	2.5967	2.706	2.7334	2.8017	2.7341	2.7296	2.7938	2.7188	2.7079	2.6524	2.7948	2.8307	2.8668
pos_2149	HARMOL	199.086	pos	M+H	C12H10N2O	3.2934	0.0264798	39.4	-	-3.21715	Harmala alkaloids	1.7592	1.5876	1.6711	1.9443	1.8032	1.88	1.8665	1.8913	1.7984	1.7299	1.7375	1.6206	2.0578	2.0098	1.9268	2.0779	2.0481	2.0262
pos_2155	Gly Val Leu	288.191	pos	M+H	C13H25N3O4	3.3162	0.0105671	55.8	-	-1.30736	-	3.0523	2.8913	2.8731	1.0955	0.8159	0.0745	1.5419	0.7968	1.0945	1.7639	2.0229	1.7162	1.9636	2.2117	2.1512	2.9441	3.2796	3.494
pos_2166	Delphinidin 3-(6''-malonyl-glucoside)	593.132	pos	M+ACN+H	C24H23O15+	3.3389	0.209566	-	52.4	-9.49211	-	2.5025	2.737	2.9553	0.0011	0.0011	0.0012	0.0012	0.0012	0.0012	0.0011	0.0011	0.0011	0.0012	0.0012	0.5548	0.0012	0.8817	0.0012
pos_2171	5-NITRO-2-PHENYLPROPYLAMINOBENZOIC ACID [NPPB]	301.119	pos	M+H	C16H16N2O4	3.3619	0.00737938	59.4	-	1.92673	-	3.4694	3.3691	3.5298	3.5898	3.6328	3.595	3.7392	3.7504	3.7911	3.6946	3.6881	3.6643	3.7548	3.6894	3.6521	3.734	3.6242	3.656
pos_2174	Cinnzeylanol	407.201	pos	M+Na	C20H32O7	3.3742	0.0119285	-	50.1	-7.598	Prenol lipids	3.824	3.7415	3.8298	4.4074	4.2798	4.3424	4.3179	4.3139	4.3288	4.2314	4.2749	4.1714	4.3913	4.4696	4.3724	4.3714	4.115	4.0826
pos_2181	Methyl nicotinate	138.054	pos	M+H	C7H7NO2	3.4074	0.0535232	-	81.2	-3.64633	Pyridines and derivatives	0.7949	0.7591	0.8164	1.8134	1.8829	1.9709	1.9906	2.0905	2.1541	1.8431	2.2241	2.0233	2.1278	2.0409	2.1922	1.3382	1.0261	1.0144
pos_2183	4-hydroxy ketorolac	313.118	pos	M+ACN+H	C15H13NO4	3.4074	0.043201	-	32.9	-0.589779	Organooxygen compounds	1.5965	1.6123	1.6545	1.9375	1.9222	1.9318	2.1857	2.2795	2.3002	2.0385	2.1619	2.0884	2.2848	2.2003	2.1813	2.1998	2.1388	2.1668
pos_2189	4-Butoxyphenol	167.106	pos	M+H	C10H14O2	3.4422	0.0612561	42.3	-	-2.63799	-	1.8984	1.8249	1.9994	2.3646	2.3776	2.4367	2.3613	2.3731	2.4823	2.3489	2.4617	2.3394	2.4061	2.4506	2.4815	2.3545	2.316	2.2243
pos_2192	Gamma-Glutamyltyrosine	275.106	pos	M+H-2H2O	C14H18N2O6	3.4526	0.041932	-	54.5	9.74571	Carboxylic acids and derivatives	1.6434	1.5449	1.8676	2.3559	2.376	2.4013	2.3178	2.2975	2.4124	2.3904	2.3814	2.3918	2.4157	2.377	2.3535	2.3069	2.4202	2.3849
pos_2194	Enrofloxacin	719.333	pos	2M+H	C19H22FN3O3	3.4526	0.0367711	-	96.1	-5.2631	Quinolines and derivatives	2.1294	2.0825	1.552	1.848	1.5857	1.7784	1.71	1.697	2.0028	1.6474	1.7469	1.8174	1.9797	1.847	1.9419	2.1073	2.2422	2.3105
pos_2197	Casuarine 6-alpha-D-glucoside	735.3	pos	2M+H	C14H25NO10	3.4646	0.243966	-	85.7	-4.51217	Organooxygen compounds	0.6947	1.0219	0.5381	1.3048	1.2244	1.3668	2.2203	2.1966	2.2533	1.5106	1.5532	1.2198	1.2932	1.5605	1.619	1.9998	2.0286	1.8477
pos_2201	DIPHENYLUREA	213.102	pos	M+H	C13H12N2O	3.4871	0.0385073	42.6	-	-3.12067	Benzene and substituted derivatives	2.559	2.4824	2.6309	2.0672	2.1785	2.0905	2.1796	2.1894	2.3836	2.1896	2.1211	2.1708	2.0834	2.0889	2.0396	2.7155	2.6243	2.7533
pos_2217	Phenylpyruvic acid	147.043	pos	M+H-H2O	C9H8O3	3.548	0.16657	-	79.4	-4.79995	Benzene and substituted derivatives	1.5718	1.53	1.5966	2.8011	2.8532	2.8602	3.0621	2.9451	3.1234	2.707	2.8984	2.6849	2.9747	2.8802	2.8813	1.8192	1.8305	1.8178
pos_2240	PGP(16:1(9Z)/18:3(6Z,9Z,12Z))	861.41	pos	M+K	C40H72O13P2	3.6702	0.157336	-	34.3	2.91076	Glycerophospholipids	2.0148	2.0383	1.5534	0.3856	0.3959	0.6248	0.4218	0.4095	0.4272	0.6029	0.4051	1.1157	0.4144	0.4077	0.3998	1.3026	1.8502	2.1814
pos_2241	Tryptophanamide	267.123	pos	M+ACN+Na	C11H13N3O	3.6822	0.019787	-	52.4	6.84128	Indoles and derivatives	2.7473	2.7105	2.6235	2.0959	2.1524	2.1764	2.2665	2.1634	2.2031	2.3604	2.3893	2.191	2.346	2.4474	2.5258	2.4756	2.4456	2.5726
pos_2246	Phe Ile	279.168	pos	M+H	C15H22N2O3	3.7045	0.00879803	58.9	-	-9.06987	-	3.2577	3.12	3.1339	2.932	2.9649	2.9769	3.076	3.0294	3.0059	3.0725	3.0857	3.0608	3.0396	3.0683	3.0296	3.4014	3.6549	3.918
pos_2248	Gln Ile Ile	373.244	pos	M+H	C17H32N4O5	3.7151	0.035145	35.6	-	-1.27407	-	3.003	2.865	2.7075	1.6422	1.3149	1.6519	0.7759	1.0032	0.7529	1.896	2.1722	1.7808	2.1941	2.5073	2.2818	2.5181	2.6245	2.9278
pos_2250	Tryptophyl-Asparagine	363.105	pos	M+2Na-H	C15H18N4O4	3.7272	0.0858804	-	38.9	4.51777	Carboxylic acids and derivatives	0.783	0.7474	0.8044	2.1302	2.1562	2.1016	1.9667	2.2416	2.3603	1.9411	2.0612	1.7796	1.8137	1.8181	1.7962	2.3371	2.2446	2.2027
pos_2258	Eremopetasidione	237.148	pos	M+H	C14H20O3	3.7497	0.0135693	-	41.1	-3.92386	Prenol lipids	2.1778	2.2373	2.0419	2.3091	2.2624	2.2576	2.0858	2.1684	2.1384	1.9505	2.1124	2.0026	1.8399	1.944	1.9318	2.2656	2.3336	2.3759
pos_2262	3-Hydroxy-1,10-bisaboladien-9-one	219.174	pos	M+H-H2O	C15H24O2	3.7602	0.0190774	-	68.7	-3.13639	Prenol lipids	1.8241	1.6638	1.8784	1.9892	2.1338	2.0699	2.0543	1.9816	2.1065	1.9364	2.0878	1.9123	2.0768	2.1246	2.0895	1.9456	1.9759	1.9042
pos_2263	Val Phe Val	364.221	pos	M+H	C19H29N3O4	3.7602	0.142364	39.9	-	-4.98984	-	2.3541	2.0668	2.1603	0.0243	0.1019	0.2118	0.5108	0.0824	0.0578	1.5522	1.7624	1.5219	1.6843	1.9804	1.8664	1.4947	1.8952	2.217
pos_2266	N-[2-hydroxy-2-(4-methoxyphenyl)ethyl]-3-phenylpropanimidic acid	341.186	pos	M+ACN+H	C18H21NO3	3.7826	0.0196345	-	33.7	-0.974976	-	2.9285	3.0332	2.7728	1.7903	1.6047	1.4408	0.7913	1.3283	1.1929	0.7415	1.3142	0.9668	0.4009	0.6065	0.3908	1.9418	2.1717	2.3462
pos_2273	Ala Ile Ile	316.223	pos	M+H	C15H29N3O4	3.8176	0.0142338	79.9	-	-1.15869	-	3.3374	3.2431	3.0984	2.3056	2.119	2.1326	1.6612	1.8187	1.6995	2.2365	2.497	2.2203	2.4644	2.6299	2.5118	2.9542	3.0708	3.6411
pos_2281	Trans-Grandmarin	257.079	pos	M+H-2H2O	C15H16O6	3.8627	0.0941395	-	44	-7.33931	Coumarins and derivatives	2.0174	1.7814	1.6746	0.587	0.4699	0.563	0.458	0.5455	0.7657	0.4331	0.4405	0.4272	0.4502	0.4432	0.4349	0.4514	0.4588	1.1239
pos_2287	Perlolyrine	265.097	pos	M+H	C16H12N2O2	3.9079	0.00522738	37.2	-	-1.85996	Harmala alkaloids	3.0038	2.8484	2.957	3.1175	3.1757	3.0971	3.2084	3.2857	3.3481	3.226	3.2611	3.1061	3.3668	3.2151	3.1506	3.6022	3.2318	3.4632
pos_2290	1-(beta-D-Glucopyranosyloxy)-3-octanone	271.154	pos	M+H-2H2O	C14H26O7	3.9182	0.0793821	-	34.9	-0.518248	Fatty Acyls	2.4619	2.5057	2.4798	1.8095	2.046	1.8808	2.0891	2.1625	2.1388	2.0857	1.9722	2.063	1.9994	1.7881	1.6911	2.0994	2.2779	2.3243
pos_2300	Trp Leu	318.181	pos	M+H	C17H23N3O3	3.9627	0.0217406	76.4	-	-1.66316	-	2.652	2.5382	2.3349	0.0004	0.161	0.0803	0.0004	0.0794	0.3703	0.1616	0.3679	0.0668	0.0004	0.0258	0.0004	2.8749	3.1721	3.626
pos_2313	7-hydroxygranisetron	392.206	pos	M+ACN+Na	C18H24N4O2	4.0529	0.00575678	-	30.6	2.13437	Benzopyrazoles	3.4876	3.3348	2.716	1.8303	1.8532	1.7628	2.3795	2.4332	2.4596	2.2144	2.169	2.2274	2.2437	2.3762	2.1401	2.7521	3.261	3.5361
pos_2314	Austalide J	467.206	pos	M+Na	C25H32O7	4.0529	0.075143	-	32.6	3.58676	Benzopyrans	1.9053	1.7449	1.7542	1.9386	1.8819	1.9912	2.0288	2.0004	2.0647	2.0879	1.8635	1.8529	1.6549	1.7907	1.5907	1.7452	2.3466	2.3516
pos_2323	N-Acetyl-D-phenylalanine	208.096	pos	M+H	C11H13NO3	4.0985	0.0347502	84.3	-	-4.05677	-	0.7913	1.486	2.1657	2.2457	2.2753	2.3689	2.7627	2.6406	2.6413	2.3525	2.3335	2.3549	2.2473	2.2301	2.2974	2.3465	2.1829	2.2192
pos_2324	Arginyl-Phenylalanine	366.154	pos	M+2Na-H	C15H23N5O3	4.0985	0.047238	-	46.3	7.54611	Carboxylic acids and derivatives	1.5504	0.8931	1.917	2.3467	2.3851	2.4167	2.4713	2.3556	2.536	2.5203	2.5089	2.4618	2.5505	2.5344	2.4804	2.8609	3.0427	3.2351
pos_2329	(3,4,5,6-tetrahydroxyoxan-2-yl)methyl 4-hydroxybenzoate	333.12	pos	M+CH3OH+H	C13H16O8	4.1337	0.0374851	-	60.7	7.47784	-	2.1625	2.0814	2.3455	2.2677	2.485	2.1114	2.7084	2.693	2.7588	2.6991	2.6331	2.6388	2.5086	2.544	2.4849	2.4181	2.6965	2.7897
pos_2331	Asymmetric dimethylarginine	443.251	pos	2M+K	C8H18N4O2	4.1442	0.0610382	-	30.9	5.04738	Carboxylic acids and derivatives	2.1632	2.3257	2.0467	2.1847	2.2545	2.1413	2.2796	2.4253	2.3893	2.4207	2.3688	2.3569	2.2719	2.369	2.2731	2.4334	2.5885	2.5833
pos_2335	Succinylmonocholine	204.122	pos	M+H	C9H17NO4	4.1669	0.0568953	34	-	-3.02181	-	0.4639	0.4362	1.6826	2.5694	2.6285	2.7571	1.8534	1.9875	1.9922	2.1494	2.0386	2.2191	1.8132	1.8068	1.862	1.9235	1.824	2.0639
pos_2345	Tyr Ile Leu	408.253	pos	M+H	C21H33N3O5	4.2112	0.0216422	46.4	-	9.95373	-	1.4912	1.5569	0.3535	1.7335	1.8878	1.8276	2.1764	2.004	2.2043	2.2522	2.3412	2.2066	2.3326	2.3839	2.3656	2.0384	2.0861	2.0168
pos_2363	2-[2-(4-Hydroxy-3-methoxyphenyl)ethyl]-5-octylfuran	375.188	pos	M+2Na-H	C21H30O3	4.2732	0.159417	-	52.2	-9.20256	Fatty Acyls	1.4561	1.1982	0.9793	2.3612	2.3743	2.3123	2.5994	2.4675	2.5642	2.3638	2.4555	2.4312	2.5692	2.5338	2.4497	2.6467	2.6057	2.7867
pos_2369	(1S,2R,4R)-p-Menth-8-ene-2,10-diol 2-glucoside	355.171	pos	M+Na	C16H28O7	4.3042	0.179946	-	52.4	-3.70929	Prenol lipids	1.0786	1.0394	1.1021	2.2952	2.217	2.2458	2.4962	2.4181	2.4841	2.2236	2.3398	2.2889	2.2889	2.2985	2.2311	2.5525	2.5119	2.5633
pos_2382	Trp Val Ile	417.247	pos	M+H	C22H32N4O4	4.4242	0.120989	44.2	-	-5.18334	-	2.29	1.8131	2.3901	0.0733	0.1306	0.4425	0.0039	0.4179	0.7345	0.0124	0.0036	0.1462	0.7844	0.1826	0.0885	0.896	1.0645	1.372
pos_2388	N-Ribosylhistidine	305.143	pos	M+NH4	C11H17N3O6	4.4664	0.101987	-	92	-7.46125	Carboxylic acids and derivatives	2.079	2.0165	1.7864	1.271	1.1756	1.529	2.1394	2.0405	2.2541	1.0849	1.2258	1.4906	0.8114	1.1663	0.7464	2.0743	1.7555	1.9405
pos_2389	MAM-2201	374.19	pos	M+H	C25H24FNO	4.4664	0.0172157	32.5	-	-3.17828	-	2.7404	2.6145	2.3181	1.8572	2.1764	2.0091	2.9895	2.8506	2.9957	2.1787	2.2833	2.1278	2.2737	2.2157	2.1702	2.8282	2.809	3.145
pos_2392	Quercetin 4'-glucoside	447.092	pos	M+H-H2O	C21H20O12	4.4765	0.0759445	-	64.5	0.504449	-	1.0839	1.6463	1.8962	0.5759	0.5887	0.6067	0.6206	0.6056	0.6273	0.7576	0.6001	0.8365	2.1984	2.0925	2.0181	2.4916	2.0668	2.6293
pos_2400	Sonchuionoside C	369.19	pos	M+H-H2O	C19H30O8	4.533	0.0495068	-	59	-1.13285	Prenol lipids	2.3403	2.4596	2.5579	2.6069	2.6978	2.6854	2.7752	2.8041	2.9175	2.7911	2.8433	2.8205	2.7891	2.7966	2.7254	2.7021	2.6905	2.7895
pos_2406	3,4,5-trihydroxy-6-{4-[1-hydroxy-3-(5-methoxy-2,2-dimethyl-2H-chromen-6-yl)propyl]phenoxy}oxane-2-carboxylic acid	549.228	pos	M+CH3OH+H	C27H32O10	4.5662	0.0184442	-	44.6	-9.45716	-	3.9596	3.635	3.3697	1.8083	2.1561	2.0505	1.8449	1.8708	2.3263	2.1363	2.1904	2.0905	1.5038	1.42	1.9238	2.1599	2.0283	2.2997
pos_2419	11'-Carboxy-gamma-chromanol	443.254	pos	M+K	C25H40O4	4.6095	0.0304261	-	35.2	-4.89972	-	3.3704	3.5581	2.9256	0.0313	0.155	0.0343	0.9466	0.0342	1.1122	0.0328	0.0337	0.0573	0.675	0.034	0.5431	1.4528	1.486	1.4041
pos_2420	Trandolaprilat	466.234	pos	M+ACN+Na	C22H30N2O5	4.6095	0.0329491	-	45.4	6.15156	Carboxylic acids and derivatives	2.6337	2.9673	2.2307	0.1017	0.1054	0.1107	0.6566	0.4278	0.837	0.3942	0.7973	0.1042	0.1121	0.8766	0.6018	0.997	1.2923	1.2631
pos_2421	6''-Malonylapiin	683.176	pos	M+CH3OH+H	C29H30O17	4.6095	0.0700386	-	38.5	-9.294	-	2.8387	2.5463	2.8503	1.908	1.9251	1.9489	1.967	1.9474	1.9757	1.9288	1.9402	1.9194	1.9552	1.9444	1.9316	1.957	1.9683	1.9555
pos_2423	Tricetin 4'-methyl ether	317.065	pos	M+H	C16H12O7	4.6512	0.208748	57.5	-	-1.81551	-	0.9398	0.902	0.9624	1.1238	1.1398	1.1622	1.1793	1.1608	1.1875	1.1433	1.154	1.1345	1.1682	1.158	1.1459	1.1698	1.1805	1.1685
pos_2430	Brosimacutin E	341.138	pos	M+H	C20H20O5	4.6833	0.0108801	37.8	-	-0.488649	-	0.8493	0.273	0.4837	2.7678	2.7729	2.7435	2.8591	2.8264	2.9288	2.5378	2.5533	2.8231	2.6981	2.6626	2.5406	2.7701	2.6974	2.6211
pos_2432	Sanchinoside B1	639.446	pos	M+H	C36H62O9	4.6932	0.0379422	30.2	-	-1.08314	Prenol lipids	2.274	2.0293	2.3395	2.7972	2.629	2.8102	2.8274	2.8131	2.9425	2.6597	2.8672	2.7298	2.7254	2.6831	2.7864	2.8458	2.916	2.9069
pos_2435	3-(4-hydroxyphenyl)-N-(4-oxobutyl)prop-2-enimidic acid	216.101	pos	M+H-H2O	C13H15NO3	4.7145	0.153451	-	43.2	-3.0658	-	1.8308	1.9463	1.782	1.1987	1.2149	1.2376	1.2549	1.2361	1.2631	1.2184	1.2293	1.2095	1.2436	1.2333	1.2211	1.2453	1.2561	1.2439
pos_2438	Miscanthoside	433.113	pos	M+H-H2O	C21H22O11	4.7145	0.131596	-	57.6	0.117499	Benzene and substituted derivatives	1.7933	1.6107	2.0985	1.1847	1.2009	1.2235	1.2408	1.222	1.249	1.2044	1.2152	1.1955	1.2295	1.2193	1.207	1.2312	1.242	1.2298
pos_2457	26:6(8Z,11Z,14Z,17Z,20Z,23Z)	385.31	pos	M+H	C26H40O2	4.828	0.0224485	39.5	-	-1.35793	-	2.566	2.4093	2.7737	2.9655	2.9396	2.9191	2.9406	2.9392	3.0031	2.8349	2.864	2.9169	3.0533	2.8816	2.9343	2.8126	2.7621	2.6831
pos_2467	2-(4-hydroxy-3-methoxyphenyl)-4-[3,5,7-trihydroxy-2-(3-hydroxyphenyl)-3,4-dihydro-2H-1-benzopyran-8-yl]-6-[3,4,5-trihydroxy-6-(hydroxymethyl)oxan-2-yl]-3,4-dihydro-2H-1-benzopyran-3,5,7-triol	761.207	pos	M+Na	C37H38O16	4.8963	0.16139	-	48.6	3.04253	-	3.1508	2.665	3.3336	1.8529	1.87	1.8938	1.9119	1.8922	1.9205	1.8737	1.8851	1.8643	1.9001	1.8893	1.8764	1.9018	1.9131	1.9004
pos_2468	25-hydroxy-1alpha-hydroxymethyl-26,27-dimethyl-16,17-didehydrovitamin D3	457.367	pos	M+H	C30H48O3	4.916	0.00615047	61.1	-	-0.717057	-	3.2974	2.9967	3.1272	3.6521	3.5685	3.5903	3.6024	3.5752	3.5919	3.5047	3.5754	3.474	3.7266	3.7361	3.6968	3.9343	3.9295	3.9848
pos_2470	3-{[3,4-dihydroxy-5-(hydroxymethyl)oxolan-2-yl]oxy}-5,7-dihydroxy-2-(3-hydroxyphenyl)-3,4-dihydro-2H-1-benzopyran-4-one	403.102	pos	M+H-H2O	C20H20O10	4.9261	0.00542946	-	70.5	-1.44745	-	3.8965	3.7763	3.9572	0.2051	0.2117	0.2212	0.2286	0.2206	0.2322	0.2132	0.2177	0.2095	0.2237	0.2194	0.2143	0.2245	1.2376	2.2922
pos_2481	3,4,5-trihydroxy-6-(2-methyl-3-phenylpropoxy)oxane-2-carboxylic acid	349.125	pos	M+Na	C16H22O7	5.0046	0.072126	-	47.5	-3.0048	-	1.3564	1.3154	1.3808	1.5522	1.5691	1.5925	1.6104	1.591	1.6189	1.5727	1.5839	1.5635	1.5987	1.5881	1.5754	1.6005	1.6116	1.5991
pos_2491	Jasmolone glucoside	307.154	pos	M+H-2H2O	C17H26O7	5.0645	0.0406121	-	47.5	-1.39845	Organooxygen compounds	3.2482	3.0129	1.4446	0.8137	0.9204	0.9555	1.2184	1.1756	1.4887	1.5164	0.8414	1.0783	1.4518	1.4158	1.9618	1.9832	2.6441	3.2201
pos_2496	N-Butylscopolamine	360.213	pos	M+H	C21H29NO4	5.0935	0.095481	39.3	-	-9.76254	-	2.8805	2.9427	2.4585	1.5836	1.6451	1.98	1.5203	1.9572	1.9613	2.0781	1.2787	1.8838	1.2697	0.5157	1.3421	0.6805	1.4523	1.0484
pos_2497	Glutaminylarginine	668.354	pos	2M+ACN+Na	C11H22N6O4	5.1035	0.232334	-	43.6	-3.96354	Carboxylic acids and derivatives	0.2288	0.2117	0.2395	0.3237	0.3329	0.346	0.3561	0.3451	0.361	0.3349	0.3411	0.3298	0.3495	0.3435	0.3364	0.3505	0.3568	0.3497
pos_2504	10-Deoxymethynolide	297.205	pos	M+H	C17H28O4	5.1913	0.125142	47.6	-	-2.25368	-	1.6347	1.8202	0.5228	0.1476	0.1527	0.16	0.1657	0.3107	0.1685	0.1538	0.1573	0.151	0.1619	0.4082	0.1546	1.6961	2.2671	2.8577
pos_2514	2-Butyl-5-[2-(4-hydroxy-3-methoxyphenyl)ethyl]furan	316.189	pos	M+ACN+H	C17H22O3	5.2403	0.162998	-	64.3	-7.43888	Fatty Acyls	1.7608	2.0704	2.0281	1.1007	1.1166	1.1389	1.156	1.1375	1.1641	1.1201	1.1308	1.1114	1.1449	1.1348	1.1227	1.1465	1.1572	1.1452
pos_2515	6-Angeloylfuranofukinol	374.232	pos	M+ACN+H	C20H28O4	5.2403	0.0300048	-	56.8	-1.95338	Prenol lipids	3.5847	3.8072	2.7612	2.4046	2.2377	2.1565	2.2481	2.1775	2.3942	2.339	2.2666	2.0732	2.3957	2.4998	2.3252	2.8482	2.7471	2.8337
pos_2521	6-Hydroxy-1H-indole-3-acetamide	254.091	pos	M+ACN+Na	C10H10N2O2	5.289	0.0214971	-	49.4	6.49826	Indoles and derivatives	3.8867	3.5747	3.8307	0.7501	1.0442	1.1862	0.5172	0.8041	0.9558	0.9842	1.1361	1.1697	1.0654	0.7992	0.9809	0.6674	0.4972	0.4784
pos_2522	Biotin amide	266.091	pos	M+Na	C10H17N3O2S	5.2993	0.0213021	-	61.4	-8.44744	Biotin and derivatives	2.4992	2.1997	2.4873	0.9124	0.9277	0.949	0.9653	0.9476	0.9731	0.9309	0.9412	0.9226	0.9546	0.945	0.9334	0.9562	0.9664	0.955
pos_2526	Elatoside G	647.379	pos	M+H-H2O	C36H56O11	5.2993	0.0481284	-	32.7	-0.587857	Prenol lipids	1.925	1.8629	2.152	2.8606	3.0302	2.8811	2.851	2.7585	2.8344	2.6551	2.7274	2.8599	3.0338	3.0485	2.8336	2.8139	2.6732	2.8257
pos_2531	Gamma-CEHC	249.148	pos	M+H	C15H20O3	5.3195	0.028904	38.5	-	-3.98135	Benzopyrans	2.41	2.3961	2.4094	0.01	0.0006	0.0006	0.618	0.0006	0.0006	0.752	0.6811	0.0006	0.4937	0.0006	0.5049	0.0006	0.539	0.9788
pos_2535	Longifolenaldehyde	221.189	pos	M+H	C15H24O	5.3291	0.0335837	62.1	-	-5.0906	-	1.6567	1.7241	1.7543	2.5149	2.4258	2.4579	2.5119	2.4665	2.4537	2.4208	2.4939	2.3802	2.5248	2.4656	2.4677	2.3438	2.4344	2.2883
pos_2541	11'-Carboxy-gamma-tocotrienol	445.233	pos	M+2Na-H	C25H36O4	5.35	0.0155608	-	33.6	2.24409	-	3.8968	3.9623	3.4627	2.6834	2.9047	2.934	2.8891	2.8766	2.9052	2.9331	2.8182	2.897	2.8736	2.7939	2.7269	2.7397	2.562	2.6998
pos_2558	Dihydrolipoamide	249.109	pos	M+ACN+H	C8H17NOS2	5.4295	0.250069	-	39.3	-1.25637	Fatty Acyls	0.9288	0.8911	0.9514	1.752	1.6427	1.8851	1.9432	1.7428	1.9327	1.8345	1.8616	1.7034	2.0558	2.1163	2.1694	1.9853	1.8506	1.3977
pos_2561	PS(DiMe(13,5)/MonoMe(11,3))	892.578	pos	M+H-H2O	C49H84NO12P	5.449	0.0351407	-	31.9	9.17391	Glycerophospholipids	2.8302	1.9092	2.3494	3.5891	3.4563	3.3091	3.5458	3.5255	3.4528	2.9816	3.2948	3.0383	3.7017	3.6875	3.4676	3.6408	3.4568	3.6796
pos_2571	Pro Trp Tyr His	602.275	pos	M+H	C31H35N7O6	5.537	0.0995161	48.2	-	4.4711	-	2.3558	2.2933	2.1991	2.3168	2.5783	2.4935	2.4093	2.2992	2.5221	2.5321	2.4755	2.5937	2.5904	2.6941	2.6212	1.6169	1.8293	1.9621
pos_2575	APGPR Enterostatin	461.263	pos	M+H-2H2O	C21H36N8O6	5.5958	0.0159555	-	62.8	2.10443	Benzene and substituted derivatives	3.6528	3.7502	2.9533	1.0361	0.7503	1.6712	1.118	0.7979	1.6068	1.4441	1.5934	1.5857	1.2986	1.4509	0.5864	1.7994	1.8583	2.8446
pos_2593	1-Ipomeanol	210.111	pos	M+ACN+H	C9H12O3	5.7066	0.0431523	-	44.3	-5.95383	Heteroaromatic compounds	1.4504	1.409	1.4836	2.0494	2.3575	2.2082	2.2856	2.2559	2.3703	2.434	2.3027	2.3058	2.2598	2.1441	2.2186	2.1389	2.0681	1.6948
pos_2599	Eremopetasitenin C1	420.237	pos	M+ACN+H	C21H30O6	5.7653	0.11438	-	49	-1.95749	Prenol lipids	2.6433	2.901	1.5258	1.891	2.0938	2.0709	2.0687	1.8762	2.1342	2.2654	2.0345	2.1663	2.0104	1.6404	1.8674	1.6455	1.8034	1.6639
pos_2603	Antibiotic CJ 15544	494.253	pos	M+ACN+Na	C25H34O6	5.7946	0.0165712	-	49.5	4.37051	Prenol lipids	3.4778	3.5729	2.5683	1.1698	0.7442	1.2032	0.7815	0.0001	0.5321	1.7199	0.0001	0.3677	0.732	0.0001	0.0001	0.7023	0.788	2.0982
pos_2609	Trigoneoside XIIIa	625.296	pos	M+H+Na	C57H94O28	5.8436	0.0243335	-	33.4	2.38745	Steroids and steroid derivatives	2.7068	2.5669	2.6206	2.8326	3.1285	3.213	2.9272	2.9584	3.0303	3.1042	3.0726	3.083	2.7961	2.551	2.7582	2.5702	2.5513	2.5194
pos_2616	7-[(2,3,6-trihydroxy-2,5,5,8a-tetramethyl-decahydronaphthalen-1-yl)methoxy]-2H-chromen-2-one	434.253	pos	M+NH4	C24H32O6	5.9023	0.042848	-	50	-1.90708	-	2.357	2.5344	0.8845	2.1189	1.0244	1.0463	1.5425	1.0448	1.4316	1.0277	1.4656	1.0192	1.9825	1.9222	1.6897	1.9088	2.1714	2.0718
pos_2640	6-Gingerol	295.19	pos	M+H	C17H26O4	6.0864	0.0250999	37	-	-1.9456	Phenols	2.5902	2.3683	2.5384	2.3057	2.2469	2.5635	2.5385	2.6402	2.5053	2.6395	2.5218	2.4009	2.5954	2.755	2.7726	2.9295	2.9832	2.8399
pos_2643	Alpha-D-Xylopyranosyl-(1->6)-beta-D-glucopyranosyl-(1->4)-D-glucose	492.192	pos	M+NH4	C17H30O15	6.1057	0.0544403	-	77.2	-1.26432	Organooxygen compounds	2.3862	2.3367	2.4266	2.2227	2.7848	2.8834	2.8352	2.9385	2.9754	2.84	2.913	2.9183	2.7337	2.6826	2.7583	2.6639	2.6614	2.6248
pos_2655	Docosahexaenoyl Ethanolamide	410.243	pos	M+K	C24H37NO2	6.1733	0.00302453	-	42.9	-6.8459	Organonitrogen compounds	3.7619	3.858	3.5635	0.3387	0.9547	1.0077	0.3721	0.3608	0.8531	0.7328	0.3567	0.3451	0.3653	1.4808	0.3518	0.3663	0.3728	0.3655
pos_2656	6-Hydroxyoctadecanoic acid	318.3	pos	M+NH4	C18H36O3	6.1926	0.00858714	-	40.2	-1.81651	Fatty Acyls	4.2689	4.2175	4.3552	4.3638	4.5976	4.5222	4.6158	4.5685	4.6177	4.6911	4.6153	4.6158	4.5355	4.4837	5.0986	4.4183	4.4195	4.3733
pos_2660	PGP(18:0/18:3(9Z,12Z,15Z))	870.522	pos	M+NH4	C42H78O13P2	6.2219	0.243235	-	54.6	-3.9278	Glycerophospholipids	2.1176	2.0166	2.3175	2.5105	2.267	2.5905	2.152	2.2184	2.0294	2.6344	2.2891	2.1904	2.5206	2.6498	2.56	1.5587	1.5698	1.5573
pos_2668	L-2-Amino-5-(methylthio)pentanoic acid	368.17	pos	2M+ACN+H	C6H13NO2S	6.2702	0.075314	-	47.7	8.44824	Carboxylic acids and derivatives	1.8707	1.8284	1.8959	2.0716	2.0888	2.1127	2.1309	2.1111	2.1396	2.0925	2.1039	2.0831	2.119	2.1082	2.0953	2.1208	2.1321	2.1194
pos_2675	Octadecanedioic acid	332.279	pos	M+NH4	C18H34O4	6.3187	0.155066	-	79.9	-1.53684	Fatty Acyls	0.7497	0.7147	1.5564	1.8364	1.3345	2.0528	1.617	1.6535	1.0803	1.479	1.7211	0.9331	1.2766	1.469	1.5713	0.9668	0.977	0.9655
pos_2677	7Z,10Z-Hexadecadienoic acid	316.225	pos	M+ACN+Na	C16H28O2	6.3282	0.011557	-	65.2	1.76423	Fatty Acyls	2.5207	2.5318	2.8026	2.9161	3.007	3.0113	3.0163	3.0183	3.0119	3.0311	3.0051	3.0038	2.9204	2.8952	2.9237	2.847	2.8745	2.7439
pos_2686	1'-O-Acetylpaxilline	519.287	pos	M+ACN+H	C29H35NO5	6.3768	0.0654259	-	38	3.72224	-	2.0525	2.4692	2.7019	1.1593	1.7652	0.883	0.899	0.8817	0.937	0.8654	0.8754	0.8572	0.8886	0.8791	0.8678	0.8901	0.9001	0.8889
pos_2692	Isohumulone A	426.228	pos	M+ACN+Na	C21H30O5	6.4249	0.00681762	-	63	6.80264	Prenol lipids	4.2468	4.517	3.6582	0.1313	0.1359	0.1425	0.1477	0.142	0.1502	0.1369	0.14	0.1343	0.1443	0.2876	1.5319	0.8116	0.7985	1.0087
pos_2693	3-Oxododecanoic acid	197.153	pos	M+H-H2O	C12H22O3	6.4348	0.229605	-	87.4	-2.9895	Keto acids and derivatives	1.048	1.009	1.0713	2.0694	1.8959	2.4524	2.4944	2.0182	2.0113	1.9505	2.0068	2	2.7132	2.3065	2.5868	2.3215	1.5252	1.2817
pos_2708	17a-Hydroxypregnenolone	350.268	pos	M+NH4	C21H32O3	6.5701	0.0503652	-	38.7	-1.63643	Steroids and steroid derivatives	2.4746	2.0572	1.3259	0.0038	0.0039	0.4102	0.0043	0.0041	0.0044	3.2649	0.004	2.8459	1.2553	0.0041	0.0188	2.0149	2.0891	2.9515
pos_2710	Alpha-santalol	221.189	pos	M+H	C15H24O	6.5989	0.115192	71.7	-	-5.22257	-	1.8945	1.8521	1.9197	2.4413	2.4843	2.455	2.3934	2.455	2.3886	2.2321	2.306	2.1975	2.4321	2.4322	2.2419	2.5444	2.5194	2.4606
pos_2717	7-hydroxy-10E,16-heptadecadien-8-ynoic acid	279.195	pos	M+H	C17H26O3	6.6667	0.0355391	46.7	-	-2.94455	-	2.262	2.0843	1.8344	0.1571	1.5013	1.592	2.4296	2.2995	2.1879	0.1636	1.4345	0.1607	1.9498	2.2247	1.9775	3.2909	3.4305	3.5838
pos_2721	Capillartemisin A	317.174	pos	M+H	C19H24O4	6.6861	0.0111617	35.7	-	-2.26858	-	3.6326	3.6706	3.335	1.4295	1.2078	1.161	1.1781	1.1595	1.1862	1.142	1.1528	1.4465	1.1669	1.1568	1.1447	1.584	2.0643	3.1188
pos_2726	Antibiotic CP 412065	494.254	pos	M+ACN+Na	C25H34O6	6.7251	0.0467584	-	30.8	6.49869	Prenol lipids	2.4112	2.4836	2.4977	2.5447	2.9427	3.0882	3.0346	2.9626	2.9069	3.3832	3.0537	3.0795	2.9013	2.7185	2.945	2.5078	2.47	2.4607
pos_2727	(+)-cis-5,6-Dihydro-5-hydroxy-4-methoxy-6-(2-phenylethyl)-2H-pyran-2-one	281.138	pos	M+CH3OH+H	C14H16O4	6.7346	0.00960347	-	54.1	-2.69099	Kavalactones	3.3344	3.2468	3.2714	3.6409	3.7924	3.7212	3.8485	3.8079	3.748	3.8977	3.7761	3.7683	3.7131	3.6626	3.7499	3.6704	3.6024	3.5771
pos_2728	(4E)-1-(3,4-dihydroxyphenyl)tetradec-4-en-3-one	360.253	pos	M+ACN+H	C20H30O3	6.7346	0.129999	-	31.1	-1.88889	-	1.5965	0.9535	0.5865	2.2574	1.3949	2.1337	2.0199	2.0306	2.1024	1.6727	1.4518	1.6565	1.5858	1.8456	1.7446	2.5139	2.2092	2.3888
pos_2732	(-)-Carvomenthone	172.169	pos	M+NH4	C10H18O	6.7929	0.0567779	-	73.8	-4.20367	Prenol lipids	1.7328	1.9324	2.27	2.1823	2.5396	2.525	2.9172	2.4032	2.4755	2.7574	2.7561	2.5812	2.3688	2.415	2.4243	2.0516	2.1588	1.8395
pos_2734	Yucalexin P8	394.201	pos	M+ACN+Na	C20H26O4	6.8029	0.056828	-	41.5	5.79473	Organooxygen compounds	3.3117	3.3842	2.5541	0.0123	0.4233	0.0135	0.0141	0.0134	0.0143	0.0129	0.0132	0.0126	0.0137	0.0134	0.013	0.0137	0.0141	0.0137
pos_2738	Alpha-Ionol O-[arabinosyl-(1->6)-glucoside]	530.296	pos	M+ACN+H	C24H40O10	6.8572	0.0542844	-	39.6	-0.0164281	Fatty Acyls	2.3321	2.2326	2.6417	1.2468	1.2632	1.286	1.3034	1.2845	1.3117	1.2667	1.2776	1.2577	1.292	1.2817	1.2693	1.2937	1.3046	1.2923
pos_2741	(+/-)-Ibuprofen	207.137	pos	M+H	C13H18O2	6.9055	0.0752201	40.1	-	-3.03919	-	2.2001	2.0329	1.9909	0.9396	0.955	0.9764	0.9929	0.975	1.0007	0.9583	0.9686	0.9499	0.9821	0.9724	0.9608	2.1874	2.1661	2.5429
pos_2743	Biliverdin IX	583.254	pos	M+H	C33H34N4O6	6.9154	0.0452028	30.2	-	-1.24162	Tetrapyrroles and derivatives	1.5249	1.4832	1.5496	1.723	1.7401	1.7637	1.7818	1.7622	1.7903	1.7437	1.7551	1.7344	1.77	1.7593	1.7465	1.7717	1.783	1.7703
pos_2753	Soyasapogenol C	441.372	pos	M+H	C30H48O2	7.031	0.00515116	70.3	-	-1.805	Prenol lipids	4.0047	3.9203	4.2444	4.7852	4.8928	4.8662	4.9606	4.883	4.9281	4.88	4.9416	4.888	4.9189	4.9103	4.9232	4.9184	4.9136	4.8182
pos_2758	(+)-Galeon	327.159	pos	M+H	C20H22O4	7.089	0.139074	-	42.1	-0.144976	Diarylheptanoids	2.2645	2.3936	1.752	1.9402	2.2401	2.3536	3.0296	2.2029	2.449	2.0084	2.284	1.984	2.627	2.6232	2.545	2.4069	2.3514	1.9816
pos_2760	Panaquinquecol 2	321.142	pos	M+2Na-H	C17H24O3	7.0985	0.050277	-	51.5	-7.39373	Fatty Acyls	2.7862	2.9136	2.6209	2.166	2.1832	2.2071	2.2254	2.2056	2.234	2.1869	2.1984	2.1775	2.2135	2.2026	2.1897	2.2152	2.2266	2.2138
pos_2765	1-(9Z-tetradecenoyl)-glycero-3-phosphate	398.233	pos	M+NH4	C17H33O7P	7.1372	0.235666	-	38.5	6.43729	Glycerophospholipids	2.2693	2.3617	1.136	0.5048	0.5168	0.5337	1.3694	0.8702	0.553	1.2739	0.8735	1.2829	1.4873	1.4128	1.3214	0.9861	0.6452	0.5385
pos_2769	(1S,2S,4R)-p-Menth-8-ene-1,2,10-triol 2-glucoside	760.37	pos	2M+ACN+Na	C16H28O8	7.1665	0.0319869	-	32.5	-3.86534	Prenol lipids	3.5251	3.6226	3.2615	0.8923	0.0476	0.0501	0.0522	0.5817	0.0532	0.048	0.0492	0.047	0.0508	0.6109	0.6992	0.7573	0.9515	0.0509
pos_2770	Alpha-Bergamotene	205.194	pos	M+H	C15H24	7.176	0.0468283	73.4	-	-4.41729	Prenol lipids	1.6661	1.6241	1.691	2.7532	2.8246	2.8928	2.7718	2.7695	2.7299	2.8068	2.8266	2.8159	2.8609	2.8051	2.9534	2.5421	2.5768	1.9131
pos_2771	Avocadene	328.284	pos	M+ACN+H	C17H34O3	7.1859	0.00599207	-	41.3	-1.61578	Fatty Acyls	3.4951	3.7289	3.8594	3.4386	3.3579	3.8884	3.4793	3.3415	3.5853	4.3306	4.0047	4.1482	3.9413	3.644	3.7964	3.2976	3.4038	2.9977
pos_2772	19-Norandrosterone	294.242	pos	M+NH4	C18H28O2	7.2052	0.0101282	-	58.8	-2.94238	Steroids and steroid derivatives	3.2348	3.0119	3.0926	2.6395	2.759	2.6876	2.5183	2.6681	2.3338	2.8406	2.8464	2.7726	2.6182	2.582	2.3895	3.3203	3.2265	3.4929
pos_2774	LysoPC(20:4(5Z,8Z,11Z,14Z))	566.323	pos	M+Na	C28H50NO7P	7.2147	0.0579655	-	56.7	1.73724	Glycerophospholipids	1.5344	1.4927	1.5591	1.7326	1.7497	1.7733	1.7914	1.7718	1.8	1.7533	1.7647	1.744	1.7796	1.7689	1.7561	1.7814	1.7926	1.78
pos_2778	Cholacalcioic acid	373.273	pos	M+H	C24H36O3	7.2534	0.0122488	67.7	-	-0.907828	-	2.1194	0.4641	0.8083	3.354	3.1842	3.3109	3.291	3.3532	3.2248	2.9776	3.1228	2.9413	3.3622	3.4155	3.2846	3.5966	3.6071	3.3926
pos_2781	Gamma-Linolenic acid	243.209	pos	M+H-2H2O	C18H30O2	7.283	0.221948	-	82.2	-5.88769	Fatty Acyls	2.0479	1.8819	0.9862	1.1484	1.1645	1.187	1.2042	1.1855	1.2124	1.168	1.1788	1.1592	1.193	1.1828	1.1706	1.9648	2.0989	2.3172
pos_2784	16-phenoxy tetranor Prostaglandin A2	371.182	pos	M+H	C22H26O5	7.3027	0.00998716	47.5	-	-8.19762	-	3.3909	3.4837	3.2979	0.0007	0.0008	0.0008	1.1472	0.0008	0.0508	0.0008	0.0008	0.0008	1.3174	0.0008	1.0846	0.0123	0.0008	1.9955
pos_2789	12(13)Ep-9-KODE	275.2	pos	M+H-2H2O	C18H30O4	7.3222	0.140073	-	39.2	-2.12677	Fatty Acyls	1.9533	1.8391	1.4318	2.5902	2.6585	2.6027	2.2973	2.602	2.6808	2.5426	2.4484	2.5926	2.6927	2.7064	2.5338	2.9367	2.9561	2.963
pos_2791	4,7(11)-Guaiadien-8-one	282.184	pos	M+ACN+Na	C15H22O	7.3514	0.00641897	-	52.8	7.27484	Prenol lipids	2.8421	2.845	2.8897	1.9688	2.1937	2.1685	2.2016	1.8965	2.283	2.1048	1.99	2.1127	2.1837	2.0071	1.9723	1.6072	1.6184	2.0666
pos_2799	Ginsenoyne I	304.228	pos	M+ACN+H	C17H26O2	7.3807	0.0409891	-	46.3	2.75693	Fatty Acyls	2.0257	1.9832	2.051	2.6209	2.618	2.6057	2.9471	2.838	2.926	2.731	2.768	2.6571	2.9328	2.9631	2.8084	2.9904	2.8075	2.6979
pos_2802	3-ketosphinganine	300.289	pos	M+H	C18H37NO2	7.3902	0.0730594	57.9	-	-1.91281	Organooxygen compounds	0.7231	0.6886	1.5483	1.9297	0.9095	2.1514	3.0419	2.8341	2.7746	1.6877	1.5511	0.9045	0.9363	1.0023	1.3654	3.1157	2.7234	3.7776
pos_2808	5,8-Epoxy-5,8-dihydro-3-hydroxy-8'-apo-b,y-carotenal	471.285	pos	M+Na	C30H40O3	7.459	0.0269705	-	32.4	-4.773	-	3.0438	3.0488	2.0395	0.0495	0.0514	0.0542	0.4106	0.6105	0.0575	0.6875	0.5252	0.0508	0.4274	0.0537	0.0522	0.7097	1.0984	0.055
pos_2817	(R)-3,4-Dihydro-2-methyl-2-(4,8,12-trimethyl-3,7,11-tridecatrienyl)-2H-1-benzopyran-6-ol	405.278	pos	M+Na	C26H38O2	7.5179	0.0099275	-	50.2	3.15571	Prenol lipids	2.8874	2.984	2.7785	0.8481	1.7551	1.2405	1.5491	1.6956	1.697	2.2067	1.473	1.9315	1.8654	1.9142	1.6503	0.7986	1.2117	0.0411
pos_2818	Ginsenoside Rh3	605.441	pos	M+H	C36H60O7	7.5179	0.00512733	49.9	-	-0.769146	Prenol lipids	3.3813	3.0801	3.3059	4.3588	4.1122	4.1719	4.1613	4.2104	4.1789	4.0776	4.122	4.1348	4.079	4.1258	4.1047	4.3371	4.351	4.3134
pos_2824	7',8'-Dihydro-8'-hydroxycitraniaxanthin	511.316	pos	M+Na	C33H44O3	7.5469	0.212867	-	44	-4.05414	-	1.6036	1.5158	0.1579	0.2201	0.2271	0.237	1.4701	0.2364	1.2323	0.2286	0.2333	0.2247	1.4037	1.6475	0.9729	2.0681	1.9878	1.4237
pos_2827	Sterebin A	333.204	pos	M+Na	C18H30O4	7.596	0.00645728	-	72.1	2.61835	Prenol lipids	4.0503	4.0594	3.9806	3.2548	3.1923	3.2188	2.908	3.0366	3.1361	3.121	3.116	3.0139	3.269	3.1976	3.1874	3.5383	3.5929	3.5624
pos_2836	Alpha-Trisaccharide	548.254	pos	M+CH3OH+H	C20H37NO14	7.6844	0.199105	-	39.8	-2.62109	Organooxygen compounds	1.1927	1.1526	1.2166	1.3852	1.4018	1.425	1.4427	1.4235	1.4511	1.4054	1.4165	1.3963	1.4311	1.4207	1.4081	1.4329	1.4439	1.4315
pos_2844	Pinolenic Acid	279.231	pos	M+H	C18H30O2	7.7722	0.00453592	64.8	-	-2.25605	Fatty Acyls	4.9431	4.73	4.8356	4.9455	4.7458	4.7999	4.7255	4.9712	4.8222	4.7408	4.6984	4.8034	4.7965	4.8449	4.7901	5.0701	4.9945	5.0338
pos_2852	Phytosphingosine 1-phosphate	398.267	pos	M+H	C18H40NO6P	7.8703	0.0213643	43.1	-	-0.248733	-	1.7346	1.6924	1.7596	2.7602	2.6643	3.1611	3.3582	3.0832	2.9911	2.6264	2.5342	2.4509	2.4038	2.1381	2.2802	2.7772	2.4612	3.1697
pos_2853	(1R,2R,4S,6R)-2,6-Fenchanediol 2-O-b-D-glucoside	315.183	pos	M+H-H2O	C16H28O7	7.8798	0.0437175	-	35.3	9.77326	Prenol lipids	2.5638	2.2569	2.3438	3.0006	3.0386	2.8346	2.5838	2.7069	2.8841	2.8939	2.9117	2.9131	3.1762	3.2718	3.1455	3.3333	3.1245	3.4185
pos_2854	(S)-Edulinine	333.183	pos	M+ACN+H	C16H21NO4	7.8798	0.04411	-	46.3	6.6624	Quinolines and derivatives	2.2425	2.1968	2.4159	2.717	2.6692	2.7148	0.4881	2.1785	2.1295	2.6535	2.5986	2.6352	2.5489	2.4901	2.4495	2.3184	2.1444	2.1453
pos_2855	Corchorusoside A	716.38	pos	M+NH4	C35H54O14	7.8798	0.00231279	-	45.9	-7.70708	Steroids and steroid derivatives	3.7615	4.1692	3.8055	2.4725	3.0884	2.9491	2.5819	3.0236	3.1114	3.1487	3.2423	3.2571	3.1572	3.0859	3.1656	3.1963	3.3554	1.4243
pos_2856	Panaxydol	225.163	pos	M+H-2H2O	C17H24O2	7.8897	0.0525089	-	67	-2.94659	Fatty Acyls	0.9355	0.836	0.8951	2.5477	2.7198	2.803	3.0319	2.7857	3.0725	2.8478	2.828	2.7156	2.9056	2.9656	2.932	2.6894	2.5771	2.2367
pos_2872	Dihomolinoleic acid	298.273	pos	M+NH4	C18H32O2	7.9958	0.00868924	-	44.5	-3.63084	Fatty Acyls	2.7289	2.3709	2.7342	3.3767	3.4418	3.3653	3.4158	3.5089	3.2827	3.4134	3.4022	3.3139	3.1622	3.1913	3.2453	3.4482	3.4062	3.5173
pos_2874	Hepoxilin B3	359.218	pos	M+Na	C20H32O4	8.0057	0.0154045	-	56.5	-3.66977	Fatty Acyls	2.9434	2.8345	2.6288	1.8372	2.0439	2.0662	2.0505	2.1008	2.0246	1.9481	2.1575	2.0719	2.0577	1.6402	1.7892	1.2006	1.5794	2.0206
pos_2876	9,10-Epoxyoctadecenoic acid	314.269	pos	M+NH4	C18H32O3	8.0447	0.0187782	-	51.8	-0.929033	Fatty Acyls	2.515	1.8417	2.6306	3.0402	2.8474	3.0702	3.3334	3.4447	3.3759	3.0008	2.6935	2.9425	2.6248	2.7134	2.8102	3.3967	3.2027	3.3017
pos_2881	Pro His Arg Ser	496.267	pos	M+H	C20H33N9O6	8.0935	0.0241682	33.6	-	8.67198	-	2.0301	2.1179	2.2398	1.6544	1.6713	1.6949	4.1772	3.7574	3.658	1.675	1.6863	1.6657	1.7012	1.6905	1.6777	3.0778	3.1229	2.9455
pos_2904	1-Pentadecene	233.225	pos	M+Na	C15H30	8.3095	0.00449014	-	83.8	7.03549	Unsaturated hydrocarbons	2.4331	2.046	2.0632	0.9612	0.9766	0.9983	1.0148	0.9969	1.0227	0.98	0.9903	0.9715	1.004	0.9942	0.9825	1.3335	1.4087	2.1623
pos_2907	Allo-Aromadendrene	205.194	pos	M+H	C15H24	8.3288	0.0160857	86.8	-	-4.13913	-	2.3981	2.3898	2.7085	3.5403	3.5452	3.4799	3.5365	3.4659	3.5526	3.3919	3.4112	3.3479	3.7246	3.7583	3.6992	3.5177	3.3717	3.1621
pos_2910	Polyoxyethylene (600) monoricinoleate	341.302	pos	M+H	C21H40O3	8.4061	0.0357802	-	38.1	-8.8376	Fatty Acyls	2.3005	2.2026	2.0697	1.0905	0.5479	1.9118	2.1527	2.4418	1.9087	1.4153	0.9176	0.4315	1.2226	1.2972	0.5513	3.0624	2.8696	3.3389
pos_2914	Leucomycin A4	814.453	pos	M+H	C41H67NO15	8.4548	0.00593142	35.5	-	-6.55631	-	4.8883	5.2276	4.9694	3.0015	2.9781	3.0453	3.2539	3.1814	3.0889	3.1147	3.143	3.2446	3.2359	3.3473	3.4737	2.6194	2.9357	0.0475
pos_2922	Ergosterol	379.335	pos	M+H-H2O	C28H44O	8.5321	0.00675718	36.8	-	-1.99609	Steroids and steroid derivatives	3.9771	3.9941	3.9294	1.7422	1.5107	1.9159	1.0661	0.3851	0.9558	1.9018	1.2444	0.0231	1.4711	0.7155	1.1321	3.7577	3.6693	4.4192
pos_2929	D-Citronellol	198.185	pos	M+ACN+H	C10H20O	8.619	0.0998212	-	97.1	-3.1651	Prenol lipids	1.3946	1.3535	1.485	2.1057	2.5891	2.412	1.6494	2.5388	1.7542	2.1413	2.3089	2.3348	2.4178	2.1283	1.7345	1.6395	1.6506	1.6381
pos_2933	13(S)-HODE methyl ester	311.257	pos	M+H	C19H34O3	8.7351	0.00697964	34	-	-2.56891	-	4.2146	4.2001	3.8154	2.3073	2.3397	2.5083	3.3252	2.9995	3.0051	2.6223	2.0981	2.1745	2.364	2.2903	2.1697	3.3233	3.4319	3.8115
pos_2954	Pregn-4-en-20-one, 3b,17-dihydroxy-6a-methyl-, 17-acetate	389.267	pos	M+H	C24H36O4	8.9096	0.0298558	40.6	-	-3.49412	-	3.1074	2.9933	3.2201	2.196	1.9434	2.1741	2.9117	2.785	2.5782	2.2373	2.0588	1.532	1.7602	1.5566	1.8443	2.5653	2.8075	3.2033
pos_2983	Camelliol C	409.382	pos	M+H-H2O	C30H50O	9.1333	0.031556	-	42.9	-1.73804	Prenol lipids	3.9806	4.2161	3.8076	0.0732	0.076	0.0799	1.7535	0.5448	0.0846	0.0766	0.0785	0.0751	0.0848	0.0792	0.2395	0.0813	0.0833	1.4518
pos_2999	15-keto-PGF1alpha	337.235	pos	M+H-H2O	C20H34O5	9.2706	0.0190682	-	85.6	-6.79956	Fatty Acyls	2.5971	2.4743	2.7992	3.0106	2.9645	3.1533	3.2626	3.1649	3.1889	2.9961	3.0906	3.0297	3.0586	2.9467	2.9676	3.0919	3.2023	3.183
pos_3072	PS(18:3(9Z,12Z,15Z)/20:0)	796.552	pos	M+H-H2O	C44H80NO10P	9.8401	0.185613	-	54.6	3.47318	Glycerophospholipids	1.3749	0.5974	0.6496	0.7931	1.2216	0.9749	0.8438	1.0297	0.8513	0.8109	0.8207	0.8029	0.922	0.8915	1.1389	2.1611	1.9098	2.1276
pos_3073	DG(15:0/14:0/0:0)	568.492	pos	M+ACN+H	C32H62O5	9.8591	0.0449469	-	49.5	-2.6568	Glycerolipids	2.3994	2.8144	2.3447	0.9755	0.991	1.0127	1.3476	1.1059	1.4633	0.9943	1.0047	0.9859	1.8322	1.8235	1.3425	1.633	2.4423	2.7071
pos_3078	7(14)-Bisabolene-2,3,10,11-tetrol	273.206	pos	M+H	C15H28O4	9.8781	0.038411	-	73.1	-0.69526	Prenol lipids	2.3807	1.971	2.5086	2.7865	2.7255	2.9155	3.1448	3.1084	3.0153	2.8825	2.7655	2.8761	2.7443	2.3196	2.8672	2.0119	2.0232	2.2418
pos_3111	Cer(d16:1/18:0)	538.518	pos	M+H	C34H67NO3	10.4842	0.0955465	58.2	-	-2.96247	-	2.2606	2.1408	2.4889	0.9126	0.9279	0.9492	0.9655	0.9478	0.9733	0.9312	0.9414	0.9229	0.9549	0.9452	0.9337	2.3327	2.6007	2.4898
pos_3144	PA(16:0/18:2(9Z,12Z))	690.506	pos	M+NH4	C37H69O8P	11.3618	0.0183523	-	57.4	-0.605557	Glycerophospholipids	1.487	0.8887	1.6637	3.2953	3.3089	3.2426	3.1385	3.2391	3.3241	3.1731	3.3406	3.29	3.4188	3.3835	3.4734	2.5378	2.0699	2.2859
pos_3170	DG(16:0e/18:0/0:0)	624.589	pos	M+ACN+H	C37H74O4	12.2901	0.0603869	-	39.2	-5.69994	-	1.9127	1.7717	1.7728	1.8913	1.8791	2.4023	2.1685	2.1116	2.3246	1.5477	1.8774	1.144	2.1713	2.0139	2.3586	1.0511	2.0234	0.9065
pos_3192	5,6-Dihydroxyprostaglandin F1a	389.25	pos	M+H	C20H36O7	13.5052	0.0688032	-	92.7	-9.33385	Fatty Acyls	1.8405	1.772	1.8173	1.865	2.0672	1.9526	2.0865	2.0752	1.9339	2.1291	1.9507	2.132	2.2016	1.888	2.1012	2.1119	2.1622	2.0161
pos_3219	Toxin T2 tetrol	635.249	pos	2M+K	C15H22O6	14.1019	0.0657369	-	32.9	5.0634	Prenol lipids	1.9301	1.9186	1.748	1.0193	1.6092	0.7057	0.7204	0.7564	1.1447	1.5517	1.3494	1.7751	1.711	1.7723	1.6089	0.7122	0.7215	0.7111
pos_3223	Val Asn Asp Gln	475.213	pos	M+H	C18H30N6O9	14.1113	0.0999982	44.1	-	-4.0067	-	1.8884	1.968	1.7379	0.1522	1.0578	1.0304	0.6113	0.518	0.1736	0.1586	0.823	0.546	0.1669	0.8436	0.1594	0.1675	0.1712	0.167
pos_3226	Bicyclo-PGE2	317.209	pos	M+H-H2O	C20H30O4	14.1407	0.0642762	-	91	-6.33086	Fatty Acyls	2.2812	1.7095	1.6205	1.0536	1.0695	1.0916	1.1084	1.0901	1.1165	1.2896	1.0835	1.0642	1.0974	1.0874	1.0755	1.9682	1.6593	2.2615
pos_3227	Melleolide B	415.212	pos	M+H-H2O	C24H32O7	14.1407	0.04093	-	85.6	0.057212	Prenol lipids	2.0192	1.8744	1.7067	1.8448	1.9429	1.8501	2.0662	2.2582	2.1376	2.2724	2.0895	2.1605	2.1629	2.1685	2.2481	2.1222	2.2168	2.1679
pos_3230	4-Androstenediol	313.216	pos	M+Na	C19H30O2	14.1505	0.029391	-	47.7	8.03087	Steroids and steroid derivatives	2.5774	2.4516	2.6597	2.4395	2.4802	2.5078	2.7258	2.9016	2.855	2.8321	2.82	2.7914	2.8296	2.8107	2.8244	2.7908	2.7878	2.806
pos_3231	Glycyrrhetol	439.357	pos	M+H-H2O	C30H48O3	14.1505	0.110769	-	92	-0.560182	Prenol lipids	1.739	1.0624	1.3575	1.9302	1.9992	1.5749	1.8108	2.0678	1.9616	1.541	1.9317	1.9175	2.0746	2.3937	2.2792	2.3593	2.2548	2.2735
pos_3232	6-{[4,5-dihydroxy-2-(hydroxymethyl)-6-{1,2,6-trihydroxy-3-[hydroxy(3,4,5-trihydroxyoxan-2-yl)methyl]-4-oxocyclohexa-2,5-dien-1-yl}oxan-3-yl]oxy}-3,4,5-trihydroxyoxane-2-carboxylic acid	684.202	pos	M+ACN+H	C24H34O20	14.1505	0.00786769	-	97.4	6.3601	-	2.7032	2.654	2.7815	2.9542	2.9863	3.0131	3.0153	3.0053	2.9829	3.0016	2.9577	2.9525	2.882	2.8709	2.934	2.9088	2.9158	2.8457
pos_3245	Benzoquinoneacetic acid	149.024	pos	M+H-H2O	C8H6O4	14.3368	0.005957	-	34.1	1.93124	Organooxygen compounds	2.777	2.7447	2.8943	3.0439	3.0919	3.1313	3.1553	3.1638	3.1919	3.2613	3.2189	3.221	3.1542	3.1777	3.1881	3.1769	3.2041	3.1867
pos_3249	3 Hydroxycoumarin	163.039	pos	M+H	C9H6O3	14.4043	0.0219467	-	52.9	1.80862	Coumarins and derivatives	1.9213	1.8253	2.0118	2.1397	2.1195	2.2823	2.2787	2.2983	2.2712	2.3652	2.311	2.3251	2.2626	2.2858	2.309	2.2795	2.2728	2.3056
pos_3255	2,5-Dimethoxy-4-(2-propenyl)phenol	195.101	pos	M+H	C11H14O3	14.5711	0.010768	38.5	-	-0.713562	Phenols	2.6129	2.5908	2.7308	2.8899	2.9176	2.9419	2.9679	2.9409	2.944	3.002	2.9669	2.9696	2.9551	2.9438	2.9489	2.9506	2.9659	2.9437
pos_3259	4-Hydroxyphenytoin glucuronide	462.146	pos	M+NH4	C21H20N2O9	14.6403	0.0123016	-	36.5	-9.63123	Azolidines	2.3494	2.3499	2.4979	2.6081	2.6234	2.6386	2.6706	2.6752	2.6407	2.6771	2.6267	2.608	2.5642	2.5204	2.5465	2.5133	2.5358	2.4844
pos_3261	6-beta-Hydroxy-mometasone furoate	519.138	pos	M+H-H2O	C27H30Cl2O7	14.6896	0.00444571	-	89.6	9.19387	Steroids and steroid derivatives	3.3198	3.2868	3.405	3.5495	3.5207	3.5654	3.644	3.6085	3.621	3.5902	3.5688	3.602	3.587	3.5664	3.5638	3.574	3.56	3.5493
pos_3273	Tyrosyl-Alanine	297.082	pos	M+2Na-H	C12H16N2O4	15.9364	0.00292625	-	50.8	0.61283	Carboxylic acids and derivatives	3.4564	3.4196	3.5414	3.6942	3.7193	3.75	3.814	3.7771	3.7819	3.7909	3.7471	3.7664	3.717	3.6815	3.6929	3.6871	3.7005	3.672
pos_3274	2,6-Dimethyl-1,7-octadien-3-one	153.128	pos	M+H	C10H16O	15.9364	0.0033994	-	65.6	1.25914	Organooxygen compounds	2.875	2.8457	2.9778	3.1222	3.1458	3.1822	3.215	3.189	3.193	3.2366	3.2045	3.2168	3.1891	3.1644	3.1745	3.1772	3.1921	3.1687
pos_3303	3-Hydroxy-4-aminopyridine sulfate	232.039	pos	M+ACN+H	C5H6N2O4S	14.3592	0.00897269	-	44.4	2.20278	Organic sulfuric acids and derivatives	2.6951	2.6445	2.8	2.9392	2.9577	2.9845	3.1269	3.0852	3.081	3.0337	2.9861	3.0061	2.9378	2.9297	2.9749	2.9331	2.9221	2.8758
pos_3319	Triphenyl phosphate	327.078	pos	M+H	C18H15O4P	14.248	0.0108938	43.4	-	0.183798	Organic phosphoric acids and derivatives	2.3689	2.3365	2.4704	2.6026	2.6363	2.6799	2.7096	2.6936	2.6967	2.712	2.6724	2.6674	2.6102	2.584	2.5856	2.5942	2.6116	2.6057
pos_3326	MG(0:0/18:4(6Z,9Z,12Z,15Z)/0:0)	389.209	pos	M+K	C21H34O4	14.1827	0.0793866	-	75	1.54966	Fatty Acyls	2.7262	2.847	2.6896	2.5817	2.1667	2.0222	0.866	0.7419	1.1108	0.2244	0.2291	0.2206	0.2354	0.2309	0.4634	0.2362	0.241	0.2356
pos_3328	Monoethylhexyl phthalic acid	279.159	pos	M+H	C16H22O4	14.1714	0.0035343	-	47.1	-0.440888	Benzene and substituted derivatives	3.5387	3.5045	3.6432	3.797	3.8225	3.8635	3.9325	3.9192	3.924	3.9498	3.9046	3.916	3.8608	3.8458	3.8715	3.8561	3.872	3.842
pos_3332	Arnidenediol	407.367	pos	M+H-2H2O	C30H50O2	14.1505	0.116523	-	40.8	-0.245289	Prenol lipids	2.2741	1.4822	1.6976	2.6661	2.4274	2.1619	2.2938	2.6269	2.4946	2.2297	2.4523	2.3561	2.5398	2.6732	2.5646	2.8899	2.8705	3.0192
pos_3340	Phloroacetophenone 6'-[xylosyl-(1->6)-glucoside]	491.177	pos	M+H	C21H30O13	14.1212	0.0583251	57.7	-	1.70287	-	2.017	1.9834	1.7773	1.0798	0.9491	0.8113	0.3072	0.8907	0.291	0.4007	0.5922	0.6366	0.8824	0.7257	0.8163	1.2382	0.1841	0.0444
pos_3346	Thr Asp His Thr	473.197	pos	M+H	C18H28N6O9	14.1113	0.0218741	45.8	-	-4.53359	-	2.1219	2.0765	1.9148	1.2571	1.1171	1.2379	0.3105	0.7895	0.9744	1.2605	1.2253	1.5287	1.0628	1.38	1.4503	0.4046	0.5826	0.3046
pos_3402	3,8-Dihydroxy-6-methoxy-7(11)-eremophilen-12,8-olide	329.193	pos	M+CH3OH+H	C16H24O5	13.3611	0.0520203	-	86.8	-8.47482	Prenol lipids	1.8357	1.9008	1.8618	2.3252	1.995	1.9975	2.2902	2.2177	2.2107	2.3733	2.0963	2.3771	2.1677	1.9331	2.1244	1.975	2.1064	1.9804
pos_3423	Cucurbic acid	245.175	pos	M+CH3OH+H	C12H20O3	12.4285	0.0764374	-	89.6	2.20639	Fatty Acyls	2.7338	2.5237	2.6434	2.7939	2.6973	2.8569	3.0414	2.9531	3.0793	2.8575	3.0961	3.0664	2.9237	2.6183	2.8423	2.9541	3.0601	3.1194
pos_3462	PA(16:0/22:4(7Z,10Z,13Z,16Z))	747.493	pos	M+Na	C41H73O8P	11.2913	0.0683569	-	39.1	-0.472329	Glycerophospholipids	0.8239	0.7877	1.0183	2.3393	2.1502	2.3053	2.0742	2.1952	2.2304	2.4921	2.5564	2.4273	2.7107	2.6451	2.7393	1.0468	1.0572	1.0455
pos_3472	PA(15:0/18:4(6Z,9Z,12Z,15Z))	672.457	pos	M+NH4	C36H63O8P	11.006	0.0314203	-	36.8	-4.48	Glycerophospholipids	1.6625	1.0474	1.9242	2.4353	1.3586	1.6884	2.0196	2.2378	1.76	1.2532	1.1619	1.2937	2.1292	1.4147	1.5255	1.5769	2.9452	3.0575
pos_3500	4alpha-Hydroxymethyl-4beta-methyl-5alpha-cholesta-8,24-dien-3beta-ol	411.361	pos	M+H-H2O	C29H48O2	10.5125	0.00442228	-	40.7	-1.64901	Prenol lipids	4.1299	3.6997	3.6834	2.2589	1.7715	2.0495	1.9711	2.038	1.5089	0.9949	1.1689	0.9864	2.431	2.4761	2.2795	3.6088	3.5875	4.369
pos_3506	Semi-beta-carotenone	607.39	pos	M+K	C40H56O2	10.4654	0.0105995	-	43.4	-1.47402	Prenol lipids	2.9615	2.8744	3.156	3.1367	3.1225	3.0452	3.279	3.2523	3.3545	3.3438	3.2846	3.2451	3.2978	3.0772	3.2337	3.1332	3.2536	3.204
pos_3511	N-(2R-Hydroxyhexadecanoyl)-2S-amino-9-methyl-4E,8E-octadecadiene-1,3R-diol	598.539	pos	M+CH3OH+H	C35H67NO4	10.4276	0.0184585	-	40.4	-1.93109	Sphingolipids	3.0476	2.9326	2.9325	2.1242	2.4988	2.148	2.1708	2.5824	2.5464	1.4383	2.505	2.1183	2.1821	2.2279	1.9921	3.1296	3.3536	3.4565
pos_3526	PE(18:2(9Z,12Z)/20:0)	736.569	pos	M+H-2H2O	C43H82NO8P	10.2141	0.012565	-	33.2	6.92833	Glycerophospholipids	4.5647	4.4723	4.3608	2.6953	2.5645	3.0393	3.0257	2.9566	2.8575	2.5427	2.8209	2.9395	3.0987	3.0982	2.9392	3.728	3.6203	4.3343
pos_3534	PE(15:0/22:2(13Z,16Z))	722.552	pos	M+H-2H2O	C42H80NO8P	10.1522	0.0831462	-	36.8	5.0264	Glycerophospholipids	2.8314	2.6797	2.6701	1.8584	1.249	1.7722	1.7979	2.0886	2.1627	1.7715	2.1201	1.8223	2.0688	2.0979	2.5039	1.9005	2.7121	2.8983
pos_3538	Cer(d14:1(4E)/20:0(2OH))	554.514	pos	M+H	C34H67NO4	10.0952	0.0170575	60.7	-	-0.929309	-	3.8223	3.7788	3.937	3.8028	3.7183	3.7354	3.7671	3.7688	3.6674	3.6148	3.7291	3.5861	3.8441	3.8069	3.8683	4.0297	4.0546	4.1268
pos_3543	(3beta,17alpha,23R)-17,23-Epoxy-3,29-dihydroxy-27-norlanost-8-ene-15,24-dione	967.622	pos	2M+Na	C29H44O5	10.0572	0.0366532	-	59	-5.03935	Prenol lipids	1.8303	1.788	1.8554	3.0042	3.178	3.2709	3.3766	3.3192	3.3662	2.9771	3.295	3.2812	3.3695	3.2536	3.4169	2.0878	2.0914	2.0787
pos_3553	3'-Hydroxystanozolol	727.454	pos	2M+K	C21H32N2O2	9.9534	0.0457227	-	39	-2.62113	-	2.1896	2.2964	2.4329	3.0317	2.7632	2.906	3.0454	3.0251	2.9743	2.8572	2.927	2.8509	3.0193	3.0328	3.0061	2.6991	2.6041	2.3517
pos_3563	Floionolic acid	297.241	pos	M+H-2H2O	C18H36O5	9.8781	0.0488785	-	60.8	-2.80674	Fatty Acyls	2.3139	2.3513	2.5389	2.6092	2.7502	2.9249	2.8501	2.8304	2.8018	2.7907	2.6942	2.692	2.6973	2.6568	2.9259	2.4659	2.7259	2.6435
pos_3565	(S)-Oleuropeic acid	185.117	pos	M+H	C10H16O3	9.8781	0.0118832	33.3	-	-2.13242	Prenol lipids	3.6797	3.731	3.8686	4.0361	4.0612	4.017	4.1121	4.206	4.1412	4.1563	4.066	4.1627	4.1327	4.0098	4.1457	4.1161	4.0942	4.0595
pos_3571	(13R,14R)-8-Labdene-13,14,15-triol	357.299	pos	M+CH3OH+H	C20H36O3	9.8687	0.0115828	-	49.7	-1.72289	Prenol lipids	3.7692	3.7727	4.007	4.0498	4.0955	4.149	4.1614	4.166	4.1959	4.1684	4.0789	4.1572	4.0986	4.0445	4.1212	4.0658	4.073	4.016
pos_3582	DG(14:0/16:1(9Z)/0:0)	556.493	pos	M+NH4	C33H62O5	9.7717	0.0381967	-	35.5	-0.933283	Glycerolipids	2.8747	2.7312	3.1662	3.2577	3.2601	3.2925	3.3827	3.2259	3.2955	3.216	3.2452	3.166	3.3715	3.3305	3.3741	3.3254	3.3304	3.2936
pos_3588	Quinquenoside L1	977.56	pos	M+CH3OH+H	C48H80O18	9.7132	0.0250786	-	51	-7.93401	Prenol lipids	1.3873	1.3461	1.4117	2.2177	2.331	2.5765	2.9079	2.6398	2.973	1.7612	2.6284	2.6333	2.8043	2.5234	2.9384	1.632	1.6432	1.6306
pos_3625	1,2-Di-(9Z,12Z,15Z-octadecatrienoyl)-3-(Galactosyl-alpha-1-6-Galactosyl-beta-1)-glycerol	975.546	pos	M+K	C51H84O15	9.5491	0.054455	-	41.8	1.66039	Glycerolipids	1.0887	1.0494	1.1122	2.0745	1.8395	2.1025	2.1953	2.028	2.1575	1.2983	1.8479	1.9633	2.3546	2.0208	2.1646	1.3254	1.3363	1.324
pos_3656	Methyl linoleate	295.262	pos	M+H	C19H34O2	9.4181	0.0159125	67.4	-	-3.03657	Fatty Acyls	3.5013	3.5385	3.1176	0.1352	0.1399	0.1467	0.152	0.1462	0.1546	0.141	0.1442	0.1384	0.1485	0.1454	0.1417	0.1491	0.1524	1.7087
pos_3657	Methyl dihydrojasmonate	259.19	pos	M+CH3OH+H	C13H22O3	9.4181	0.0441544	-	34.5	-3.33611	Fatty Acyls	1.9598	1.7839	1.497	2.3239	2.4043	2.6248	2.6296	2.6331	2.5586	2.5453	2.5899	2.5438	2.6046	2.514	2.4756	2.2226	2.4479	2.3689
pos_3665	2-Hexaprenyl-3-methyl-5-hydroxy-6-methoxy-1,4-benzoquinone	594.451	pos	M+NH4	C38H56O4	9.3201	0.0582704	-	50.1	-1.8871	Prenol lipids	2.187	0.1677	1.4969	2.2607	1.9699	1.6288	0.2907	1.3168	1.4635	1.7062	0.2776	1.6293	2.0166	1.6905	0.2735	3.2187	3.2134	3.5599
pos_3671	Ercalcitriol	411.325	pos	M+H-H2O	C28H44O3	9.3003	0.0729087	-	31.2	-1.92587	Steroids and steroid derivatives	3.0223	2.7537	2.4532	1.3109	0.6084	1.5984	2.2438	1.9117	1.6782	0.6112	1.2335	1.445	2.3616	2.5112	2.1398	2.8653	2.7773	3.0966
pos_3677	Ser Val Phe Glu	481.23	pos	M+H	C22H32N4O8	9.2803	0.0123651	36.1	-	0.723062	-	2.8341	2.666	3.1867	2.0104	1.408	1.3733	2.2826	2.0154	2.3823	1.7231	1.2792	1.545	1.0451	1.0352	1.0234	1.0467	1.0571	1.0454
pos_3706	11,14,17-Eicosatrienoic acid	339.289	pos	M+CH3OH+H	C20H34O2	9.1233	0.010918	-	61.9	-1.30721	Fatty Acyls	4.8701	5.0256	4.6049	3.6721	3.6103	3.4655	3.624	3.4807	3.5779	3.4085	3.3663	3.2539	3.4162	3.3036	3.2959	3.4054	3.8358	3.4827
pos_3714	4-Hydroxy-3-(16-methylheptadecyl)-2H-pyran-2-one	406.329	pos	M+ACN+H	C23H40O3	9.0941	0.0757512	-	33.9	-7.35268	Pyrans	0.6464	0.0962	1.3411	1.946	2.1808	2.2306	2.3073	2.4385	1.7844	2.3268	2.2877	2.2839	1.8016	1.6655	1.1014	1.7896	2.0579	1.2489
pos_3723	PS(18:3(6Z,9Z,12Z)/22:2(13Z,16Z))	882.516	pos	M+2Na-H	C46H80NO10P	8.9973	0.0714169	-	38.5	-8.70227	Glycerophospholipids	3.5406	3.9403	3.5393	3.0491	3.0664	3.0905	3.1088	3.0889	3.1176	3.0701	3.0817	3.0607	3.0969	3.086	3.073	3.0987	3.1101	3.0972
pos_3728	(R)-Butaprost (free acid)	395.279	pos	M+H	C23H38O5	8.9778	0.032682	47.4	-	0.191395	-	3.3792	3.219	3.4321	3.2659	2.4802	2.7764	2.8473	2.4601	2.419	2.6287	2.0393	2.3569	2.5841	2.3637	2.3474	3.0353	3.2437	3.272
pos_3733	Oleamide	563.551	pos	2M+H	C18H35NO	8.9096	0.0301713	-	52.6	-0.668707	Fatty Acyls	4.7245	4.5773	4.8208	4.9429	4.957	4.8643	4.8118	4.8967	4.7778	4.9478	4.9141	4.9388	4.7697	4.8254	4.7963	4.8626	4.8383	4.8588
pos_3735	PE(18:0/0:0)	482.324	pos	M+H	C23H48NO7P	8.9001	0.0682672	42.2	-	-0.8061	-	3.4608	3.5707	3.1911	2.5669	2.833	0.6289	2.1543	1.8353	2.2269	2.279	2.0479	2.3211	2.2125	2.146	2.2025	0.9994	1.5025	1.287
pos_3764	8-iso-PGA1	369.261	pos	M+CH3OH+H	C20H32O4	8.7933	0.0800211	-	55.8	-7.91542	Fatty Acyls	1.8494	2.0305	2.0495	2.2053	2.4758	2.3675	2.2823	2.2217	2.416	2.3708	2.4035	2.4109	2.3204	1.9318	2.3363	1.1773	1.9905	1.6677
pos_3768	Prostaglandin A2	367.245	pos	M+CH3OH+H	C20H30O4	8.7838	0.0116531	-	59.5	-8.52084	Fatty Acyls	2.6779	2.6468	2.7547	2.9715	2.9285	2.9653	2.9345	2.8841	2.9906	2.9513	3.0129	2.9786	2.8325	2.9165	2.9196	2.7812	2.8522	2.7151
pos_3773	Corchoroside B	563.264	pos	M+2Na-H	C29H42O8	8.7449	0.187601	-	45.9	9.67534	Steroids and steroid derivatives	2.6684	2.8918	2.1728	1.7496	1.7667	1.7904	1.8084	1.7888	1.817	1.7703	1.7817	1.761	1.7966	1.7859	1.7731	1.7984	1.8096	1.797
pos_3776	Palmitoyl Ethanolamide	300.289	pos	M+H	C18H37NO2	8.7256	0.0294804	60.8	-	-1.09789	Carboximidic acids and derivatives	2.551	2.4475	2.6461	3.2757	3.1854	3.2467	3.213	3.2882	3.2767	3.1614	3.1431	3.2423	3.2074	3.2174	3.2401	3.3285	3.2486	3.064
pos_3781	(6alpha,22E)-6-Hydroxy-4,7,22-ergostatrien-3-one	411.323	pos	M+H	C28H42O2	8.6868	0.0380739	36.8	-	-6.11325	Steroids and steroid derivatives	2.4326	2.3186	2.2328	0.2012	0.2077	0.217	0.7653	0.2164	1.1409	0.2091	0.2135	0.2055	1.0285	1.292	1.6193	1.27	0.2248	1.58
pos_3791	Vanillin 3-(L-menthoxy)propane-1,2-diol acetal	329.209	pos	M+H-2H2O	C21H32O5	8.6481	0.0549948	-	55.6	-5.57544	Prenol lipids	2.8391	2.7224	2.5208	1.933	2.2285	2.1934	1.6854	1.8726	2.246	2.0885	2.0676	2.0201	1.971	1.9976	2.1562	0.9865	1.4269	0.9852
pos_3803	3beta,7alpha,12alpha-Trihydroxychol-5-en-24-oic Acid	407.278	pos	M+H	C24H38O5	8.5996	0.0106365	30.7	-	-2.88813	-	4.0149	3.9234	4.1142	3.5604	3.6441	3.6544	3.6374	3.5775	3.632	3.6813	3.602	3.6373	3.5824	3.5125	3.5609	3.5336	3.6202	3.8452
pos_3804	Alpha-Micropteroxanthin B	397.31	pos	M+H	C27H40O2	8.5901	0.0666731	41.7	-	-0.86266	Prenol lipids	2.0214	0.3773	0.2484	2.6988	2.3674	2.6933	2.7438	2.4536	2.3773	1.9165	2.1007	1.1668	2.6199	2.6523	2.4209	3.2776	3.2581	3.2552
pos_3805	Cis-[8]-Shogaol	305.21	pos	M+H	C19H28O3	8.5708	0.00496638	-	66.1	-2.24348	Phenols	4.7868	4.7293	4.6298	1.2027	0.0601	0.489	1.308	1.2972	0.0671	0.0606	0.0621	0.0594	1.2729	1.3962	1.228	0.0644	0.333	2.9481
pos_3807	PC(20:2(11Z,14Z)/0:0)	548.371	pos	M+H	C28H54NO7P	8.561	0.00145088	34.6	-	-0.627319	-	3.2256	3.233	2.904	3.3077	3.2768	2.4271	2.2505	2.2964	3.0121	3.1128	3.0314	2.9021	3.2518	3.3398	3.2321	0.8258	0.8356	2.2662
pos_3809	MG(18:2(9Z,12Z)/0:0/0:0)[rac]	355.284	pos	M+H	C21H38O4	8.561	0.00823685	88.8	-	-1.61218	Fatty Acyls	4.3875	4.4831	4.5029	3.2977	3.5096	3.4727	3.14	3.483	3.5897	3.6565	3.694	3.6824	3.783	3.7418	3.6947	3.4536	3.6768	3.2081
pos_3823	Assafoetidin	415.246	pos	M+CH3OH+H	C24H30O4	8.4935	0.0285243	-	50.2	-5.96829	Prenol lipids	2.7956	2.7557	3.105	1.9932	2.2751	2.4378	2.4431	2.2889	2.1635	2.6011	2.4376	2.199	2.3116	2.3391	2.4054	1.687	2.0515	1.5228
pos_3831	Linoleoyl Ethanolamide	324.289	pos	M+H	C20H37NO2	8.445	0.00422045	47.3	-	-1.89519	Organonitrogen compounds	3.2617	3.1341	3.2817	3.8911	3.7615	3.9014	3.8371	3.9477	3.92	3.8573	3.7921	3.8599	3.7086	3.7349	3.7005	4.0096	3.9447	4.039
pos_3832	Ginsenoyne J	229.194	pos	M+H-H2O	C17H26O	8.445	0.0201376	-	71.4	-3.77087	Fatty Acyls	2.189	1.1005	1.1639	3.2756	3.2401	3.3376	3.4037	3.3351	3.4226	3.2221	3.23	3.344	3.4563	3.4669	3.4457	3.2607	3.2477	3.0431
pos_3837	2-[hydroxy(phenyl)methyl]octanal	298.179	pos	M+ACN+Na	C15H22O2	8.4061	0.113182	-	59.4	7.03784	-	1.0161	2.0759	2.5018	0.606	1.0368	1.7775	1.4648	1.3441	0.9647	1.2071	1.2835	1.272	1.0073	0.634	0.6241	0.6438	0.6527	0.6427
pos_3842	N-Arachidonoyl-L-Alanine	376.284	pos	M+H	C23H37NO3	8.3773	0.0861394	30.6	-	-0.626585	-	1.7343	0.8702	1.6097	2.7663	2.0341	3.1616	2.8178	2.7336	2.5763	2.5757	2.6098	2.3302	2.3078	2.3259	2.3801	2.5444	2.6184	2.4628
pos_3843	Coroloside	684.392	pos	M+NH4	C35H54O12	8.3675	0.103871	-	37.1	-5.58085	Glycerolipids	3.6981	3.4484	2.7143	1.596	1.1889	1.9808	1.9105	1.8466	1.3628	1.6475	1.4174	1.6303	1.724	1.2338	1.4685	2.0787	1.9398	2.077
pos_3845	Tangeraxanthin	517.363	pos	M+CH3OH+H	C34H44O2	8.3675	0.0410684	-	42.9	-9.56046	Prenol lipids	3.1189	2.9118	2.0797	0.6509	0.3691	1.599	1.8022	2.0582	0.9677	1.7458	1.6978	1.4862	1.7861	1.9099	1.7974	2.4	2.5306	2.6347
pos_3846	1-(11Z,14Z-eicosadienoyl)-glycero-3-phosphate	504.305	pos	M+ACN+H	C23H43O7P	8.3675	0.209089	-	58.4	-6.89818	Glycerophospholipids	0.0991	1.7966	1.1643	2.3455	2.9584	0.1614	2.0694	1.9005	2.4608	2.6819	2.811	2.6505	2.5837	2.4421	2.4442	0.164	0.1676	0.1635
pos_3848	LysoPE(0:0/20:4(8Z,11Z,14Z,17Z))	502.29	pos	M+H	C25H44NO7P	8.358	0.00759116	36.3	-	-5.84049	Glycerophospholipids	3.8006	3.9319	3.7886	2.3505	2.7781	1.9583	3.2533	2.701	2.7692	2.8602	2.5372	2.4137	2.333	2.0828	2.3191	1.6366	1.6477	2.0395
pos_3852	1,2,4-Nonadecanetriol	339.288	pos	M+Na	C19H40O3	8.358	0.00934418	-	48.7	2.43663	Fatty Acyls	4.3845	4.4026	4.2669	3.5967	3.469	3.5285	3.6382	3.6309	3.4755	3.2818	3.2009	3.1852	3.1753	3.0942	3.0846	3.9501	3.9462	4.043
pos_3854	Panaquinquecol 6	301.179	pos	M+H-H2O	C19H26O4	8.3482	0.0032487	-	59.6	-2.31741	Fatty Acyls	4.9981	4.946	5.0375	2.006	1.603	1.6131	2.4445	2.0486	2.2848	1.3495	1.5684	0.9431	2.3477	2.4289	2.1572	2.1068	2.3509	2.9683
pos_3855	Artabsinolide A	245.116	pos	M+H-2H2O	C15H20O5	8.3482	0.0225208	-	70.7	-3.99911	Lactones	3.5589	3.4986	3.6126	1.9496	1.9668	1.9906	2.0088	1.9891	2.0174	1.9705	1.9819	1.9611	1.9969	1.9862	1.9733	1.9987	2.01	1.9973
pos_3863	GERANYL CINNAMATE	285.184	pos	M+H	C19H24O2	8.3095	0.00673762	31.4	-	-3.56535	-	4.1435	3.9755	3.9514	2.2167	1.6908	2.2722	2.4052	2.2109	2.0346	2.2388	1.9607	1.7375	1.175	1.7064	1.7291	2.9543	2.8841	3.8424
pos_3864	(4E)-12-hydroxy-1-(4-hydroxy-3-methoxyphenyl)dodec-4-en-3-one	303.195	pos	M+H-H2O	C19H28O4	8.3	0.00704069	-	72.7	-3.00693	-	4.1597	3.9934	4.0417	1.8882	1.8778	1.7927	2.4068	1.8763	2.064	1.7595	1.6049	1.4617	2.3537	2.4003	2.4291	2.4061	2.4549	2.8314
pos_3865	Humulol	240.231	pos	M+NH4	C15H26O	8.29	0.143192	-	91	-3.88115	Prenol lipids	1.9481	1.5931	2.1251	2.5806	2.605	2.4635	2.0817	2.3813	2.163	2.6759	2.3775	2.3629	2.1537	2.1572	2.1376	2.2741	2.1463	2.2149
pos_3872	Pinolenic Acid methyl ester	293.246	pos	M+H	C19H32O2	8.2507	0.00919169	54.8	-	-3.57799	-	4.1726	4.0785	4.0228	3.177	2.8543	3.0892	2.9107	3.1179	2.7272	3.0849	2.867	2.9767	2.9078	3.0081	2.9289	2.7402	2.7339	2.9124
pos_3878	20, 22-Dihydrodigoxigenin	415.245	pos	M+Na	C23H36O5	8.2213	0.0206475	-	41.4	-0.367169	Steroids and steroid derivatives	2.8922	3.0139	2.7486	1.7686	2.1568	1.6848	1.6114	1.5728	1.967	2.1648	1.9236	2.0337	2.1852	2.0248	1.8413	0.6983	1.3288	1.2166
pos_3882	N-oleoyl glutamic acid	412.305	pos	M+H	C23H41NO5	8.2017	0.00800915	34.5	-	-0.678501	Carboxylic acids and derivatives	3.2013	3.2244	3.3328	3.6289	3.1295	3.9918	3.5031	3.5011	3.5214	3.4862	3.484	3.2359	3.2205	3.2871	3.3255	3.6755	3.6161	3.4619
pos_3885	Stearidonic Acid ethyl ester	305.247	pos	M+H	C20H32O2	8.1818	0.0167885	54.9	-	-2.54541	-	0.8425	0.2775	1.1908	2.9486	2.7976	2.9778	3.8602	3.9534	3.6006	3.0529	2.9441	2.9111	2.9936	3.0538	3.0711	4.0393	4.0206	4.2201
pos_3889	Crithmumdiol	263.2	pos	M+H	C17H26O2	8.1522	0.0125716	-	62.3	-2.69696	Fatty Acyls	2.8322	2.5017	2.4969	3.4512	3.1831	3.3662	3.5979	3.4976	3.5024	3.4427	3.3297	3.2654	3.2595	3.4175	3.4087	3.5599	3.5679	3.4321
pos_3896	2beta,9xi-Dihydroxy-8-oxo-1(10),4,11(13)-germacratrien-12,6alpha-olide	243.1	pos	M+H-2H2O	C15H18O5	8.1131	0.030534	-	65.7	-4.23897	Prenol lipids	2.6814	2.8165	2.4858	1.1274	1.1435	1.1659	1.183	1.1645	1.1912	1.147	1.1577	1.1382	1.1719	1.1617	1.1496	1.1735	1.1842	1.1722
pos_3898	2-benzylheptan-1-ol	189.163	pos	M+H-H2O	C14H22O	8.1035	0.185407	-	71.8	-4.60495	-	0.6983	0.6643	0.7188	2.6999	2.327	2.5916	2.6476	2.4829	2.5791	2.3754	2.4674	2.4613	2.4124	2.1976	2.3164	2.6013	2.6796	2.5245
pos_3904	LysoPA(0:0/16:0)	452.278	pos	M+ACN+H	C19H39O7P	8.074	0.0041894	-	57	1.49187	Glycerophospholipids	3.6703	3.7008	3.4658	3.3531	3.453	3.0405	4.0517	3.7048	3.6801	3.4763	3.1909	3.1957	3.2054	3.2058	3.1831	3.0107	3.0114	2.7319
pos_3913	Citroside A	404.232	pos	M+NH4	C19H30O8	8.0347	0.00688989	-	35.6	9.62192	Prenol lipids	3.7122	3.764	3.7744	2.1224	2.3539	2.6605	2.6593	2.6089	2.3169	2.5332	2.4159	2.5684	2.0937	2.0157	2.2334	1.9665	1.9559	2.4164
pos_3917	Dehydromyodesmone	231.137	pos	M+H	C15H18O2	8.0347	0.00442591	38	-	-4.47048	-	4.2787	4.2221	4.2415	0.6904	0.7043	0.7237	0.7386	0.7224	0.7458	0.7072	0.7166	1.0428	0.7289	0.72	0.7095	0.7303	0.7397	1.521
pos_3918	LysoPC(18:2(9Z,12Z))	542.321	pos	M+Na	C26H50NO7P	8.0152	0.00879805	-	69.3	-0.442418	Glycerophospholipids	5.2398	5.2282	5.0376	4.3238	4.6875	3.74	3.8239	4.0592	4.4615	4.551	4.5452	4.5575	4.5906	4.5372	4.4883	2.6846	2.5111	2.5678
pos_3919	1b,3a,7b-Trihydroxy-5b-cholanoic acid	442.316	pos	M+NH4	C24H40O6	8.0152	0.0148605	-	56.9	0.335433	Glycerophospholipids	2.6931	2.467	2.5636	3.1785	2.4013	3.1555	2.7353	2.9646	2.8089	2.8091	2.7346	2.0499	2.5308	2.5434	2.4027	3.2961	2.8867	3.2302
pos_3921	N-palmitoyl serine	344.279	pos	M+H	C19H37NO4	8.0057	0.0120509	61.1	-	-0.921064	Carboxylic acids and derivatives	2.1477	1.3038	1.0677	3.0828	2.5618	3.1414	2.9538	2.9834	2.8057	2.9967	2.8401	2.6595	2.8361	2.8023	2.8279	3.1467	3.0752	3.1112
pos_3923	(+)-longifolene	205.194	pos	M+H	C15H24	7.9958	0.0463843	90.3	-	-4.3153	-	1.4556	1.3866	1.682	3.2241	3.2788	3.2306	3.2653	3.141	3.3182	3.1739	3.1909	3.1258	3.3944	3.4301	3.3952	3.1962	3.1056	2.8244
pos_3926	Sterebin E	339.253	pos	M+H	C20H34O4	7.9765	0.1642	37.7	-	1.26746	Prenol lipids	1.2677	1.529	0.6422	0.9757	0.1857	1.6682	2.3749	1.9855	1.3948	1.6581	0.8657	1.0264	0.0694	1.3241	0.7921	3.3367	3.4579	3.4784
pos_3927	Caryophyllene epoxide	221.189	pos	M+H	C15H24O	7.9765	0.123241	80.7	-	-3.848	Prenol lipids	1.3165	1.2757	1.3407	2.3842	2.4619	2.3086	2.3895	2.3161	2.3968	2.3644	2.2605	2.1359	2.4094	2.6934	2.5642	2.7208	2.5484	2.1791
pos_3928	LysoSM(d18:1)	498.376	pos	M+CH3OH+H	C23H50N2O5P+	7.967	0.0117275	-	35.3	-6.3165	Sphingolipids	3.6921	4.2109	3.427	2.7585	2.3887	2.4999	2.5639	2.7762	2.5599	1.304	2.5741	1.8387	2.7068	2.8612	2.7618	3.2464	3.1865	3.1946
pos_3935	Aucubin	379.161	pos	M+CH3OH+H	C15H22O9	7.9572	0.0429199	-	92.1	4.18626	Prenol lipids	1.2277	1.7116	2.7132	0.3223	0.3314	0.3445	0.3546	0.3436	0.3595	0.3334	0.3397	0.3284	0.348	0.342	0.3349	0.349	0.3553	0.3482
pos_3936	LysoPE(18:2(9Z,12Z)/0:0)	478.293	pos	M+H	C23H44NO7P	7.9477	0.0031038	34.5	-	0.065806	Glycerophospholipids	5.5782	5.6554	5.4505	4.5973	4.9208	4.1428	4.4675	4.5281	4.7393	4.8372	4.7969	4.8072	4.7533	4.7768	4.6757	4.2474	4.2955	4.3322
pos_3938	Alpha-curcumene	203.179	pos	M+H	C15H22	7.9378	0.0049407	75.8	-	-4.10563	Prenol lipids	3.1667	2.9388	3.328	4.1577	4.1334	4.1245	4.18	4.0878	4.18	4.0681	4.1028	4.0681	4.2852	4.3276	4.28	4.3013	4.2422	4.084
pos_3939	18R-HEPE	351.252	pos	M+CH3OH+H	C20H30O3	7.9378	0.0409282	-	46.2	-2.3027	Fatty Acyls	2.6481	2.5797	3.4009	2.2171	2.1967	2.0528	0.9444	0.9903	1.7045	2.4496	2.4766	2.3596	2.3654	2.3194	2.0927	2.1294	1.9079	2.6135
pos_3941	Tragopogonsaponin B	891.45	pos	M+H-2H2O	C50H70O16	7.9283	0.123233	-	43.9	-2.39	Prenol lipids	1.0907	1.0514	1.1142	3.2203	3.1221	3.2794	3.2321	2.9852	3.0757	3.0031	3.105	3.0337	3.0143	3.0196	3.0791	2.4865	2.724	2.5714
pos_3945	Scutigeral	414.263	pos	M+ACN+H	C23H32O4	7.909	0.028802	-	46.1	-2.41298	Prenol lipids	3.4527	3.6048	2.6196	1.6846	1.7915	2.1032	1.6454	2.0367	1.4807	2.063	1.81	1.7774	1.4252	1.1491	0.7296	0.9182	1.4906	2.1648
pos_3965	N,N-Dimethylsphingosine	328.321	pos	M+H	C20H41NO2	7.821	0.108628	49.1	-	-0.790178	Organonitrogen compounds	0.7045	0.6704	0.7251	0.8743	0.8893	0.9104	2.5422	2.3382	2.1252	0.8926	0.9027	0.8843	0.916	0.9064	0.895	2.6658	1.9135	3.4765
pos_3966	N,N-dimethyl-Safingol	330.336	pos	M+H	C20H43NO2	7.8113	0.0366975	83.2	-	-1.33624	-	1.2779	1.2373	1.3021	1.4723	1.4891	1.5124	3.2295	2.8629	2.6421	1.4927	1.5039	1.4835	1.5186	1.508	1.4954	3.3342	3.3725	4.2215
pos_3976	4-(1-Ethyl-2-phenylbutyl)phenol	255.174	pos	M+H	C18H22O	7.743	0.0886973	56.3	-	-0.10109	-	1.4871	0.0134	0.0156	0.5462	0.0242	0.9577	0.0266	0.0255	0.0272	0.0244	0.0251	0.0239	0.0259	0.0253	1.3363	2.1568	1.6825	3.0677
pos_3979	Alpha-Santalyl acetate	263.2	pos	M+H	C17H26O2	7.7335	0.0190696	50.5	-	-2.3497	Organooxygen compounds	1.2878	1.1527	1.5135	3.0181	2.9475	3.1133	3.1914	3.1754	3.1149	3.0585	3.104	3.0753	3.2549	3.31	3.2552	3.0453	2.8925	2.7332
pos_3980	3-hydroxypentadecanoyl carnitine	402.321	pos	M+H	C22H43NO5	7.714	0.0437793	-	43.8	-0.807672	Fatty Acyls	1.5741	1.3835	1.4493	2.9436	2.1421	3.0721	2.3729	2.3938	2.5702	2.8841	2.4715	2.2055	1.7072	1.8287	2.0406	2.6548	2.7025	2.6336
pos_3983	Tetrahydrocortisone	382.259	pos	M+NH4	C21H32O5	7.704	0.0111006	-	69.5	-0.510441	Steroids and steroid derivatives	1.2034	1.1632	1.7301	2.6089	2.8217	3.0138	3.2656	3.0644	3.093	3.0177	2.93	2.8041	3.2298	3.26	3.1905	2.872	2.8566	2.3687
pos_3989	Koenine	600.285	pos	2M+ACN+H	C18H17NO2	7.6844	0.077729	-	42.6	-0.804784	Indoles and derivatives	1.7579	1.7157	1.783	1.9581	1.9753	1.9991	2.0173	1.9976	2.0259	1.9789	1.9904	1.9696	2.0054	1.9946	1.9817	2.0072	2.0185	2.0058
pos_3995	PC(18:3(6Z,9Z,12Z)/0:0)[U]	518.324	pos	M+H	C26H48NO7P	7.6353	0.0149788	36.3	-	-0.379351	-	3.4872	3.5159	2.8264	3.2968	3.7874	2.3295	2.9177	3.1629	3.3369	3.4641	3.5798	3.583	3.6975	3.7371	3.5273	2.3009	1.7895	1.6153
pos_4003	Dihydrozeatin-O-glucoside	348.17	pos	M+H-2H2O	C16H25N5O6	7.596	0.101772	-	69.7	9.01262	Fatty Acyls	2.1082	2.1784	1.9361	1.6336	1.6505	1.6741	1.692	1.6726	1.7006	1.6541	1.6655	1.6449	1.6803	1.6697	1.6569	1.6821	1.6933	1.6807
pos_4004	(Z)-7-Hexadecen-1,16-olide	217.194	pos	M+H-2H2O	C16H28O2	7.5763	0.00194322	-	72.6	-3.36156	Macrolides and analogues	3.253	2.9711	3.2225	4.0258	3.8989	3.9398	3.9531	3.953	3.9682	3.8643	3.9126	3.9111	3.8691	3.9022	3.906	4.052	4.1004	4.0074
pos_4009	Decyl alcohol	200.2	pos	M+ACN+H	C10H22O	7.586	0.0528239	-	45.4	-5.82862	Fatty Acyls	2.5278	2.4818	2.7471	3.0992	3.0181	3.0939	3.1399	3.062	2.9771	3.1241	3.0528	3.0442	2.9915	3.1102	3.0266	2.7961	2.7239	2.6822
pos_4015	Acetoxy-8-gingerol	382.259	pos	M+NH4	C21H32O5	7.5663	0.0152559	42.2	-	0.903271	-	1.4262	1.3849	1.4507	2.3887	2.5294	2.8144	3.0069	2.923	2.8159	2.7615	2.718	2.617	2.9805	3.0571	2.9626	2.4394	2.5635	1.7353
pos_4018	Akuammidine	353.183	pos	M+H	C21H24N2O3	7.5372	0.00516677	39.1	-	-7.10731	-	3.0113	3.0414	2.9363	2.0041	2.0213	2.0451	2.0633	2.0436	2.072	2.0249	2.0364	2.0156	2.0514	2.0407	2.0277	2.0532	2.0646	2.0518
pos_4019	Amprotropine	308.221	pos	M+H	C18H29NO3	7.5372	0.2467	50	-	-2.18409	-	0.7657	0.7304	0.7869	1.1889	0.9906	0.9769	0.9933	2.1279	1.0929	1.1496	0.969	1.2943	1.0662	1.344	1.1249	2.4021	2.4029	0.9829
pos_4044	LysoPE(0:0/22:4(7Z,10Z,13Z,16Z))	494.301	pos	M+H-2H2O	C27H48NO7P	7.459	0.101023	-	64.9	-4.4241	Glycerophospholipids	2.2935	2.3395	2.7071	0.3026	0.3114	0.7178	0.3336	0.323	0.3383	0.3133	0.3192	0.3084	0.3272	0.3215	0.3147	0.3282	0.3343	0.3274
pos_4046	Melleolide F	385.198	pos	M+H-H2O	C23H30O6	7.449	0.0170894	-	49.3	-6.36336	Prenol lipids	2.4456	2.4856	2.3223	3.0675	3.1999	3.2671	3.4618	3.2215	3.4079	3.3009	3.2508	3.087	3.4638	3.4674	3.455	3.0015	3.0789	2.3859
pos_4048	(9R,13R)-12-oxo-phytodienoic acid	293.21	pos	M+H	C18H28O3	7.449	0.00422996	46.6	-	-2.38201	-	3.5151	3.3981	3.5421	3.832	3.8107	3.8292	3.5228	3.7589	3.7272	3.7789	3.7342	3.7083	3.8509	3.895	3.8486	3.8886	3.8883	3.7101
pos_4049	Curdione	219.173	pos	M+H-H2O	C15H24O2	7.449	0.00829073	-	73.5	-3.65257	Prenol lipids	1.5038	1.7588	2.3039	3.4769	3.5669	3.5497	3.5644	3.5143	3.5928	3.5082	3.4964	3.4878	3.7255	3.7641	3.7336	3.6216	3.5001	3.0241
pos_4055	3-hydroxypristanic acid	332.315	pos	M+NH4	C19H38O3	7.4197	0.0325866	-	31.6	-1.67949	Prenol lipids	1.5803	1.0259	1.0884	1.2539	1.2702	1.2931	2.9491	2.5791	2.4073	1.2738	1.2847	1.2648	1.2991	1.2888	1.2764	3.1715	2.8571	3.5176
pos_4060	Zingiberenol	245.189	pos	M+Na	C15H26O	7.4002	0.104067	-	88.5	5.12717	Prenol lipids	1.8476	1.8052	1.8727	2.3195	2.5251	2.4915	2.7213	2.6425	2.6696	2.52	2.5064	2.4709	2.64	2.6872	2.575	2.7306	2.6052	2.898
pos_4063	Methyl (3b,11x)-3-Hydroxy-8-oxo-6-eremophilen-12-oate	263.163	pos	M+H-H2O	C16H24O4	7.3902	0.0258694	-	45	-2.90685	Prenol lipids	1.8709	2.4112	1.0733	1.2384	1.2547	1.2775	1.2949	1.276	1.3032	1.2582	1.2692	1.2493	1.2836	1.2732	1.2609	2.5117	2.7228	3.4867
pos_4067	Epioxylubimin	275.163	pos	M+Na	C15H24O3	7.3807	0.0938601	-	51.7	6.83686	Prenol lipids	2.1052	2.4133	0.0244	0.0362	0.0376	0.0396	0.0413	0.0395	0.042	0.0379	0.0389	0.0371	0.0402	0.0392	0.0381	2.4504	2.5075	3.2351
pos_4073	(9Z,11R,12S,13S,15Z)-12,13-Epoxy-11-hydroxy-9,15-octadecadienoic acid	374.232	pos	M+ACN+Na	C18H30O4	7.3614	0.035674	-	32.2	6.51431	Fatty Acyls	2.1249	2.0249	1.9442	3.1003	2.9877	3.1041	3.1067	3.123	3.2141	3.1239	2.9549	3.0724	3.3413	3.4023	3.2656	3.3183	3.0516	2.8772
pos_4076	Mozambioside	473.217	pos	M+H-2H2O	C26H36O10	7.3514	0.298703	-	56.2	0.143561	Naphthofurans	1.0363	0.9974	1.0595	2.4687	2.4946	2.2109	2.2615	2.0899	2.4004	2.0504	2.3031	2.0463	2.1459	2.1991	1.476	2.1405	1.2817	1.475
pos_4086	(E,E)-Boviquinone 3	386.232	pos	M+ACN+H	C21H28O4	7.3122	0.0158297	-	32.4	-2.55385	Prenol lipids	2.6492	2.372	2.6306	2.8858	3.0983	3.0148	3.0411	3.0046	3.0316	3.0399	2.996	3.0498	3.0152	2.9335	2.8971	2.8054	2.7793	2.6487
pos_4097	7-oxo-11E,13-Tetradecadienoic acid	239.163	pos	M+H	C14H22O3	7.2534	0.112259	56.2	-	-5.73145	-	0.9057	0.8683	0.9281	2.0224	2.097	2.2348	2.0105	1.9979	2.0025	1.8291	1.5296	1.6408	1.3988	1.1907	1.1101	2.2392	2.1102	1.1877
pos_4100	Muricatacin	348.253	pos	M+ACN+Na	C17H32O3	7.234	0.0228427	-	61.4	6.29449	Fatty Acyls	3.2668	3.2648	2.309	0.9184	0.0013	0.0013	1.4617	1.2918	1.1185	2.2226	0.9652	1.5433	1.1831	0.2419	0.4611	2.3827	2.2297	2.7474
pos_4105	Methyl 4-tert-butylphenylacetate	207.137	pos	M+H	C13H18O2	7.2052	0.0959307	46.7	-	-3.05569	Benzene and substituted derivatives	2.6206	2.3324	2.4498	0.037	0.0385	0.2442	0.0422	0.0404	0.0431	0.0388	0.1878	0.038	0.2753	0.4732	0.0498	2.5073	2.169	2.94
pos_4110	Phytosphingosine	318.3	pos	M+H	C18H39NO3	7.176	0.00255486	45.3	-	-2.19294	Organonitrogen compounds	4.4148	4.3119	4.3144	3.92	3.6473	4.2489	4.6043	4.3648	4.2404	3.6672	3.5754	3.4876	3.6428	3.6569	3.9376	4.5483	4.2915	4.8735
pos_4112	7,10-Hexadecadiynoic acid	249.184	pos	M+H	C16H24O2	7.176	0.100849	50.9	-	-3.48152	-	1.4409	1.3995	1.4655	2.7013	2.8222	2.8018	2.816	2.8024	2.768	2.8006	2.8098	2.8172	2.7888	2.7918	2.8599	2.3849	2.4576	1.6851
pos_4113	4-[5]-ladderane-butanoic acid	247.168	pos	M+H	C16H22O2	7.176	0.0580444	48.9	-	-3.21952	-	1.755	1.7128	1.78	3.1702	3.27	3.2504	3.2815	3.2328	3.2283	3.2244	3.2446	3.2611	3.2329	3.2668	3.3156	3.0229	3.0521	2.4357
pos_4133	Tryptophyl-Phenylalanine	334.154	pos	M+H-H2O	C20H21N3O3	7.0985	0.00534414	-	32.5	-1.75632	Carboxylic acids and derivatives	4.0231	4.1196	4.1367	0.403	0.4136	0.4285	0.4401	0.4276	0.4457	0.4159	0.423	0.4101	0.4325	0.4257	0.4176	0.4337	0.4409	0.4328
pos_4136	Codeine N-oxide	379.162	pos	M+ACN+Na	C18H21NO4	7.0792	0.0136795	-	49.9	-2.14617	Morphinans	3.6212	3.7568	3.6082	3.2685	3.2858	3.3099	3.3282	3.3083	3.3369	3.2895	3.301	3.2801	3.3162	3.3054	3.2923	3.318	3.3295	3.3166
pos_4150	PS(DiMe(11,3)/DiMe(11,5))	878.563	pos	M+H-H2O	C48H82NO12P	6.9924	0.0111565	-	40.9	9.63126	Glycerophospholipids	2.8958	2.8432	2.7187	3.4101	3.4508	3.3246	3.5643	3.4629	3.5104	3.0989	3.315	3.185	3.6336	3.5523	3.4665	3.7779	3.5575	3.6587
pos_4161	Pseudoyohimbine	355.201	pos	M+H	C21H26N2O3	6.9539	0.0410439	39.7	-	-2.10367	-	3.0649	3.0342	2.8005	0.0106	0.011	0.0116	0.0121	0.0116	0.0124	0.0111	0.0114	0.0109	0.0118	0.0115	0.0355	0.0119	0.0122	0.0118
pos_4172	Stearidonic acid	259.205	pos	M+H-H2O	C18H28O2	6.9055	0.00658196	-	70.8	-3.72521	Fatty Acyls	3.4895	3.3157	3.2584	1.6313	0.7932	0.0985	0.6346	1.6842	1.3968	1.2049	1.5327	1.0932	1.3203	1.4682	1.3057	3.5665	3.514	3.8015
pos_4179	Alpha-Terpinyl pentanoate	256.226	pos	M+NH4	C15H26O2	6.8667	0.167223	-	94.6	-2.78026	Prenol lipids	0.6737	0.6402	0.6939	2.1653	1.7799	1.5194	2.0934	2.2642	1.6468	1.567	2.0154	2.365	0.887	1.7898	1.2944	1.3134	1.4641	2.2303
pos_4180	[6]-Gingerdiol 5-O-beta-D-glucopyranoside	476.29	pos	M+NH4	C23H38O9	6.8667	0.00710998	-	34.3	9.82904	Fatty Acyls	4.6482	4.2935	4.7556	1.8948	2.3735	2.0605	2.323	2.1053	1.9967	2.2911	1.9002	2.3753	2.1566	2.0732	2.1678	2.3452	2.4078	2.1239
pos_4183	Carvone	183.137	pos	M+CH3OH+H	C10H14O	6.8572	0.166684	-	72.7	-4.93834	Prenol lipids	1.0726	1.0334	1.096	2.4624	2.1807	2.2828	1.3184	1.2995	1.3267	2.1994	2.2935	2.0496	2.4906	2.6216	2.5355	1.3087	1.3196	1.3073
pos_4190	LysoPE(0:0/22:5(7Z,10Z,13Z,16Z,19Z))	492.286	pos	M+H-2H2O	C27H46NO7P	6.8225	0.0925313	-	57.2	-2.47627	Glycerophospholipids	2.8892	3.0026	2.9016	0.6529	1.338	1.0567	0.2217	0.7617	0.1081	0.81	0.2778	0.9003	0.1678	0.9719	0.2217	0.104	0.1064	1.0681
pos_4197	1-Methylestra-1,3,5(10),6-tetraene-3,17beta-diol	285.184	pos	M+H	C19H24O2	6.7929	0.0253976	39.2	-	-2.54187	-	3.2979	3.4846	2.8008	0.2043	1.1729	1.4581	1.1927	1.5538	0.2313	0.2124	0.9739	0.7904	1.7518	1.6885	1.294	0.6649	1.7521	3.487
pos_4198	Blumenol C O-[apiosyl-(1->6)-glucoside]	568.268	pos	M+ACN+Na	C24H40O11	6.7832	0.0249635	-	50.8	-9.33692	Fatty Acyls	2.9424	2.9332	3.0387	2.877	2.809	2.9345	2.7564	3.1251	2.8407	3.062	2.9626	2.9217	2.868	3.1203	3.0412	2.3994	2.4188	2.5866
pos_4212	Moringyne	295.117	pos	M+H-H2O	C15H20O7	6.7346	0.206193	-	43.4	-1.27809	Organooxygen compounds	1.8877	1.4515	1.4523	2.2182	2.4326	2.2253	2.4149	2.505	2.3481	2.5386	2.3481	2.387	2.354	2.0665	2.3923	2.1925	2.0608	2.019
pos_4214	BENZETHONIUM	412.321	pos	M+H	C27H41NO2	6.7251	0.00338419	39.9	-	-0.819754	-	3.3877	3.1166	3.141	3.8066	3.6816	3.6698	3.9903	3.82	3.8108	3.6545	3.7888	3.4559	4.209	4.2393	4.1461	4.4571	4.3809	4.3766
pos_4218	6-{[3-(2,4-dihydroxyphenyl)propanoyl]oxy}-3,4,5-trihydroxyoxane-2-carboxylic acid	397.053	pos	M+K	C15H18O10	6.7151	0.136361	-	34.5	0.163396	-	1.6276	1.0009	1.063	2.6729	2.0941	2.098	2.295	2.4041	2.3866	2.849	2.2278	2.0465	2.4239	2.4982	2.4795	2.9276	3.0093	2.6777
pos_4224	19-Noraldosterone	410.196	pos	M+ACN+Na	C20H26O5	6.6956	0.0650652	-	32.9	5.65659	Steroids and steroid derivatives	3.2073	3.3844	2.6247	0.0012	0.0015	0.0013	0.0013	0.5404	0.0014	0.2227	0.0013	0.1564	0.0013	0.0013	0.0012	0.0013	0.0013	0.0013
pos_4228	Soraphen O	309.204	pos	M+H	C18H28O4	6.6861	0.0309908	59	-	-5.85612	-	2.7003	2.4741	2.8409	2.8656	2.8714	2.9337	2.7679	2.8033	2.8643	2.8931	2.8549	2.8328	2.9606	2.9105	2.911	3.1684	3.1191	3.0921
pos_4231	Avocadyne	302.268	pos	M+NH4	C17H32O3	6.6762	0.0391453	-	61.4	-2.54803	Fatty Acyls	2.8102	2.893	3.152	3.0533	2.7585	3.5304	2.6592	2.6834	2.8255	2.8544	2.7909	2.5152	2.5308	2.6506	2.7069	2.4883	2.423	2.3515
pos_4235	Tryptophyl-Threonine	270.123	pos	M+H-2H2O	C15H19N3O4	6.6667	0.106319	-	45.2	-3.11704	Carboxylic acids and derivatives	2.8374	2.7383	2.6685	2.3924	2.4097	2.4337	2.452	2.4322	2.4607	2.4134	2.4249	2.404	2.4401	2.4292	2.4162	2.4419	2.4533	2.4404
pos_4241	(S)-3-Hydroxyisobutyric acid	231.085	pos	2M+Na	C4H8O3	6.6376	0.0116837	-	75.9	6.85242	Hydroxy acids and derivatives	2.8372	2.6669	3.0343	3.2602	3.1537	3.1757	3.305	3.2953	3.2843	3.195	3.2083	3.1163	3.3684	3.3648	3.2795	3.2543	3.1541	3.1745
pos_4243	3,4,5-trihydroxy-6-[4-(4-methyl-3-oxopentyl)phenoxy]oxane-2-carboxylic acid	333.133	pos	M+H-2H2O	C18H24O8	6.6281	0.0206316	-	37.2	-1.38465	-	2.8137	2.7708	2.8392	3.0165	3.0338	3.0579	3.0762	3.0563	3.085	3.0375	3.0491	3.0281	3.0643	3.0534	3.0404	3.0661	3.0775	3.0646
pos_4245	Pefloxacin N-oxide	350.149	pos	M+H	C17H20FN3O4	6.6182	0.0198275	-	47.2	-4.88766	Quinolines and derivatives	2.5862	2.6318	2.5012	2.1077	2.1249	2.1488	2.167	2.1473	2.1757	2.1286	2.1401	2.1192	2.1552	2.1443	2.1314	2.1569	2.1683	2.1555
pos_4255	Janthitrem B	550.327	pos	M+H-2H2O	C37H47NO5	6.5602	0.0382686	-	38.6	-8.39037	Naphthopyrans	3.5977	3.5617	3.1481	0.3412	0.3508	0.3643	0.3748	0.3634	1.1444	3.2387	0.3593	2.4765	0.3679	0.3617	0.7153	0.3689	0.3755	0.3681
pos_4262	Linoleic acid	245.225	pos	M+H-2H2O	C18H32O2	6.5507	0.253997	-	72.9	-3.41646	Fatty Acyls	0.9121	0.8746	0.9346	2.1901	2.0551	1.6741	1.8734	1.8006	1.6599	1.626	1.9198	1.8789	1.3658	1.7258	1.6005	1.8759	2.1536	1.4614
pos_4272	1-Hydroxy-2,12,15-heneicosatrien-4-one	285.257	pos	M+H-2H2O	C21H36O2	6.5409	0.00951024	-	57.5	-1.94138	Fatty Acyls	2.6165	2.0275	2.5888	3.5402	3.3109	3.2831	3.3915	3.4426	3.3372	3.2451	3.2991	3.3387	3.2771	3.3283	3.2082	3.3794	3.4327	3.3936
pos_4278	Calamusenone	251.2	pos	M+CH3OH+H	C15H22O	6.5314	0.144091	-	48.9	-3.0091	Prenol lipids	2.4116	2.1442	1.1489	1.1683	1.1844	1.207	1.2242	1.2055	1.2324	1.1879	1.1987	1.1791	1.213	1.2028	1.1906	1.9315	2.2546	2.6898
pos_4280	Hydroxysintaxanthin 5,6-epoxide	507.284	pos	M+2Na-H	C31H42O3	6.5216	0.212853	-	45	-0.949418	Prenol lipids	2.7309	2.7724	2.1573	1.0095	1.0252	1.0471	1.0638	1.0457	1.0718	1.0286	1.0391	1.02	1.0529	1.043	1.0311	1.0545	1.065	1.0532
pos_4285	17a-Ethynylestradiol	338.214	pos	M+ACN+H	C20H24O2	6.4927	0.112036	-	40.9	8.99215	Steroids and steroid derivatives	1.2952	1.2546	1.3195	1.49	1.5068	1.5301	1.5479	1.5286	1.8139	1.5104	1.5216	1.5012	1.5363	1.5258	1.5131	1.5381	1.5492	1.5367
pos_4289	Prostaglandin E3	315.195	pos	M+H-2H2O	C20H30O5	6.4734	0.0525222	-	72	-1.07392	Fatty Acyls	3.1085	3.0318	2.2895	0.9888	0.0002	0.0685	0.5685	0.0077	0.4235	0.1667	0.4568	0.9268	0.9028	0.0669	0.1972	1.205	2.2062	3.449
pos_4296	3-oxo-3-[(3,4,5,6-tetrahydroxyoxan-2-yl)methoxy]propanoic acid	249.059	pos	M+H-H2O	C9H14O9	6.4154	0.160457	-	66.9	-4.18794	-	2.0152	1.4553	2.1501	3.0507	2.8227	2.7255	2.8053	2.8925	2.6496	2.6706	2.4691	2.677	2.6421	3.0275	2.9496	1.7993	2.2233	1.7419
pos_4303	His Pro Ser	340.165	pos	M+H	C14H21N5O5	6.3961	0.0097718	40.9	-	9.26202	-	4.2303	4.3289	4.1005	0.7174	1.819	1.6339	1.9402	1.3606	2.2703	1.9076	1.9562	1.8531	2.295	2.3015	1.9789	1.9685	1.9728	1.9654
pos_4314	(+/-)-N,N-Dimethyl menthyl succinamide	186.22	pos	M+NH4	C12H24	6.3574	0.192909	-	97.5	-7.74906	Unsaturated hydrocarbons	0.4862	1.1606	1.4653	1.3669	1.4426	1.2993	2.5304	2.2755	1.6822	3.1215	2.5011	1.7996	2.2876	1.847	2.2113	1.9839	1.323	0.6702
pos_4324	Zolpidem Metabolite II	338.149	pos	M+H	C19H19N3O3	6.2994	0.051473	32.1	-	-1.99154	-	2.4362	2.3578	2.3913	0.0011	0.0012	0.0012	0.0013	0.0012	0.0013	0.0012	0.0012	0.0011	0.0012	0.0012	0.0012	0.0012	0.0013	0.0012
pos_4325	10,11-Dihydro-12R-hydroxy-leukotriene E4	440.25	pos	M+H-H2O	C23H39NO6S	6.2896	0.0511991	-	57.3	7.99906	Fatty Acyls	2.8383	2.8728	2.6129	2.2397	2.257	2.2809	2.2992	2.2794	2.3079	2.2606	2.2721	2.2513	2.2873	2.2764	2.2635	2.289	2.3004	2.2876
pos_4329	5-Hydroxy-p-mentha-6,8-dien-2-one	199.132	pos	M+CH3OH+H	C10H14O2	6.2801	0.0960014	-	70.6	-6.22276	Prenol lipids	1.0133	0.9747	1.0363	2.6205	2.8183	2.7197	2.5087	2.6342	2.6423	2.7161	2.4784	2.7616	2.938	2.8333	2.6652	2.8846	2.806	2.4139
pos_4333	4-Dihydroboldenone	289.216	pos	M+H	C19H28O2	6.2607	0.00974386	-	36.9	-2.35389	Steroids and steroid derivatives	1.9961	2.1206	2.4396	2.5106	2.6288	2.6424	2.6204	2.5921	2.5684	2.6393	2.7116	2.591	2.5541	2.4764	2.5591	2.267	2.3572	2.3502
pos_4341	Vinaginsenoside R17	939.529	pos	M+Na	C47H80O17	6.2219	0.0579216	-	97.8	0.473753	Thiosulfinic acid esters	1.0144	1.7107	1.7367	2.1845	2.1429	2.2099	2.3811	1.7729	1.6336	2.2854	1.8029	1.7149	1.2464	1.2361	1.2948	1.2481	1.4949	1.2467
pos_4342	7a-Hydroxydehydroepiandrosterone	287.2	pos	M+H-H2O	C19H28O3	6.2219	0.0929657	-	53.7	-1.39424	Steroids and steroid derivatives	1.0434	1.0799	1.7101	1.5065	1.9254	2.0436	2.0339	2.0026	1.8656	2.1766	2.0085	2.0121	1.8776	1.6421	1.6307	1.3002	1.6964	1.3837
pos_4347	C16 Sphinganine	274.273	pos	M+H	C16H35NO2	6.1926	0.00327315	57.8	-	-2.67201	-	4.3204	4.3762	4.5634	4.5268	4.6921	4.6766	4.7894	4.6403	4.74	4.8793	4.8031	4.7196	4.6369	4.6707	5.0441	4.5551	4.5767	4.5728
pos_4371	Enterolactone	638.274	pos	2M+ACN+H	C18H18O4	6.1152	0.0885352	-	44.1	-0.945663	Furanoid lignans	0.3699	0.3458	0.3847	0.4975	0.5094	0.5262	0.5392	0.5251	0.5454	0.512	0.52	0.5055	0.5307	0.523	0.5139	0.5319	2.0016	3.9196
pos_4374	Ile Glu Val Trp	546.296	pos	M+H	C27H39N5O7	6.1057	0.0123851	49.2	-	6.81706	-	3.8493	3.9153	3.5966	1.2371	0.0197	0.0208	0.0217	0.0207	1.1414	0.0198	0.0204	0.716	1.6804	0.0206	0.02	0.0212	0.0217	0.0211
pos_4380	Ginsenoside B2	929.545	pos	M+H-H2O	C48H82O18	6.0766	0.0376185	-	65.1	-1.96012	Prenol lipids	1.2371	1.1968	1.7564	2.4438	2.0764	2.1673	2.1942	2.2507	2.2225	2.0126	1.7891	2.3233	1.9688	1.8421	1.8598	1.9508	1.9827	2.1009
pos_4383	Chondrillasterol 3-[glucosyl-(1->2)-glucosyl-(1->2)-glucoside]	899.538	pos	M+H	C47H78O16	6.0573	0.0119263	30.9	-	1.57108	Steroids and steroid derivatives	2.6486	2.4571	2.4024	3.2592	3.0334	3.0149	3.1153	3.1582	3.0982	2.958	3.1307	2.999	3.1444	3.1348	3.0151	3.2772	3.1674	3.2284
pos_4384	2-Hydroxy-2-ethylsuccinic acid	342.139	pos	2M+NH4	C6H10O5	6.0573	0.0266345	-	59.3	-1.93113	Fatty Acyls	2.5378	2.5202	2.7644	3.0403	3.1061	3.0974	3.0779	2.9641	3.0156	3.0702	2.9504	3.0312	2.9276	2.8202	2.9178	2.6506	2.7821	2.4114
pos_4387	3,5,7-Trimethyl-2E,4E,6E,8E-undecatetraene	191.178	pos	M+H	C14H22	6.0478	0.00589897	46.3	-	-5.09925	-	2.5678	2.5027	2.6487	2.9883	3.0435	2.9815	2.9159	2.9693	3.0878	2.9802	2.9426	3.0646	3.009	3.0412	2.9449	2.7824	2.9148	2.9175
pos_4388	Oxidized glutathione	595.148	pos	M+H-H2O	C20H32N6O12S2	6.0379	0.0847332	-	60.2	-1.66378	Carboxylic acids and derivatives	2.3828	2.4358	2.4447	2.9646	2.8598	2.8683	2.6479	2.8751	2.6934	2.8336	2.8898	2.9011	2.9569	2.8577	2.7356	1.5305	1.8789	1.5413
pos_4390	Ganoderol A	439.357	pos	M+H	C30H46O2	6.0379	0.00298637	35.4	-	-0.639195	Prenol lipids	4.6921	4.7009	4.976	5.0703	5.2602	5.113	5.1029	5.0798	5.1332	5.0856	5.1327	5.2034	5.1703	5.138	5.1164	5.0608	5.0292	5.0174
pos_4391	Nequinate	404.124	pos	M+K	C22H23NO4	6.0379	0.0697734	-	52.4	-6.14227	Quinolines and derivatives	2.1594	1.3418	1.4074	2.0021	1.6628	1.7336	2.3732	2.1643	2.1533	1.9516	1.9671	1.5905	2.5205	2.5378	2.4211	2.7556	2.7662	2.4659
pos_4404	Pro His Trp Phe	586.279	pos	M+H	C31H35N7O5	5.9993	0.00738795	30.2	-	3.62913	-	3.2471	3.1102	3.0762	1.7426	1.8122	1.563	1.7018	1.7286	1.5474	1.9662	1.2865	1.9097	2.3063	2.2659	2.0193	1.3026	1.6895	2.45
pos_4434	4,6-Decadiyn-1-ol	214.122	pos	M+ACN+Na	C10H14O	5.9123	0.0650352	-	67	8.9494	Fatty Acyls	2.4348	2.1524	2.3421	1.7581	1.7751	1.7988	1.8169	1.7973	1.8255	1.7788	1.7902	1.7695	1.8051	1.7944	1.7816	1.8069	1.8181	1.8054
pos_4441	6-({[3,4-dihydroxy-4-(hydroxymethyl)oxolan-2-yl]oxy}methyl)oxane-2,3,4,5-tetrol	295.102	pos	M+H-H2O	C11H20O10	5.8928	0.247857	-	57.1	-1.69847	-	1.0532	1.0142	1.0765	1.6959	2.1819	2.1075	1.9686	1.8214	2.1771	1.6104	1.7745	2.1133	2.0478	1.7173	2.0662	2.1334	2.1133	2.2238
pos_4444	Gln Lys His	412.233	pos	M+H	C17H29N7O5	5.8733	0.060269	40.6	-	6.08005	-	1.531	1.2785	1.1146	1.9683	2.1115	1.706	1.3376	1.8159	1.6802	1.9484	1.7299	1.9019	1.3262	1.3159	1.3035	1.8282	1.7126	1.8296
pos_4451	11-Oxo-androsterone glucuronide	544.247	pos	M+ACN+Na	C25H36O9	5.8436	0.0084292	-	65.3	-9.0888	Glycerolipids	3.1192	3.2342	2.9492	1.268	1.2844	1.3073	1.3247	1.3058	1.3331	1.2879	1.2989	1.279	1.3134	1.303	1.2906	1.3151	1.3259	1.3137
pos_4452	Cyclic 6-Hydroxymelatonin	211.086	pos	M+H-2H2O	C13H14N2O3	5.8339	0.0859855	-	65.3	-4.19797	Indoles and derivatives	1.0844	1.0451	1.1078	2.0878	2.1244	2.0957	2.241	2.2856	2.2647	2.1944	2.2548	2.2357	2.444	2.3044	2.3334	1.6731	1.3318	1.3196
pos_4456	11b,17a,21-Trihydroxypreg-nenolone	428.243	pos	M+ACN+Na	C21H32O5	5.7946	0.0280476	-	34	7.27894	Steroids and steroid derivatives	2.9067	3.0299	2.6353	1.5843	1.953	1.6774	1.8968	1.9013	1.842	1.8115	1.9402	2.0742	1.9502	2.0493	2.0558	2.0097	2.1004	1.4838
pos_4461	Dextrorphan O-glucuronide	398.194	pos	M+H-2H2O	C23H31NO7	5.7751	0.0129856	-	41.6	-4.48111	Morphinans	3.6585	3.6951	2.3845	0.8435	0.7844	1.55	1.9681	1.5065	1.4759	1.5378	1.0726	0.1641	0.2499	0.1803	0.8283	2.8551	3.4661	4.0499
pos_4472	Longicamphenylone	207.173	pos	M+H	C14H22O	5.7653	0.00819026	73.4	-	-4.18918	-	2.8514	2.7958	3.0225	3.3632	3.3594	3.3128	3.4078	3.3401	3.383	3.3106	3.3209	3.3723	3.3809	3.3776	3.345	3.3854	3.3415	3.2628
pos_4476	Erythro-6,8-Heneicosanediol	367.299	pos	M+K	C21H44O2	5.7558	0.00581521	-	32.1	5.00682	Fatty Acyls	3.6705	3.6589	3.8862	4.1174	4.1305	4.1045	4.1742	4.1299	4.1516	4.1026	4.1547	4.1462	4.1561	4.1338	4.1354	4.1384	4.1564	4.0636
pos_4478	4,4'-Diapo-zeta-carotene	405.351	pos	M+H	C30H44	5.7558	0.00193849	37.7	-	-1.04454	-	4.7615	4.7232	4.9392	5.2287	5.2497	5.2165	5.3032	5.255	5.2843	5.216	5.2737	5.2597	5.2742	5.2716	5.2905	5.2875	5.289	5.2243
pos_4479	4-Hydroxyretinoic acid glucuronide	510.269	pos	M+NH4	C26H36O9	5.7458	0.12784	-	40.5	-2.53023	Prenol lipids	2.4852	2.4427	1.583	1.7625	2.1414	2.0825	1.8048	2.1623	2.1682	1.618	1.5882	1.854	1.8692	2.0954	2.0003	1.3788	1.3898	1.3774
pos_4483	12-O-D-Glucuronoside-13-hydroxyoctadec-9Z-enoate	455.264	pos	M+H-2H2O	C24H42O10	5.7263	0.0182676	-	39.6	0.339037	Saccharolipids	2.5965	2.6322	3.3442	1.3859	0.7874	0.4967	1.0008	0.8212	1.2481	1.1748	1.2564	0.9604	0.9008	0.4074	0.3996	0.4152	0.4223	0.4143
pos_4489	1-(3,4-Dihydroxyphenyl)-5-hydroxy-3-decanone	281.172	pos	M+H	C16H24O4	5.7166	0.0344519	31.4	-	-9.69688	-	2.2919	2.5365	2.3885	1.634	1.5362	1.7253	1.4121	1.8131	1.7707	1.7752	1.6254	1.7463	1.0815	1.3742	1.2531	2.0879	2.5021	3.0575
pos_4499	Serylhistidine	526.236	pos	2M+ACN+H	C9H14N4O4	5.6776	0.0195053	-	35.4	-0.885375	Carboxylic acids and derivatives	4.1587	4.2577	3.3721	0.0067	0.007	0.0074	1.1474	0.1884	0.0078	0.007	0.0072	0.0076	0.0075	0.0073	0.0071	0.0075	0.5994	0.9387
pos_4503	Hydroxyclomipramine glucuronide	548.219	pos	M+ACN+H	C25H31ClN2O7	5.6676	0.06902	-	36.4	7.12216	Morphinans	2.9874	3.0888	2.1592	0.041	0.0426	1.3888	0.0467	0.0447	0.9451	1.2683	1.5725	1.4072	1.5427	1.1391	1.3133	0.0457	0.0468	1.4219
pos_4511	3-Hydroxy-5-[(E)-2-(4-methoxyphenyl)vinyl]phenyl hexopyranoside	405.151	pos	M+H	C21H24O8	5.647	0.0202804	41.3	-	-7.36463	-	0.5927	0.5612	0.6119	0.7522	1.7937	0.7866	1.8918	0.7853	1.3522	1.5148	0.7793	0.7618	0.792	1.5121	2.0307	0.7935	0.8031	0.7922
pos_4517	Cys Tyr Arg His	578.25	pos	M+H	C24H35N9O6S	5.6368	0.0391491	49.3	-	-0.737263	-	0.0777	0.071	0.082	0.1182	0.9797	0.1671	1.0162	0.128	0.7262	0.9047	0.1262	0.6348	0.1301	0.1273	0.124	0.1305	0.1335	0.1302
pos_4525	5,7-dihydroxy-3-[3-hydroxy-4-methoxy-5-(3-methylbut-2-en-1-yl)phenyl]-8-(3-methylbut-2-en-1-yl)-4H-chromen-4-one	454.223	pos	M+NH4	C26H28O6	5.6259	0.0102545	-	39.9	1.11771	-	4.0255	3.9991	3.7418	2.2742	2.3252	2.5354	1.6829	2.0459	1.6262	2.2477	1.9896	2.0702	1.2619	1.9655	2.1546	1.1562	1.4079	1.7615
pos_4541	3-Epinobilin	388.211	pos	M+ACN+H	C20H26O5	5.5659	0.0156191	-	52	-3.09418	Prenol lipids	3.5418	3.7434	2.6722	1.2582	1.1721	1.3302	1.3814	0.7344	1.158	1.2132	1.1431	0.7805	0.2587	1.3694	1.3722	1.4911	1.5993	2.3699
pos_4546	Beta-Cyclopiazonate	339.171	pos	M+H	C20H22N2O3	5.5465	0.0103948	30.4	-	0.623947	-	3.1655	3.1637	3.0693	1.4585	1.6745	1.9688	1.8184	1.5571	1.9846	1.8816	1.7282	1.2657	1.4116	1.8835	0.7856	2.0615	1.9613	1.8459
pos_4554	Silenoside B	706.325	pos	M+2H	C65H102O33	5.498	0.0605175	-	37.9	3.56011	Glycerolipids	1.9511	0.9477	0.9694	2.2238	2.3159	2.6855	2.3526	2.424	2.1525	2.1202	2.1266	2.2204	2.0968	1.7398	1.7644	1.1772	1.2348	1.6051
pos_4558	(2S,6R,7S,8S)-2-allyl-7-(but-3-en-1-yl)-1-azaspiro[5.5]undecan-8-ol	264.232	pos	M+H	C17H29NO	5.4784	0.0954831	75.1	-	-2.39943	-	1.7716	1.3959	1.4619	1.6343	1.6513	1.6748	1.6928	1.6733	1.7014	1.6549	1.6662	1.6457	1.6811	1.6704	1.6577	3.0594	3.2796	3.2758
pos_4561	Koryoginsenoside R1	891.508	pos	M+Na	C46H76O15	5.459	0.0117815	-	37.7	0.323826	Prenol lipids	3.2391	3.3696	3.9385	3.3267	3.6167	3.7431	3.7492	3.7476	3.7847	3.7875	3.7568	3.7305	3.7395	3.6347	3.7357	3.0901	3.0351	2.7899
pos_4562	26-Glucosyl-1,3,11,22-tetrahydroxyergosta-5,24-dien-26-oate	677.335	pos	M+K	C34H54O11	5.459	0.00659229	-	31.2	8.83091	Steroids and steroid derivatives	3.3807	3.2973	3.6632	3.8173	3.8197	3.8469	3.6544	3.7674	3.7604	3.8327	3.8599	3.821	3.799	3.7629	3.7953	3.2472	3.2036	3.1233
pos_4569	8,13-dihydroxy-9,11-octadecadienoic acid	313.237	pos	M+H	C18H32O4	5.449	0.0103399	64.5	-	-2.25469	-	1.9348	2.6206	1.96	2.2811	2.4005	2.5109	2.3083	2.5056	2.3454	2.4294	2.3919	2.417	2.3668	2.2781	2.3004	3.7559	3.9285	3.884
pos_4574	(2xi,3xi,6E)-3,7-Dimethyl-6-octene-1,2,3,8-tetrol	227.126	pos	M+Na	C10H20O4	5.4295	0.136516	-	38.7	4.14673	Prenol lipids	1.8642	1.8219	1.8894	2.4322	2.3824	2.4655	2.585	2.4152	2.5041	2.4745	2.5227	2.4448	2.6066	2.5647	2.781	2.5033	2.5212	2.2953
pos_4577	Cardiopetalidine	364.248	pos	M+H	C21H33NO4	5.42	0.0483979	43.9	-	-0.998683	-	1.4387	1.2023	1.8245	2.6596	2.5873	2.6269	2.5425	2.5297	2.655	2.7368	2.4849	2.6188	2.6581	2.6859	2.6456	2.6144	2.43	2.4797
pos_4579	Veranisatin C	411.068	pos	M+K	C16H20O10	5.41	0.149793	-	45.1	-2.53748	Prenol lipids	2.6297	2.3402	3.1715	1.7061	1.7231	1.7468	1.7648	1.7452	1.7734	1.7268	1.7381	1.7175	1.753	1.7423	1.7295	1.7548	1.766	1.7534
pos_4581	Crispanone	376.247	pos	M+ACN+H	C20H30O4	5.4003	0.0156514	-	51.5	-2.88696	Prenol lipids	2.5869	2.9798	0.8537	2.7102	2.7536	2.7749	2.4897	2.4363	2.7993	2.3909	2.4208	2.2888	2.5084	2.5165	2.3376	2.5813	2.2253	2.6888
pos_4582	Threoninyl-Proline	255.076	pos	M+K	C9H16N2O4	5.4003	0.112891	-	62.6	7.14916	Carboxylic acids and derivatives	0.629	0.364	0.9441	2.1387	2.2785	2.3774	2.3153	2.2829	2.3988	2.4199	2.3554	2.3938	2.3856	2.422	2.3824	2.1834	1.7444	0.0516
pos_4585	Pentacarboxylporphyrin I	731.286	pos	M+CH3OH+H	C37H38N4O10	5.3808	0.173178	-	38	-9.4687	Tetrapyrroles and derivatives	2.285	2.2846	2.4823	1.1784	1.1946	1.2172	1.2344	1.2157	1.2427	1.1981	1.2089	1.1892	1.2232	1.2129	1.2007	1.2248	1.2356	1.2235
pos_4590	Alanyl-Lysine	256.107	pos	M+K	C9H19N3O3	5.3808	0.00384626	-	67.7	5.59521	Carboxylic acids and derivatives	4.6981	4.4841	4.5024	0.0444	0.0461	0.0486	0.6656	0.0484	0.608	0.5901	0.3696	0.0455	0.0492	0.1135	0.0467	0.0494	0.0507	2.0329
pos_4596	N-arachidonoylglycinate	384.247	pos	M+Na	C22H35NO3	5.3608	0.0676817	-	34.1	-9.75636	Carboxylic acids and derivatives	2.0977	1.9788	1.7888	2.5756	2.43	2.6256	2.57	2.4999	2.5029	2.4393	2.562	2.3835	2.8419	2.8476	2.815	2.7594	2.8159	2.6888
pos_4600	Tyr Thr Ala Glu	483.213	pos	M+H	C21H30N4O9	5.35	0.0256848	31.2	-	9.25904	-	1.7989	1.97	1.6732	2.5039	2.3847	2.3379	2.2721	2.3031	2.2108	2.1707	2.242	2.1658	2.2163	2.1077	2.0715	2.3009	2.3504	2.3046
pos_4604	LysoPE(0:0/18:1(11Z))	444.284	pos	M+H-2H2O	C23H46NO7P	5.34	0.0726386	-	47.9	-6.46824	Glycerophospholipids	1.535	1.1228	1.762	2.4838	2.2999	2.5448	2.3788	2.4728	2.2857	2.3018	2.3959	2.0764	2.5242	2.5567	2.4773	2.8608	2.862	2.825
pos_4606	1,25-Dihydroxyvitamin D3-26,23-lactone	462.321	pos	M+NH4	C27H40O5	5.3291	0.0262444	-	67.1	-0.807884	Steroids and steroid derivatives	1.4717	0.8544	0.914	2.8061	2.6815	2.8004	2.7656	2.7009	2.6346	2.5996	2.6285	2.3778	2.8179	2.8587	2.788	2.9894	3.0072	2.8842
pos_4607	3,6,7-Trihydroxy-4'-methoxyflavone 7-rhamnoside	429.118	pos	M+H-H2O	C22H22O10	5.3291	0.0507014	-	66.7	0.531399	-	0.7185	1.0561	1.0439	1.8737	1.9235	2.097	2.0535	1.9271	1.7844	2.0973	1.9892	2.0325	1.9438	1.5276	1.786	1.4082	1.6798	0.9316
pos_4627	N-Desmethylterbinafine	322.154	pos	M+2Na-H	C20H23N	5.289	0.0035462	-	46.3	0.144115	Naphthalenes	4.9227	4.7919	4.7926	0.322	0.1853	0.3854	0.1144	0.0163	0.3986	0.1689	0.6394	0.3786	0.1696	0.0397	0.0593	0.9076	1.0319	1.708
pos_4631	PS(16:1(9Z)/22:6(4Z,7Z,10Z,13Z,16Z,19Z))	850.453	pos	M+2Na-H	C44H72NO10P	5.2598	0.0685986	-	71.4	-8.79975	Glycerophospholipids	1.8072	0.877	1.502	2.8013	2.4869	2.4992	2.7	2.6897	2.5495	2.2649	2.3866	2.1784	2.6329	2.7211	2.6058	2.6766	2.8263	2.6189
pos_4634	Bakkenolide C	412.212	pos	M+ACN+Na	C20H28O5	5.2598	0.00514469	-	37.3	6.59856	Prenol lipids	3.5678	3.5128	3.2802	2.9787	3.0714	3.119	3.0976	3.074	3.1307	3.1001	3.0966	3.0381	3.0208	2.9577	2.9815	2.9193	2.8826	2.8657
pos_4642	1-(5Z,8Z,11Z,14Z,17Z-eicosapentaenoyl)-glycero-3-phosphate	457.233	pos	M+H	C23H37O7P	5.2303	0.02852	-	45.3	-4.05518	Glycerophospholipids	4.0389	4.2837	3.4341	0.8263	0.8411	1.6437	0.8777	0.8604	0.8853	0.8443	0.8542	1.181	0.8673	1.0689	1.5166	0.8688	1.0104	1.2732
pos_4646	Homocapsaicin	342.205	pos	M+Na	C19H29NO3	5.2208	0.0180799	-	46.7	3.1776	Phenols	3.3324	3.4496	2.7497	2.4998	2.2576	2.7696	2.4668	2.5423	2.5768	2.4225	2.1285	2.0182	2.2668	2.4938	2.1638	2.2346	2.0791	2.1295
pos_4648	17a,21-Dihydroxy-5b-pregnane-3,11,20-trione	345.205	pos	M+H-H2O	C21H30O5	5.2108	0.16747	-	78.4	-1.67556	Steroids and steroid derivatives	1.3398	1.1029	2.0356	2.8861	3.02	3.0226	2.8774	2.7135	2.8824	3.2309	3.1376	3.2787	3.0715	2.9338	3.0367	2.6922	2.8014	2.6601
pos_4661	4-(2,6,6-Trimethyl-1-cyclohexenyl)-2-butanol	260.2	pos	M+ACN+Na	C13H24O	5.1718	0.0382477	-	33	7.69706	Prenol lipids	0.1239	0.1136	0.1304	2.8694	2.6749	2.7451	2.9067	2.8088	2.737	2.7195	2.7256	2.5255	2.9238	3.0689	3.0439	2.968	2.8407	1.6704
pos_4671	Austalide B	492.257	pos	M+NH4	C26H34O8	5.1325	0.0116067	-	32.1	-4.56126	Organooxygen compounds	3.7006	3.7252	3.345	3.5827	3.5278	3.5547	3.4116	3.3906	3.4578	3.4549	3.458	3.3162	3.2677	3.2583	3.2799	3.5114	3.4934	3.3544
pos_4672	Ginsenoside Rg3	785.503	pos	M+H	C42H72O13	5.123	0.0308883	37.3	-	-1.44994	Prenol lipids	2.4578	1.9407	2.3927	3.2429	3.0715	3.2311	3.147	3.0598	3.0319	3.0624	3.1518	3.0228	3.0745	3.0877	3.1292	3.3764	3.3601	3.3997
pos_4675	Hallacridone	371.101	pos	M+ACN+Na	C18H13NO4	5.113	0.253285	-	34.4	3.88861	Quinolines and derivatives	1.5548	1.3965	2.0003	2.2075	2.1692	2.3102	2.2277	2.1638	2.2981	2.268	2.1884	2.0417	1.8663	1.6927	1.8423	1.8178	1.7597	1.2649
pos_4677	Isoleucyl-Tryptophan	340.165	pos	M+Na	C17H23N3O3	5.1035	0.00722685	-	48.1	5.99918	Carboxylic acids and derivatives	4.4421	4.4699	4.3587	2.6597	2.0163	2.6274	2.6091	2.5723	2.629	1.0523	0.469	1.5491	0.8971	2.0678	1.4676	2.2957	1.6416	1.9843
pos_4689	4a-Methylzymosterol	421.346	pos	M+Na	C28H46O	5.0645	0.00399634	-	30.2	5.28406	-	3.9236	3.6903	3.9207	4.4033	4.2698	4.2464	4.3557	4.328	4.3229	4.1921	4.2883	4.2267	4.402	4.4026	4.3296	4.5638	4.5216	4.5506
pos_4699	(3S,5R,6S,7E,9x)-7-Megastigmene-3,6,9-triol 9-glucoside	391.23	pos	M+H	C19H34O8	5.0243	0.00942525	-	45.2	-7.89468	Fatty Acyls	3.0884	3.1144	3.2618	3.4399	3.5192	3.5702	3.5101	3.4934	3.5206	3.5951	3.5363	3.529	3.4705	3.371	3.4477	3.3834	3.4014	3.3273
pos_4701	2-(2-hydroxypropan-2-yl)-6-(2-methylbut-3-en-2-yl)-2H,3H,7H-furo[3,2-g]chromen-7-one	315.159	pos	M+H	C19H22O4	5.0243	0.115825	-	48.9	1.10829	-	2.6153	2.7484	2.1505	0.1473	0.1524	0.1596	0.1654	0.1592	0.1681	0.1535	0.1569	0.1507	0.1616	0.1583	0.1543	0.1622	0.1658	0.1617
pos_4707	Lys Cys Glu	379.163	pos	M+H	C14H26N4O6S	4.9947	0.109853	41	-	-4.65681	-	2.476	2.4294	2.2073	1.7523	1.7693	1.793	1.8111	1.7915	1.8197	1.773	1.7843	1.7637	1.7993	1.7886	1.7758	1.8011	1.8123	1.7996
pos_4708	Cryptophorine	262.216	pos	M+H	C17H27NO	4.9947	0.10616	74.5	-	-3.15856	-	1.8474	1.2017	1.2661	1.4357	1.4524	1.4757	1.4934	1.4742	1.5019	1.456	1.4671	1.4469	1.4818	1.4713	1.4587	2.6887	2.9241	2.9995
pos_4713	3,4,5-trihydroxy-6-{3-hydroxy-4-[7-hydroxy-3-(4-hydroxy-3,7-dimethylocta-2,6-dien-1-yl)-4-oxo-4H-chromen-2-yl]phenoxy}oxane-2-carboxylic acid	621.196	pos	M+Na	C31H34O12	4.975	0.0179491	-	44.5	3.76514	-	3.0643	3.4103	3.1931	3.7328	3.6399	3.5287	3.5131	3.4123	3.553	3.6402	3.6807	3.7187	3.484	3.5326	3.4402	3.448	3.4397	3.2571
pos_4714	Myxochelin C	540.201	pos	M+H	C27H29N3O9	4.975	0.0211504	38.8	-	5.91787	-	2.9472	3.1502	2.8351	1.4446	1.4614	1.4846	1.5024	1.4831	1.5109	1.465	1.4761	1.4558	1.4908	1.4803	1.4677	1.4925	1.5036	3.107
pos_4715	25-Hydroxyvitamin D2-25-glucuronide	317.173	pos	M+2Na	C34H52O8	4.975	0.0260691	-	42.5	2.39085	Steroids and steroid derivatives	3.1334	3.0388	2.7939	1.5837	1.6006	1.6241	1.6421	1.6226	1.6506	1.6043	1.6155	1.5951	1.6304	1.6197	1.607	1.6321	2.1718	2.7889
pos_4723	5,7,8-trihydroxy-2-(4-hydroxy-3-methoxyphenyl)-3-methoxy-4H-chromen-4-one	311.054	pos	M+H-2H2O	C17H14O8	4.9261	0.0937587	-	49	-2.7307	-	2.6141	2.4394	2.7575	1.912	1.9292	1.953	1.9711	1.9514	1.9798	1.9328	1.9443	1.9235	1.9593	1.9485	1.9356	1.9611	1.9724	1.9596
pos_4724	Hypoglycin B	309.086	pos	M+K	C12H18N2O5	4.9261	0.00548925	-	55.6	6.13789	Carboxylic acids and derivatives	3.0911	2.9995	3.0766	3.1715	3.3301	3.1635	3.2861	3.3921	3.5176	3.3466	3.4705	3.3317	3.4746	3.3757	3.2585	3.7563	3.335	3.5357
pos_4754	18-fluoro-9Z-octadecenoic acid	301.252	pos	M+H	C18H33FO2	4.828	0.00879997	48	-	-6.11075	-	2.872	2.8247	3.1422	3.3128	3.3066	3.2921	3.3731	3.3045	3.3239	3.2739	3.294	3.3712	3.3624	3.3562	3.4048	3.2697	3.2873	3.2265
pos_4755	Capsidiol	219.173	pos	M+H-H2O	C15H24O2	4.828	0.00671341	59.9	-	-3.71238	Prenol lipids	3.472	3.3997	3.5075	3.569	3.5905	3.586	3.5855	3.5665	3.6179	3.5527	3.583	3.5556	3.6496	3.6563	3.6433	3.5621	3.6067	3.6108
pos_4764	3-Methyl-19-nor-17alpha-pregna-1,3,5(10)-trien-17-ol	299.236	pos	M+H	C21H30O	4.818	0.0186996	55.4	-	-2.35859	-	3.1303	3.0693	3.3216	3.4849	3.5355	3.4963	3.5501	3.5271	3.501	3.4593	3.4794	3.5516	3.5753	3.5588	3.5442	3.5037	3.4785	3.4549
pos_4767	Prostaglandin E2 ethanolamide	459.285	pos	M+ACN+Na	C22H37NO5	4.7983	0.0109753	-	40.5	4.66574	Fatty Acyls	3.8029	4.2035	3.6658	0.714	0.7281	0.7478	0.7629	0.7465	0.7701	0.7311	0.7405	0.7234	0.753	0.7441	0.7334	0.7545	0.7639	0.7533
pos_4794	7-Dehydrodesmosterol	405.316	pos	M+Na	C27H42O	4.736	0.15795	-	62.4	7.46054	Steroids and steroid derivatives	1.5308	1.244	1.3088	1.9582	1.7249	2.114	1.9873	1.9418	2.1836	1.869	1.9425	1.8892	2.1722	1.9919	1.9758	1.9641	2.3824	2.2725
pos_4810	Sinapoyl aldehyde	417.155	pos	2M+H	C11H12O4	4.7045	0.238096	36.3	-	1.21595	-	1.2584	1.2179	1.2825	2.0001	2.0904	1.8157	1.9145	1.813	2.0241	1.6452	1.7985	1.8455	1.9243	2.2424	1.9034	2.1438	2.1258	2.1524
pos_4816	N-desethyloxybutynin	352.19	pos	M+Na	C20H27NO3	4.6833	0.0374141	-	34.1	4.41059	Benzene and substituted derivatives	1.9299	1.9985	1.5343	0.006	0.0062	0.0066	0.0069	0.0066	0.0113	0.0063	0.0064	0.8943	0.0067	0.0065	0.0063	1.0063	1.0883	1.4176
pos_4834	Narbonolide	353.232	pos	M+H	C20H32O5	4.6512	0.0268513	57.1	-	-0.831788	-	2.2804	2.2142	2.0577	2.5401	2.4387	2.4341	2.45	2.3528	2.548	2.3723	2.4352	2.3538	2.3745	2.3847	2.3382	2.5574	2.5634	2.5234
pos_4837	Leukotriene E4	457.269	pos	M+NH4	C23H37NO5S	4.6302	0.0117925	-	41.7	-8.73604	Fatty Acyls	3.3503	3.7393	3.2184	2.4973	2.5257	2.4414	2.2193	2.3054	2.3622	2.2716	2.3715	2.401	2.2868	2.314	2.3443	2.3923	2.4452	2.2614
pos_4841	Desoxoglabrolide	455.352	pos	M+H	C30H46O3	4.6095	0.0260141	32	-	-0.821504	Prenol lipids	1.9668	1.383	1.7945	2.8486	2.7099	2.5559	2.692	2.6148	2.6677	2.4777	2.7022	2.566	2.8754	2.821	2.7667	3.1073	3.0626	3.1488
pos_4843	Bipindogulomethyloside	585.325	pos	M+CH3OH+H	C29H44O10	4.5998	0.083928	-	30.9	-3.17021	Steroids and steroid derivatives	2.0765	2.6611	1.8578	1.7222	1.8345	2.1239	1.5288	1.8059	1.5636	1.8608	1.951	1.9815	1.8598	1.858	1.9846	1.3966	1.4583	1.4114
pos_4844	N(6)-(Octanoyl)lysine	567.404	pos	2M+Na	C14H28N2O3	4.5998	0.0310763	-	97.2	-9.41916	Carboxylic acids and derivatives	2.4661	2.5149	2.4651	2.7892	2.7971	2.7646	2.8105	2.7511	2.7498	2.6979	2.7186	2.7575	2.8995	2.8988	2.8656	2.7979	2.7927	2.7934
pos_4845	20a-Dihydroprogesterone	299.236	pos	M+H-H2O	C21H32O2	4.5998	0.0230542	-	97	-2.1231	Steroids and steroid derivatives	1.787	1.7988	2.1393	2.3786	2.3662	2.2686	2.458	2.3707	2.367	2.317	2.3954	2.3977	2.481	2.497	2.4827	2.3714	2.3547	2.3292
pos_4855	7,14-dihydroxy-6-methoxy-4,12-dimethyl-5-(3-methylbut-2-enoyl)-2,9-dioxatricyclo[9.4.0.0,]pentadeca-1(11),3(8),4,6,12,14-hexaen-10-one	417.155	pos	M+CH3OH+H	C21H20O7	4.5783	0.0510544	-	43.5	0.821098	-	0.8312	0.7949	0.853	1.6852	2.0805	1.7468	2.0465	1.6844	1.9167	1.7299	1.6603	1.8461	1.9927	1.9023	2.1447	2.0955	2.3587	2.2753
pos_4857	Chrysoeriol	301.07	pos	M+H	C16H12O6	4.5783	0.00486139	55	-	-2.48128	Flavonoids	3.3457	3.2509	3.6219	1.097	1.113	1.1353	1.1523	1.1338	1.1604	1.1164	1.1271	1.1077	1.1412	1.1311	1.1191	1.1429	1.1535	1.1415
pos_4869	Asparaginyl-Isoleucine	228.135	pos	M+H-H2O	C10H19N3O4	4.5557	0.0807777	-	51.8	3.94872	Carboxylic acids and derivatives	1.8445	2.3945	2.2268	0.2852	0.2937	0.3057	0.315	0.3049	0.3196	0.2955	0.3012	0.2909	0.3089	0.3034	0.2969	0.3098	0.3157	0.3091
pos_4870	Terbutaline	248.127	pos	M+Na	C12H19NO3	4.5557	0.0486762	-	79.8	7.70879	Phenols	0.0038	0.0034	0.004	1.5165	1.3081	1.4241	1.684	1.5188	1.4748	1.3973	1.4841	1.3426	1.4855	1.6487	1.5455	2.4008	2.3267	2.2059
pos_4884	Hydroxyhexamide	371.101	pos	M+2Na-H	C15H22N2O4S	4.5107	0.0455214	-	56.4	0.909346	Benzene and substituted derivatives	2.479	2.4807	2.7113	2.6697	2.7106	2.7402	2.7383	2.7003	2.6935	2.7751	2.6511	2.7298	2.5329	2.4583	2.5751	2.5452	2.5787	2.4538
pos_4892	(1E,4Z,6a,8b,10a)-8-Angeloyloxy-10,15-dihydroxy-3-oxo-1,4,11(13)-germacratrien-12,6-olide	359.148	pos	M+H-H2O	C20H24O7	4.4883	0.0650065	-	44.7	-1.17039	Prenol lipids	2.3284	2.1494	2.1597	2.5602	2.658	2.5336	2.607	2.4795	2.6832	2.467	2.4201	2.5387	2.5145	2.51	2.4117	2.6562	2.5792	2.6745
pos_4902	Preisocalamendiol	221.189	pos	M+H	C15H24O	4.4664	0.0493134	-	51.7	-4.40474	Prenol lipids	1.8337	1.7359	1.8779	2.1255	2.1558	2.0862	2.1818	1.9604	2.1166	2.072	2.1085	2.0658	2.1409	2.222	2.1458	2.0719	2.0637	2.0307
pos_4904	1'-Acetoxychavicol acetate	235.096	pos	M+H	C13H14O4	4.455	0.174503	-	35.4	-2.80928	-	1.8563	1.7125	2.0947	1.3423	1.3589	1.382	1.3996	1.3805	1.408	1.3625	1.3735	1.3534	1.3881	1.3776	1.3652	1.3898	1.4008	1.3884
pos_4912	Sandosapogenol	421.346	pos	M+H-2H2O	C30H48O3	4.4242	0.0123704	-	41.1	-0.280329	Prenol lipids	3.5837	3.504	3.6921	3.7844	3.758	3.7733	3.8039	3.7354	3.8376	3.7898	3.8386	3.8189	3.8067	3.8821	3.8561	3.7179	3.7414	3.7461
pos_4913	(1E,4Z,6a,8b,10a)-8-(2-Methylbutanoyloxy)-10,15-dihydroxy-3-oxo-1,4,11(13)-germacratrien-12,6-olide	401.16	pos	M+Na	C20H26O7	4.4242	0.0258122	-	40	8.7798	Prenol lipids	2.44	2.3871	2.4579	2.5004	2.7759	2.5574	2.9772	2.8499	3.0072	2.6156	2.5633	2.6945	2.4427	2.3585	2.4168	2.7261	2.6687	2.9017
pos_4914	(Z)-9-Cycloheptadecen-1-one	273.217	pos	M+Na	C17H30O	4.4242	0.0174511	-	36.3	-8.59954	Organooxygen compounds	0.4501	0.4229	0.4667	0.5914	0.6044	0.6226	2.7343	2.6336	2.6415	0.6072	0.6159	0.6001	0.6275	0.6192	0.6093	2.6366	2.7467	3.1979
pos_4916	Artonol D	543.138	pos	M+2Na-H	C30H26O7	4.4127	0.0789286	-	84.6	-1.63417	Benzopyrans	1.7856	1.7433	1.8106	2.4124	2.4529	2.4737	2.3616	2.3747	2.4069	2.3499	2.3212	2.2765	2.4405	2.3917	2.4522	2.1734	2.1648	2.0674
pos_4928	N-Desthienylethyl-rotigotine	433.28	pos	2M+Na	C13H19NO	4.38	0.118675	-	78.8	-5.18575	Tetralins	1.1906	0.4352	0.0001	1.9939	2.4231	1.8617	1.3316	1.6659	2.3149	1.8611	1.6685	1.81	1.7602	0.7991	0.0002	0.0002	0.0648	0.1223
pos_4935	Leu Leu Phe	392.253	pos	M+H	C21H33N3O4	4.3579	0.11531	60.2	-	-2.48461	-	0.6214	0.5891	0.641	0.7839	0.7984	0.8187	0.8343	0.8174	0.8418	0.8411	1.548	1.3285	1.7267	1.7682	1.6842	1.8418	1.8664	2.5069
pos_4943	6-{[3,5-dihydroxy-2-({7-oxo-7H-furo[3,2-g]chromen-9-yl}oxy)oxan-4-yl]oxy}-3,4,5-trihydroxyoxane-2-carboxylic acid	543.138	pos	M+CH3OH+H	C22H22O14	4.3254	0.277696	-	59.5	6.29231	-	1.1332	1.0935	1.1568	2.3275	2.3642	2.2822	2.3241	2.2856	2.337	2.3885	2.4598	2.1697	2.4352	2.3868	2.4206	2.1891	2.0713	1.7957
pos_4946	(E,E,E)-Sylvatine	401.279	pos	M+NH4	C24H33NO3	4.3155	0.0080803	-	37.6	-1.24017	Benzodioxoles	3.3605	3.6119	2.2571	2.1093	2.0324	2.104	2.006	1.9601	1.8349	1.5146	1.854	1.7101	2.3769	2.487	2.3713	2.0854	2.1182	1.9913
pos_4951	Tryptophyl-Valine	286.154	pos	M+H-H2O	C16H21N3O3	4.3042	0.00453802	-	65.7	-1.95946	Carboxylic acids and derivatives	3.1974	3.2592	2.9123	1.5088	1.4631	1.3196	2.3711	2.1601	2.3328	1.4947	1.5426	1.2113	1.7062	1.7131	1.3644	2.881	3.4682	3.8866
pos_4956	2-hydroxy-3-(3-methoxyphenyl)propanoic acid	260.09	pos	M+ACN+Na	C10H12O4	4.283	0.0377311	-	59.4	5.35564	-	1.2708	1.1578	1.9527	2.7736	2.8246	2.8037	2.4852	2.5892	2.6251	2.5795	2.583	2.6422	2.5351	2.3862	2.5208	2.536	2.3005	2.2424
pos_4968	Ser Ala Lys Lys	433.281	pos	M+H	C18H36N6O6	4.2267	0.0584441	39.4	-	8.32608	-	0.0008	0.0008	0.0009	2.1759	2.5439	2.2516	2.0972	1.9901	2.3678	2.1405	2.1241	2.1231	1.9665	1.9159	1.5069	0.0099	0.0015	0.0102
pos_4979	(+/-)-Mevalonolactone	131.07	pos	M+H	C6H10O3	4.2017	0.247687	47.6	-	-3.67435	-	3.1203	3.2886	3.0412	2.391	2.4083	2.4323	2.4505	2.4307	2.4592	2.412	2.4235	2.4026	2.4386	2.4278	2.4148	2.4404	2.4518	2.439
pos_4980	2-(3-Hydroxy-4-methylphenyl)-5-methyl-4-hexen-3-one	260.163	pos	M+ACN+H	C14H18O2	4.2017	0.0656661	-	31.1	-5.71367	Prenol lipids	2.4227	2.3436	2.2444	0.3158	0.3248	0.3377	0.3477	0.3369	0.4168	1.2313	0.333	1.2147	0.3412	0.3353	0.3283	0.3421	0.5335	0.7061
pos_4993	2-Hydroxypropyl 2-isopropyl-5-methylcyclohexyl carbonate	281.172	pos	M+Na	C14H26O4	4.1669	0.0504301	-	69.4	0.534178	Prenol lipids	1.8157	1.99	1.7605	2.2046	2.156	2.0836	2.1344	2.178	2.1802	1.9937	2.0009	2.1144	1.8686	2.0836	1.8034	2.3641	2.4939	2.6519
pos_4994	N-Acetyl-DL-tryptophan	247.107	pos	M+H	C13H14N2O3	4.1669	0.038117	74.1	-	-2.87655	-	0.8977	0.9332	1.3764	1.8595	1.9464	1.9742	2.1731	2.1397	2.1778	1.9765	2.0054	1.9475	1.7941	1.6892	1.8015	1.6392	1.5201	1.1279
pos_4999	Saxitoxin	282.131	pos	M+H-H2O	C10H17N7O4	4.1564	0.0947065	-	60	0.932445	Saxitoxins, gonyautoxins, and derivatives	1.8051	1.696	1.798	2.0399	2.1372	2.1265	2.0784	2.065	2.2748	2.4244	2.1372	2.3844	2.1121	1.9263	1.9864	2.2508	2.3586	2.4734
pos_5006	6-({2-[2,5-dihydroxy-4-(methoxymethyl)phenyl]-3,5-dihydroxy-3,4-dihydro-2H-1-benzopyran-7-yl}oxy)-3,4,5-trihydroxyoxane-2-carboxylic acid	528.167	pos	M+NH4	C23H26O13	4.1214	0.101878	-	86.3	-8.91514	-	0.9504	1.4048	1.6371	1.8969	1.9905	2.0702	1.6584	1.7566	1.9631	1.9248	1.9012	2.068	2.5319	2.5025	2.4615	2.4581	2.3654	2.4436
pos_5011	Phenylalanylproline	245.128	pos	M+H-H2O	C14H18N2O3	4.111	0.0050548	-	78.4	-2.09498	Carboxylic acids and derivatives	1.6919	1.6395	1.6865	2.1045	2.0298	2.1651	2.0047	2.0722	2.0299	1.9929	1.9583	1.9712	1.9196	1.8948	1.8686	2.2447	2.2458	2.2116
pos_5017	Ala Phe Leu	350.207	pos	M+H	C18H27N3O4	4.0985	0.0372048	36.4	-	-2.37508	-	2.6973	2.5282	2.3991	0.1359	0.6553	0.5837	1.7518	1.886	1.6648	2.4525	2.5501	2.541	2.4628	2.601	2.4598	2.4736	2.4594	2.7851
pos_5023	2-methyl-2-(4-methylpent-3-en-1-yl)-2H-chromene-6,8-diol	278.174	pos	M+NH4	C16H20O3	4.088	0.0568679	-	55.3	-2.34935	-	2.3147	2.5772	1.9715	0.0015	0.0304	0.4516	0.0017	0.5185	0.0017	0.0016	0.0016	0.0015	0.6989	0.6162	0.3863	0.0017	0.0325	0.0141
pos_5034	N-[4'-hydroxy-(E)-cinnamoyl]-L-aspartic acid	321.107	pos	M+ACN+H	C13H13NO6	4.0652	0.0347085	-	47.3	-3.20798	-	2.336	2.2256	2.2854	2.4326	2.4856	2.4569	2.514	2.5299	2.5942	2.5075	2.508	2.4812	2.5713	2.5698	2.5283	2.4264	2.3716	2.3758
pos_5053	3-O-Feruloylquinic acid	333.095	pos	M+H-2H2O	C17H20O9	4.0077	0.0427531	-	47.3	-4.62112	Organooxygen compounds	2.1716	2.1767	2.2569	0.2108	1.123	0.8591	2.0132	2.0657	2.1406	1.599	1.4733	1.682	1.3812	1.4711	1.4806	2.3306	2.8398	2.9007
pos_5064	Leu Pro Phe	376.221	pos	M+H	C20H29N3O4	3.9627	0.0119026	42.2	-	-4.415	-	3.1677	3.0662	2.9768	2.0782	2.054	2.1286	2.5354	2.4966	2.5556	2.4177	2.4925	2.4142	2.4699	2.5895	2.4121	3.0465	3.2001	3.5623
pos_5066	Asp Ile Leu	360.213	pos	M+H	C16H29N3O6	3.9525	0.0197463	58.3	-	-0.992791	-	3.4465	3.3353	3.1398	0.5711	1.131	0.9022	2.3421	2.624	2.5074	2.8455	2.8654	2.8038	2.735	2.8414	2.7471	3.3552	3.5684	3.9507
pos_5070	2-cyano-3-(3,4-dihydroxy-5-nitrophenyl)-N,N-diethylpropanamide	349.153	pos	M+ACN+H	C14H17N3O5	3.9407	0.00926896	-	47.9	8.52737	-	2.6042	2.6316	2.6971	2.8078	2.8386	2.8496	2.8676	2.8723	2.9657	2.8373	2.8228	2.7671	2.8849	2.9136	2.849	2.9313	3.0177	3.071
pos_5073	Leu Val Ile	344.254	pos	M+H	C17H33N3O4	3.9304	0.011679	34.8	-	-1.37251	-	3.0365	2.8736	2.8497	1.2827	1.2992	1.3221	1.6797	1.6443	1.567	2.4088	2.6477	2.3221	2.6729	2.8181	2.633	2.8452	2.9943	3.2838
pos_5074	N,N-Didesmethyltramadol	258.148	pos	M+Na	C14H21NO2	3.9304	0.0281214	-	45.9	5.54237	Phenol ethers	2.738	2.7922	2.5293	0.5893	1.0298	0.8567	0.4218	1.4472	1.1724	0.4468	0.5746	0.0593	0.7308	0.8568	0.6081	0.0644	0.066	0.0642
pos_5086	(S)-Pinocembrin	274.108	pos	M+NH4	C15H12O4	3.8852	0.201182	-	74.3	0.839133	Flavonoids	1.8775	2.0636	2.0129	1.7839	1.9056	1.9342	2.0908	2.1811	2.2233	1.7535	1.6398	1.2734	1.6356	1.7048	1.43	1.5606	1.8785	1.5829
pos_5087	Isoleucylproline	211.143	pos	M+H-H2O	C11H20N2O3	3.8852	0.0164677	-	43	-3.56949	Carboxylic acids and derivatives	2.3863	2.3805	2.4697	2.6713	2.6262	2.7084	2.6767	2.6901	2.7178	2.5838	2.6092	2.6	2.5852	2.5196	2.6103	2.688	2.6641	2.6839
pos_5090	(1S)-1-hydroxy-23,24-didehydro-25,26,27-trinorcalciol	357.279	pos	M+H	C24H36O2	3.873	0.0710732	36.6	-	-0.0364059	-	1.1599	0.5823	0.9896	1.8962	1.7438	1.9162	1.9881	1.8427	1.7658	1.6291	1.7838	1.4814	2.139	2.0395	2.0242	2.3143	2.2583	2.3091
pos_5101	Gly Ile Ile	302.207	pos	M+H	C14H27N3O4	3.84	0.020363	64.7	-	-1.50373	-	3.3588	3.2983	3.0141	1.1276	1.1437	1.1661	1.1832	1.1647	1.1914	1.4853	1.7602	1.2149	1.8056	1.9613	1.8899	3.1538	3.4599	4.0764
pos_5109	Ethyl (4Z)-4,7-octadienoate	169.122	pos	M+H	C10H16O2	3.8176	0.00443148	48	-	-2.74481	Fatty Acyls	2.1591	1.8795	1.9105	2.147	2.2819	2.2414	2.5396	2.5195	2.6256	1.9691	2.3015	1.9949	2.2089	2.162	2.2787	2.4081	2.4199	2.4735
pos_5113	Threoninyl-Isoleucine	197.128	pos	M+H-2H2O	C10H20N2O4	3.8052	0.0283613	-	56.2	-3.10795	Carboxylic acids and derivatives	2.2848	0.7693	0.0364	0.3773	0.5949	0.2367	0.2386	0.2847	0.3784	0.2132	0.0147	0.0214	0.3211	0.4548	0.0144	3.3121	3.5081	3.6844
pos_5114	2'-Hydroxynicotine	179.117	pos	M+H	C10H14N2O	3.8052	0.0118623	-	41	-3.3393	-	1.7459	0.0017	0.002	0.003	0.0718	0.0195	1.3611	1.1885	0.1191	0.013	0.1688	0.3209	0.1174	0.142	0.056	2.7927	2.9993	3.1742
pos_5117	Phenylalanyl-Histidine	267.122	pos	M+H-2H2O	C15H18N4O3	3.7947	0.0490029	-	43.6	-8.30522	Carboxylic acids and derivatives	2.4244	2.4908	2.3944	2.1987	2.1793	2.2246	2.2579	2.2449	2.2886	2.2566	2.0878	1.9821	2.1493	2.0669	1.9848	2.5935	2.7523	2.8922
pos_5122	(1S,2S,4R,8R)-p-Menthane-1,2,8,9-tetrol	227.125	pos	M+Na	C10H20O4	3.7826	0.014682	-	57.7	-4.08198	Prenol lipids	2.4792	2.2615	2.2625	2.1575	2.15	2.186	2.1672	2.1155	2.1582	2.0657	2.0565	2.0662	2.0118	1.9401	1.9932	2.3143	2.4534	2.5793
pos_5128	Glu Ile Leu	374.228	pos	M+H	C17H31N3O6	3.7602	0.0116427	50.2	-	-0.338092	-	3.2946	3.1469	3.0326	0.9108	0.8007	0.7392	1.4705	1.2315	1.1936	2.2887	2.2809	2.2633	2.1794	2.4187	2.2529	2.7975	2.957	3.2799
pos_5129	Ile Trp	318.181	pos	M+H	C17H23N3O3	3.7602	0.00786356	61.7	-	-0.778401	-	2.6587	2.5668	2.5908	1.3699	1.3757	1.3929	1.3339	1.4054	1.6711	1.4887	1.4007	0.3949	0.886	1.1267	0.9274	3.0378	3.2836	3.6714
pos_5130	3-Methyladipic acid	143.07	pos	M+H-H2O	C7H12O4	3.7602	0.17239	-	32.2	-3.09432	Fatty Acyls	0.3227	0.3007	0.3363	0.4408	0.452	0.4677	2.4853	2.3174	2.4798	0.4544	0.4619	0.4483	0.4719	0.4647	0.4562	1.4411	0.4807	0.4721
pos_5131	1-Acetyl-3,14,20-trihydroxywitha-5,24-dienolide 3-glucoside	711.401	pos	M+CH3OH+H	C36H54O12	3.7497	0.0714943	-	59.3	9.43827	Diarylheptanoids	1.9035	1.6742	1.2927	0.0042	0.0868	0.1901	0	0.0226	0.2273	1.0065	0.6671	1.1315	0.1933	0.4573	0.4325	0	0	0
pos_5133	Tyrosyl-Tyrosine	327.137	pos	M+H-H2O	C18H20N2O5	3.7497	0.00690894	-	32.1	9.03166	Carboxylic acids and derivatives	2.2289	2.2708	2.177	2.4257	2.4567	2.4095	2.5903	2.5341	2.617	2.3967	2.3987	2.3448	2.3495	2.381	2.2535	2.5906	2.5096	2.548
pos_5149	3-[4-hydroxy-3-(4-hydroxy-3-methylbut-2-en-1-yl)phenyl]prop-2-enoic acid	266.138	pos	M+NH4	C14H16O4	3.7151	0.0109221	-	57.6	-2.84523	-	1.7726	1.7873	1.7232	2.8224	2.7022	2.8486	2.2935	2.0265	2.0067	2.0343	1.4907	1.934	1.592	1.4752	1.5328	2.6123	2.2811	2.4221
pos_5151	Annuloline	338.138	pos	M+H	C20H19NO4	3.7045	0.0126757	32.8	-	-0.954136	-	3.0273	3.0928	3.1973	3.0023	2.9942	3.1147	3.0936	3.1156	3.1523	3.0094	3.0397	3.0514	3.5436	3.5547	3.5468	3.7411	3.4799	3.799
pos_5156	Glutamylisoleucine	243.133	pos	M+H-H2O	C11H20N2O5	3.6927	0.0120264	-	44.9	-2.84635	Carboxylic acids and derivatives	1.7755	1.8446	2.8498	2.7634	2.7338	2.8783	2.8472	2.8021	2.8606	2.7637	2.7511	2.7424	2.6967	2.7124	2.7102	2.784	2.8472	2.9498
pos_5158	Leu Pro Leu	342.238	pos	M+H	C17H31N3O4	3.6822	0.0167799	56	-	-0.73223	-	3.2406	3.1305	3.0388	0.7883	0.8029	0.8233	0.8389	0.8219	0.8464	1.6716	1.8315	1.576	1.8468	2.0708	1.9536	2.9908	3.368	3.6398
pos_5159	S-(Hydroxymethyl)glutathione	320.092	pos	M+H-H2O	C11H19N3O7S	3.6822	0.0112336	-	60.1	1.38446	Carboxylic acids and derivatives	2.7545	2.9594	3.1232	2.9361	2.9223	3.0456	3.0751	3.0672	3.0974	2.9252	2.9639	3.0192	3.4898	3.4751	3.5293	3.5777	3.2096	3.5975
pos_5176	Phenylalanyl-Valine	328.164	pos	M+ACN+Na	C14H20N2O3	3.6376	0.00721708	-	34.1	4.22627	Carboxylic acids and derivatives	3.4753	3.5855	3.4151	3.4023	3.4388	3.4728	3.6132	3.6399	3.6553	3.4658	3.4777	3.5036	3.4301	3.4316	3.4033	3.6677	3.7302	3.9186
pos_5177	Sinapyl alcohol	211.096	pos	M+H	C11H14O4	3.6376	0.0183016	30.4	-	-2.31202	Phenols	1.5339	0.9928	1.5519	2.2879	2.2535	2.1435	2.163	1.9973	2.0451	1.9843	2.1489	1.9976	2.2546	2.3472	2.2591	2.4046	2.3859	2.2307
pos_5183	Petasinine	257.185	pos	M+NH4	C13H21NO3	3.6151	0.0482042	-	71.6	-3.00352	Pyrrolizidines	0.0884	0.0808	0.0932	0.1337	0.1383	0.145	1.4608	0.1446	1.0611	0.1393	0.1425	0.1368	0.1468	0.1437	0.1401	2.8838	1.9357	2.2295
pos_5187	Ile Ile Val	344.254	pos	M+H	C17H33N3O4	3.6032	0.097682	62.9	-	-2.54198	-	1.1328	1.0932	1.1565	1.3237	1.3403	1.3633	1.3809	1.3618	1.3892	1.3438	1.3549	1.3348	1.3694	1.359	1.3465	1.6487	1.9964	2.4466
pos_5190	Artemidiol	235.096	pos	M+H	C13H14O4	3.5929	0.00563838	38.8	-	-2.54052	Isocoumarins and derivatives	3.3261	3.1556	3.0684	1.6748	1.9648	1.8667	1.9802	1.9719	2.0388	1.996	1.8125	1.8306	1.7267	1.5219	1.5712	1.3126	1.8393	1.9793
pos_5196	Val Val Ile	330.238	pos	M+H	C16H31N3O4	3.5705	0.0207986	49.1	-	-1.102	-	2.7305	2.5831	2.4715	0.7618	0.7762	0.7963	0.8118	0.795	0.8192	1.4444	1.8772	1.709	1.9191	2.129	2.0177	2.4679	2.5547	2.8922
pos_5197	Tryptophyl-Alanine	258.123	pos	M+H-H2O	C14H17N3O3	3.5705	0.00961169	-	69	-2.04209	Carboxylic acids and derivatives	3.3722	3.2999	3.4122	0.0011	0.0012	0.0013	0.594	1.3875	0.5599	0.0012	0.0012	0.0012	0.0013	0.0012	0.0012	1.2829	2.4808	2.8489
pos_5203	Phe Pro Val	362.206	pos	M+H	C19H27N3O4	3.548	0.0132174	38.3	-	-3.05764	-	2.7852	2.6251	2.4794	0.9439	0.8951	1.2464	1.0655	0.0303	1.0374	1.8431	1.6692	1.65	1.2566	1.2611	1.4654	3.2208	3.3869	3.7493
pos_5209	5-(3',5')-Dihydroxyphenyl-gamma-valerolactone	211.096	pos	M+H	C11H14O4	3.536	0.0328625	46.4	-	-1.54234	-	1.1463	0.9497	1.4498	2.0591	1.98	2.0336	1.7542	1.2201	1.6269	2.0288	1.9951	1.8859	2.0299	2.0692	2.0614	2.2041	2.0996	2.0544
pos_5214	Ile Asp Phe	394.197	pos	M+H	C19H27N3O6	3.5257	0.0123877	53.8	-	0.0966088	-	3.5033	3.5792	3.3797	2.128	2.2089	2.1676	2.4458	2.1556	2.3403	2.4285	2.378	2.3415	2.4706	2.4222	2.351	2.9664	3.0884	3.3103
pos_5219	Prolyl-Histidine	297.096	pos	M+2Na-H	C11H16N4O3	3.5139	0.111843	-	97.6	8.5409	Carboxylic acids and derivatives	1.1227	0.6693	1.6742	2.1383	2.0811	2.077	1.55	1.0947	0.933	2.0429	1.9526	2.029	1.8291	0.9052	1.7505	1.8965	1.9415	1.6788
pos_5223	Fusarin C	396.177	pos	M+H-2H2O	C23H29NO7	3.504	0.0377695	-	30.2	-7.37961	Prenol lipids	2.9163	2.8639	2.7414	2.4573	2.6511	2.6008	2.674	2.5015	2.5976	2.7182	2.8195	2.7649	2.8114	2.7813	2.7434	2.9802	2.9554	3.1061
pos_5228	Arginyl-Hydroxyproline	351.174	pos	M+ACN+Na	C11H21N5O4	3.4969	0.0123602	-	40.6	-4.12142	Carboxylic acids and derivatives	3.3876	3.343	3.3728	3.4568	3.451	3.4741	3.9235	3.77	3.7987	3.4915	3.5005	3.4822	3.5818	3.5985	3.5495	3.6721	3.5942	3.6902
pos_5236	Asn His Asp	385.149	pos	M+H	C14H20N6O7	3.4749	0.157107	31	-	4.90241	-	2.1636	2.2348	2.1611	2.4526	2.5517	2.5632	2.5267	2.4477	2.5066	2.5817	2.6846	2.6145	2.6518	2.667	2.6091	2.5051	2.5444	2.5396
pos_5237	Tyrosyl-Glycine	261.086	pos	M+Na	C11H14N2O4	3.4749	0.0172597	-	59.2	7.86618	Carboxylic acids and derivatives	2.5285	2.411	2.7035	3.0716	3.0255	3.169	2.5884	2.6735	2.6663	2.7881	2.824	2.7486	3.0054	2.992	2.99	2.906	2.9509	2.9028
pos_5238	8-Isoquinoline methanamine (hydrochloride)	158.096	pos	M+H	C11H11N	3.4749	0.0540951	69.6	-	-4.34267	-	1.647	1.7801	1.8537	1.3671	1.4536	1.8253	2.7801	3.0113	3.0938	1.7784	1.8543	1.7848	1.8387	1.8901	1.8788	2.5676	2.3581	2.5628
pos_5245	E-10-Hydroxydesmethylnortriptyline	288.137	pos	M+Na	C18H19NO	3.4526	0.214555	-	62.8	5.43789	Dibenzocycloheptenes	0.8803	0.9455	1.389	1.7228	1.7771	1.776	2.3528	2.1403	2.0835	2.13	2.1598	2.1647	2.1626	2.0639	2.0594	1.9321	2.0421	2.4544
pos_5251	2,3-Methylene suberic acid	181.086	pos	M+H-H2O	C10H14O4	3.4422	0.0264828	-	40.1	-1.67873	Fatty Acyls	1.1835	1.2903	0.8652	1.7994	1.8451	1.8304	1.6491	1.6965	1.7311	1.8922	2.049	1.8616	2.0134	2.1132	2.1153	1.7228	1.9697	1.9095
pos_5255	CDP-DG(18:0/22:3(10Z,13Z,16Z))	552.79	pos	M+2Na	C52H91N3O15P2	3.4301	0.0134639	-	48.3	8.23176	Glycerophospholipids	3.4323	3.496	2.9952	2.1611	2.1591	2.1327	1.0272	1.026	0.9165	2.2131	2.2794	2.2643	1.9619	2.1102	1.9974	2.032	2.3922	2.4118
pos_5257	Elaterinide	757.318	pos	M+K	C38H54O13	3.4197	0.0332117	-	97.3	-2.39877	Steroids and steroid derivatives	1.3763	1.7062	1.8249	2.1223	2.1771	2.1435	1.6062	1.6455	1.7175	2.0539	2.0332	1.9546	2.2003	2.277	2.185	1.9789	1.9913	2.0906
pos_5261	Desglucocheirotoxin	583.307	pos	M+CH3OH+H	C29H42O10	3.4197	0.0637171	-	31.3	-8.13085	Steroids and steroid derivatives	2.5242	2.4332	2.8017	1.5365	1.4517	1.5996	1.8145	1.5619	1.7989	1.9716	1.9252	1.7888	1.8653	1.8938	1.7573	1.9823	2.3694	2.0927
pos_5268	Leu Val Val	330.238	pos	M+H	C16H31N3O4	3.4074	0.0171382	36.6	-	-1.64198	-	2.5212	2.3718	2.2725	0.7715	0.786	0.8062	0.8217	0.8049	0.8292	0.7891	0.808	0.7812	0.8116	0.8971	0.7914	2.1856	2.5023	2.7516
pos_5269	Desethyletomidate	217.096	pos	M+H	C12H12N2O2	3.4074	0.00768279	33.1	-	-3.38904	-	3.2724	3.1774	3.3517	3.5896	3.602	3.6829	3.4285	3.4518	3.4576	3.4864	3.5012	3.4111	3.6059	3.5961	3.5602	3.6499	3.6092	3.5833
pos_5270	Alpha-Methylphenylalanine	144.08	pos	M+H-2H2O	C10H13NO2	3.4074	0.047248	-	47.8	-2.43356	Phenylpropanoic acids	2.1662	2.0012	2.2347	2.4764	2.5802	2.6353	2.3855	2.3438	2.2578	2.4308	2.491	2.4957	2.5298	2.4695	2.6417	2.624	2.4997	2.5727
pos_5271	5-Ethyl-2,3-dimethylpyrazine	137.107	pos	M+H	C8H12N2	3.4074	0.0377733	53.3	-	-0.315095	Diazines	1.169	1.1291	1.1928	2.5137	2.3766	2.3138	2.3494	2.1778	2.2544	2.7026	2.1857	2.2171	1.4068	1.7853	1.5681	2.3473	2.1147	2.2078
pos_5273	Cinnamyl acetate	194.117	pos	M+NH4	C11H12O2	3.3969	0.0587083	-	66.9	-3.35821	Benzene and substituted derivatives	0.3394	0.0206	0.024	0.0357	0.037	0.6344	1.9815	1.8387	2.0324	0.0373	0.8171	0.0366	0.0396	0.0387	0.0376	1.9564	1.8985	2.258
pos_5288	Ethyl (S)-3-hydroxybutyrate glucoside	312.164	pos	M+NH4	C12H22O8	3.3619	0.0123571	-	44.3	-3.15669	Fatty Acyls	3.5656	3.5596	3.691	3.6247	3.7076	3.7053	3.7587	3.7264	3.7689	3.7206	3.7059	3.7422	3.6599	3.6422	3.6334	3.7061	3.7279	3.7726
pos_5296	Trans-o-Coumaric acid 2-glucoside	309.097	pos	M+H-H2O	C15H18O8	3.3389	0.0211454	-	31	1.79696	Organooxygen compounds	1.4389	1.5188	1.144	2.8225	2.8041	2.858	2.9048	2.9502	3.0178	2.9059	2.8247	2.8949	2.8288	2.8177	2.7969	2.17	1.7243	0.3287
pos_5302	Ile Leu	245.185	pos	M+H	C12H24N2O3	3.3286	0.0148986	50.1	-	-2.59393	-	3.0338	2.8193	2.8443	0.0357	0.0107	0.0105	0.0039	0.018	0.0011	2.1645	2.1999	2.2307	1.9822	2.0694	1.9444	3.4322	3.8399	4.1767
pos_5306	Val Ile Tyr	394.231	pos	M+H	C20H31N3O5	3.3162	0.194555	46.5	-	-7.3861	-	0.9264	0.001	0.1502	0.1184	0.0028	0.0303	0.2849	0.1056	0.0098	0.5229	0.1615	0.0624	1.0078	1.5576	1.2751	1.4183	1.239	1.8546
pos_5308	Glycylprolylhydroxyproline	250.119	pos	M+H-2H2O	C12H19N3O5	3.3162	0.026448	-	94.7	-0.170736	Carboxylic acids and derivatives	1.1782	1.3026	1.1563	1.516	1.6732	1.8604	1.9103	1.9003	2.1087	1.8928	1.7385	1.8983	1.3731	1.3046	1.1473	1.5282	1.6275	1.778
pos_5318	Asp Leu Tyr	410.19	pos	M+H	C19H27N3O7	3.2831	0.0100181	30.6	-	-5.41494	-	2.9233	2.9077	2.9655	2.7881	2.9319	2.8558	3.04	3.0942	3.1125	3.0942	3.0476	3.0921	3.0693	3.0377	3	3.0994	3.0667	3.2068
pos_5329	Phenylbutyrylglutamine	275.138	pos	M+H-H2O	C15H20N2O4	3.2483	0.0306446	-	32.1	-2.90869	Carboxylic acids and derivatives	2.2246	2.2842	2.1907	2.0304	2.2685	2.0976	2.7808	2.8499	2.96	3.0283	2.5296	2.7849	2.6865	2.6305	2.5934	2.8692	2.9469	3.1981
pos_5333	1-Hydroxy-3-methoxy-10-methylacridone	273.124	pos	M+NH4	C15H13NO3	3.2377	0.0812326	-	42.3	2.987	Quinolines and derivatives	2.0168	2.1363	2.258	2.1438	2.168	2.1786	2.4935	2.3913	2.5592	2.3666	2.3476	2.3938	2.4411	2.3252	2.2612	2.4924	2.2541	2.3673
pos_5352	Tyr Ile	295.164	pos	M+H	C15H22N2O4	3.2029	0.00908556	49.8	-	-3.60631	-	2.9735	2.8824	2.8373	2.3375	2.2291	2.323	2.4738	2.4954	2.4771	2.4949	2.434	2.5305	2.4937	2.4948	2.4396	3.0736	3.2878	3.5329
pos_5366	L-phenylalanyl-L-hydroxyproline	261.123	pos	M+H-H2O	C14H18N2O4	3.1698	0.0119735	-	66.3	-2.00645	Carboxylic acids and derivatives	2.6301	2.7101	2.7287	2.4345	2.4343	2.454	2.6553	2.6385	2.6773	2.4641	2.4691	2.5322	2.4188	2.3479	2.3523	2.5019	2.658	2.9761
pos_5367	Tyrosyl-Glutamate	293.114	pos	M+H-H2O	C14H18N2O6	3.1698	0.0108815	-	54.4	2.01643	Carboxylic acids and derivatives	2.5119	2.4431	2.6327	2.5891	2.6033	2.7044	2.685	2.7608	2.8114	2.7571	2.6703	2.6803	2.7371	2.7006	2.7106	2.4823	2.5156	2.5178
pos_5371	4-Ipomeanol	210.112	pos	M+ACN+H	C9H12O3	3.1576	0.0079544	-	60.1	-3.72892	Organooxygen compounds	3.6402	3.6202	3.6915	3.8244	3.8735	3.9128	3.9045	3.8999	3.9423	3.8878	3.9391	3.8761	3.8804	3.8498	3.8858	3.781	3.7621	3.7125
pos_5372	N-Acetylpyrrolidine	114.092	pos	M+H	C6H11NO	3.1576	0.141264	96.5	-	2.9871	-	1.4621	1.6513	1.927	0.4881	0.4998	0.5165	0.5293	0.5154	0.5355	0.5422	0.5862	0.4959	0.5209	0.5133	0.5043	2.0435	2.3397	2.4026
pos_5376	Nicotine glucuronide	303.134	pos	M+H-2H2O	C16H22N2O6	3.1473	0.0111607	-	53.5	1.17	Purine nucleotides	3.463	3.3803	3.4965	3.4841	3.5578	3.5022	3.5745	3.615	3.7183	3.6421	3.6342	3.6243	3.5815	3.6051	3.5269	3.754	3.6419	3.8716
pos_5380	KOJIC ACID	143.033	pos	M+H	C6H6O4	3.1353	0.04168	38.8	-	-4.24133	Pyrans	0.9892	0.9508	1.0121	2.7366	2.7018	2.5786	2.6242	2.5661	2.7208	2.8713	2.5928	2.7476	2.8103	2.8135	2.8718	2.7574	1.4688	1.2204
pos_5382	PA(20:2(11Z,14Z)/20:5(5Z,8Z,11Z,14Z,17Z))	396.235	pos	M+2Na	C43H71O8P	3.1248	0.0721354	-	46.3	3.82458	Glycerophospholipids	1.4565	1.2618	1.3779	0.0024	0.0025	0.0026	2.9031	2.6619	2.8055	0.0025	0.0351	1.1189	0.0116	0.0026	0.0895	0.6068	1.5338	2.6009
pos_5383	L-beta-aspartyl-L-phenylalanine	263.102	pos	M+H-H2O	C13H16N2O5	3.1248	0.0263687	-	52.7	-1.52391	Peptidomimetics	2.2124	2.1002	2.1705	2.4034	2.3712	2.3379	2.5325	2.5283	2.4747	2.3378	2.4816	2.2654	2.6961	2.6637	2.5881	2.5552	2.4913	2.2119
pos_5386	Hydroxythiopental	259.109	pos	M+H	C11H18N2O3S	3.1128	0.0244619	40.7	-	-8.97219	-	1.1572	1.5918	1.5041	1.3537	1.0756	1.2141	2.0083	2.1377	2.2031	1.3658	1.4701	1.2622	1.5845	1.2462	1.498	2.5543	2.7398	3.1789
pos_5394	L-phenylalanyl-L-proline	263.139	pos	M+H	C14H18N2O3	3.0906	0.0109205	45.8	-	0.467859	Carboxylic acids and derivatives	3.1865	3.1536	3.08	3.1846	2.8948	3.287	2.2707	2.2331	2.2532	2.5754	2.6504	2.4668	2.505	2.5906	2.556	3.3793	3.5134	3.8382
pos_5395	Tryptophanol	144.08	pos	M+H-H2O	C10H11NO	3.0906	0.0631895	-	74.4	-2.80563	Indoles and derivatives	0.3603	0.3366	0.3748	1.8418	1.9789	1.8586	0.5272	1.5958	1.6716	2.8147	2.0361	2.8147	1.8868	2.1128	1.8449	0.5201	0.5281	0.5191
pos_5397	Eutylone	236.127	pos	M+H	C13H17NO3	3.0802	0.0106506	36.9	-	-3.62949	-	2.7984	2.924	2.6614	1.7135	1.4923	1.6294	2.3135	2.4145	2.3458	2.4936	2.2005	2.133	2.2511	2.2265	2.2132	2.7225	2.9585	3.2049
pos_5398	(S)-ATPA	229.118	pos	M+H	C10H16N2O4	3.0802	0.0559404	39.6	-	-2.24464	-	0.8191	1.5873	2.4653	1.8527	1.6603	1.9773	2.2187	2.0819	2.1628	1.4627	1.7974	0.7666	1.5526	1.4441	1.6202	2.0992	2.2684	2.2533
pos_5402	Pteroside Z	417.188	pos	M+Na	C21H30O7	3.0686	0.0103495	-	38.4	-0.391907	Organooxygen compounds	3.6345	3.5841	3.6691	3.721	3.6977	3.6865	3.8346	3.7835	3.8412	3.7567	3.7926	3.7385	3.7922	3.8344	3.8188	3.894	3.8643	3.9432
pos_5408	Cystathionine ketimine	245.059	pos	M+ACN+H	C7H9NO4S	3.0583	0.14582	-	63.2	1.50206	Carboxylic acids and derivatives	1.0225	0.9712	1.7734	2.0677	2.0349	2.0805	2.1437	2.1691	2.1059	1.8492	1.5969	1.108	1.4741	1.0089	1.29	2.1212	1.8361	1.0191
pos_5409	Serotonin	159.091	pos	M+H-H2O	C10H12N2O	3.0583	0.0356859	-	53	-3.53337	Indoles and derivatives	0.5667	1.329	0.5855	2.5949	2.6832	2.6256	1.5584	2.1939	2.1441	2.6128	2.7887	2.8123	2.5959	2.7872	2.7345	0.764	1.4404	1.3339
pos_5416	3,4,5-trihydroxy-6-{4-[3-(5-hydroxy-2,2-dimethyl-2H-chromen-6-yl)prop-2-enoyl]phenoxy}oxane-2-carboxylic acid	463.142	pos	M+H-2H2O	C26H26O10	3.0466	0.102607	-	53.7	6.88345	-	1.0836	0.9979	1.6346	1.2293	1.1929	1.1548	1.3909	1.0947	1.4913	0.6869	1.0779	0.9103	1.1444	1.3322	1.1669	1.5536	1.4283	1.4294
pos_5429	Lys-Nap-OH	452.186	pos	M+H	C24H25N3O6	3.0244	0.0582624	42	-	9.17322	-	2.7852	2.7976	2.7977	2.8856	2.8523	2.8573	3.108	2.9954	3.1103	2.9007	2.979	2.828	3.0001	3.0155	2.9828	3.2331	3.2195	3.2614
pos_5432	Uroporphyrinogen III	801.259	pos	M+H-2H2O	C40H44N4O16	3.0143	0.00645289	-	31.3	-2.50669	Tetrapyrroles and derivatives	3.7652	3.6183	3.6881	2.7368	2.7541	2.7781	2.7964	2.7766	2.8052	2.7578	2.7693	2.7484	2.7845	2.7736	2.7606	2.911	2.7977	2.8428
pos_5440	Neuromedin B (1-3)	267.142	pos	M+H-2H2O	C12H22N4O5	3.0143	0.00810251	-	33.2	-9.8524	Carboxylic acids and derivatives	3.3623	3.3539	3.3684	3.4582	3.4598	3.458	3.5665	3.5893	3.6386	3.4965	3.6192	3.5719	3.4672	3.506	3.5403	3.5959	3.5999	3.749
pos_5442	Pro Leu	229.154	pos	M+H	C11H20N2O3	3.0143	0.012124	30.3	-	-3.32027	-	3.052	2.988	2.9071	3.2697	2.9003	3.3992	1.2877	2.3505	1.3637	2.8908	3.0614	2.8855	3.0093	3.0679	3.073	3.4178	3.6489	3.9362
pos_5452	Glu Ile	261.144	pos	M+H	C11H20N2O5	2.9813	0.0111584	54.4	-	-2.85706	-	2.7595	2.5991	2.6722	1.3599	1.2726	1.1823	1.7541	1.4874	1.3913	1.8717	1.9992	1.8073	1.9373	1.9022	1.8373	2.8527	3.2091	3.4632
pos_5458	Ala Ile	203.139	pos	M+H	C9H18N2O3	2.9711	0.0167638	67	-	-2.31386	-	2.6465	2.5607	2.4209	0.9385	0.0633	0.271	0.0694	0.0665	0.0707	2.0219	2.2885	2.0027	2.1853	2.151	2.2979	2.6146	2.9964	3.4439
pos_5460	(7'S,8'S)-4,7'-Epoxy-3,8'-bilign-7-ene-3',5-dimethoxy-4',9,9'-triol 4'-glucoside	584.212	pos	M+ACN+Na	C26H32O11	2.9599	0.0248371	-	35.2	4.33956	-	3.2274	3.2245	3.2253	2.7587	2.9711	2.7573	2.6199	2.5951	2.6098	2.8716	2.9463	2.8062	2.9505	2.8655	2.9304	3.2651	3.4008	3.4007
pos_5470	2-Hydroxyphenethylamine	120.081	pos	M+H-H2O	C8H11NO	2.9499	0.0562203	-	64	-1.74978	Organonitrogen compounds	2.7774	2.7974	2.4594	3.4416	3.3492	3.4165	3.0705	3.1538	3.1839	3.6402	3.6939	3.5883	3.6642	3.6137	3.7039	3.4275	3.5905	3.5308
pos_5489	DL-Ornithino-L-alanine	202.118	pos	M+H-H2O	C8H17N3O4	2.9283	0.0945472	-	42	-2.38023	Carboxylic acids and derivatives	0.2849	0.0009	0.0191	2.7288	2.2953	2.8487	0.0018	0.0028	0.0018	0.0079	0.0017	0.0016	0.0017	0.0017	0.0017	1.4786	0.6783	0.0056
pos_5493	7-METHOXYCHROMONE	177.054	pos	M+H	C10H8O3	2.9167	0.0790936	42.4	-	-4.44502	-	2.2389	1.765	1.9467	2.906	2.748	2.8505	3.0619	2.9865	2.9702	2.8363	2.7374	2.3629	2.9078	3.2569	2.8887	2.8729	2.9993	2.7071
pos_5499	Hoduloside II	491.253	pos	M+H+Na	C48H78O19	2.9064	0.037689	-	46.2	-4.61147	Prenol lipids	1.7338	1.0922	0.8039	0.0111	0.0115	0.0121	3.3455	3.2291	3.4726	2.5818	0.0119	2.7779	0.0123	0.012	0.0117	0.3795	0.8071	0.6112
pos_5505	Threoninyl-Lysine	289.187	pos	M+ACN+H	C10H21N3O4	2.9064	0.045141	-	42	-0.868572	Carboxylic acids and derivatives	1.4139	1.3531	1.3001	1.2539	1.9118	1.4981	1.8081	1.4714	2.2716	2.5477	0.6687	2.2538	0.6807	0.6721	0.6619	0.6821	1.4082	2.0639
pos_5522	2-Keto-3-deoxy-6-phosphogluconic acid	276.049	pos	M+NH4	C6H11O9P	2.8729	0.282758	-	57.9	5.90143	Keto acids and derivatives	0.979	0.9407	1.0018	1.1646	1.1808	1.2033	1.2206	1.2019	1.2288	1.1843	1.1951	1.1754	1.2093	1.1991	1.1869	1.211	1.2217	1.2096
pos_5534	Sonchifolin	357.173	pos	M+H-H2O	C21H26O6	2.8516	0.00908959	-	37.9	7.70024	Prenol lipids	3.3673	3.2456	3.3011	3.3639	3.4326	3.4091	3.3594	3.3084	3.4246	3.4567	3.2987	3.3901	3.2844	3.1989	3.2545	3.565	3.5724	3.6101
pos_5536	B-D-Glucopyranosiduronic acid	344.135	pos	M+H	C15H21NO8	2.8516	0.0167437	54.8	-	1.59543	-	3.5214	3.4367	3.5345	3.9931	4.0906	4.0487	4.1758	4.1741	4.2678	4.2084	4.1464	4.1532	4.2358	4.2062	4.1746	4.1772	4.1129	4.1193
pos_5538	Glutaminylhydroxyproline	242.113	pos	M+H-H2O	C10H17N3O5	2.8516	0.0207334	-	59.3	-1.80973	Carboxylic acids and derivatives	3.6452	3.5931	3.6685	3.7642	3.7639	3.8454	3.8808	3.8392	3.9387	3.8063	3.7273	3.7906	3.7149	3.6513	3.6821	3.585	3.5573	3.5293
pos_5547	Uridine 2',3'-cyclic phosphate	630.085	pos	2M+NH4	C9H11N2O8P	2.8304	0.0740357	-	89.9	0.275212	-	0.8999	0.8625	0.9222	2.8384	2.8043	2.9024	1.1371	1.8772	1.7578	2.536	2.3154	2.5175	2.3873	2.2696	2.38	1.1277	1.1383	1.1263
pos_5549	Canavaninosuccinate	626.239	pos	2M+ACN+H	C9H16N4O7	2.8304	0.0250088	-	73.2	2.02208	Carboxylic acids and derivatives	2.798	2.8078	2.8057	2.4498	2.9116	2.7105	2.4454	2.4351	2.7075	2.7387	2.6436	2.6151	2.5311	2.5679	2.6048	3.0599	3.0289	3.1185
pos_5553	Adenosine	268.104	pos	M+H	C10H13N5O4	2.8304	0.00807843	74.9	-	-1.78042	Purine nucleosides	3.7591	3.5911	3.6541	3.7617	3.9899	3.7836	4.873	4.8388	4.8426	4.569	4.8038	4.5525	4.8564	4.8577	4.8367	4.0119	4.0691	4.032
pos_5556	Diadenosine diphosphate	659.112	pos	M+H-H2O	C20H26N10O13P2	2.8198	0.0360825	-	76	-0.167162	(3''->5'')-dinucleotides and analogues	1.1758	1.1359	1.1997	2.9553	2.9651	2.9242	1.7575	2.5111	2.556	2.9282	2.7424	3.0064	2.7887	2.6695	2.8295	1.4155	1.4265	1.4141
pos_5558	CGMP	346.054	pos	M+H	C10H12N5O7P	2.8198	0.00125482	73.3	-	-0.621377	Purine nucleotides	1.525	1.0451	1.191	3.9359	3.8478	3.9714	3.9231	3.9134	3.9322	3.9245	3.8903	3.9792	3.9519	3.9807	3.9871	2.3967	1.3396	0.0055
pos_5561	6-(N-Acetyl-alpha-D-glucosaminyl)-1-phosphatidyl-1D-myo-inositol	586.154	pos	M+H-2H2O	C21H36NO18P	2.8076	0.0454161	-	59	1.03386	Glycerophospholipids	2.1854	2.1117	2.4628	1.6858	1.886	1.8862	1.6439	1.6236	1.8337	1.8242	1.7101	1.6863	1.6782	1.4746	1.5283	1.7399	1.8341	1.9179
pos_5564	3-[5,7-dihydroxy-2-(4-hydroxy-3-methoxyphenyl)-4-oxo-3,4-dihydro-2H-1-benzopyran-8-yl]-5,7-dihydroxy-2-(4-hydroxyphenyl)-3,4-dihydro-2H-1-benzopyran-4-one	611.09	pos	M+K	C31H24O11	2.7971	0.0241697	-	58.3	-8.92916	-	0.0042	0.0038	0.0044	1.8818	2.0167	2.0457	1.6686	1.8832	1.8736	2.0789	1.9761	2.0836	1.9416	1.9607	1.8898	0.0075	0.0077	0.0074
pos_5569	Glycyl-Methionine	451.107	pos	2M+K	C7H14N2O3S	2.7853	0.0430754	-	53.4	-3.66092	Carboxylic acids and derivatives	0.2878	0.0058	0.3383	2.2506	2.2546	2.1404	0.8839	1.4704	1.4327	1.9879	2.1305	1.9503	2.2532	2.193	2.1829	0.1581	0.7017	0.0942
pos_5571	Ethyl glucuronide	205.07	pos	M+H-H2O	C8H14O7	2.7748	0.0198209	-	91.7	-0.810903	Organooxygen compounds	2.2325	2.1318	2.3301	2.2781	2.3127	2.3609	2.3366	2.3785	2.4043	2.3074	2.2817	2.3318	2.1967	2.2659	2.1975	2.4515	2.4296	2.355
pos_5575	CAMP	330.059	pos	M+H	C10H12N5O6P	2.7226	0.0135448	66.6	-	-1.40983	Purine nucleotides	3.1818	3.1944	3.296	4.3015	4.2833	4.3655	4.1857	4.3092	4.3672	4.3397	4.3885	4.3536	4.4128	4.4708	4.4351	3.8827	3.8064	3.7064
pos_5581	8-Oxo-dGMP	427.076	pos	M+ACN+Na	C10H14N5O8P	2.6674	0.0303277	-	34.6	6.68488	Purine nucleotides	0.0269	0.0244	0.0285	2.8202	2.9041	2.9164	0.048	1.2367	0.049	2.8836	3.0099	2.876	3.013	2.8617	2.9825	0.047	0.0482	0.0468
pos_5583	5'-O-beta-D-Glucosylpyridoxine	332.133	pos	M+H	C14H21NO8	2.6451	0.00463031	79.7	-	-2.26212	-	3.871	3.7901	3.9179	3.8321	3.9367	4.0143	3.5179	3.7229	3.7798	4.0384	4.0468	3.9921	3.9973	4.0429	4.0181	3.7938	3.8469	3.762
pos_5585	O-Acetylserine	112.04	pos	M+H-2H2O	C5H9NO4	2.6231	0.00970763	-	62	3.96299	Carboxylic acids and derivatives	2.1302	1.731	1.8275	2.3834	2.2759	2.406	2.4675	2.4629	2.6264	2.411	2.581	2.3838	2.4257	2.5049	2.4874	2.8902	3.1362	3.0898
pos_5592	1,2,3-Trihydroxybenzene	127.039	pos	M+H	C6H6O3	2.5425	0.00850993	33.1	-	-1.5705	Phenols	1.4824	1.476	1.6546	1.7569	1.7709	1.951	1.8725	1.8396	1.933	2.1441	2.0711	2.0138	1.9761	2.0537	1.9597	1.9279	2.024	1.8063
pos_5596	(2S)-2-{[1-(R)-Carboxyethyl]amino}pentanoate	190.107	pos	M+H	C8H15NO4	2.4861	0.0110125	44.1	-	-4.59072	-	2.2358	2.0799	2.1568	2.1404	2.1141	2.2048	2.4412	2.3756	2.3866	2.2737	2.3153	2.0995	2.4871	2.4625	2.4982	2.6717	2.5567	2.5129
pos_5599	Gamma-Glutamyl-beta-aminopropiononitrile	200.102	pos	M+H	C8H13N3O3	2.4241	0.0124401	48.2	-	-3.98224	Carboxylic acids and derivatives	2.6831	2.6029	2.5964	2.1743	2.3412	2.1157	2.6736	2.5535	2.6595	2.4899	2.3002	2.3607	2.4526	2.4577	2.3512	2.9232	2.8571	2.8242
pos_5602	8-Hydroxyguanosine	282.085	pos	M+H-H2O	C10H13N5O6	2.3621	0.0447226	-	72.4	6.81509	Purine nucleosides	0.7896	0.7332	0.5111	0.8537	0.8118	0.4974	2.2829	2.2799	2.2463	2.7519	0.5216	2.5996	0.3038	0.1038	0.101	2.2708	1.9207	1.7382
pos_5608	Salicylaldehyde	123.044	pos	M+H	C7H6O2	2.2065	0.0184401	82.9	-	0.837876	Organooxygen compounds	2.3502	2.3111	2.2106	2.5114	2.7242	2.661	2.4967	2.6709	2.7879	2.9566	2.9439	2.9502	2.9434	2.8632	2.9276	2.6028	2.758	2.7311
pos_5614	Acetylagmatine	173.139	pos	M+H	C7H16N4O	2.1457	0.0146166	35.2	-	-3.20522	-	3.1309	3.0027	2.5524	0.8961	0.2996	0.9758	1.7916	1.2143	1.6393	0.2118	0.2163	0.2082	0.5626	0.218	0.2129	1.4562	0.4197	0.7671
pos_5617	3-Hydroxypicolinic acid	140.034	pos	M+H	C6H5NO3	2.086	0.0572453	80.7	-	-3.02846	Pyridines and derivatives	1.7608	1.6085	2.2579	2.5195	2.6336	2.5011	2.7142	2.6417	2.6499	2.5774	2.521	2.4878	2.4679	2.522	2.6252	1.1381	0.5346	0.3577
pos_5621	L-Alloisoleucine	132.102	pos	M+H	C6H13NO2	1.9818	0.00283207	81.8	-	0.578156	Carboxylic acids and derivatives	3.8583	3.8395	3.5707	4.2868	4.4393	4.4413	3.8262	4.1174	3.9979	4.6074	4.6583	4.5952	4.6321	4.6047	4.6539	4.1835	4.355	4.4959
pos_5624	Glycyl-Aspartate	254.077	pos	M+ACN+Na	C6H10N2O5	1.9166	0.0160759	-	57.2	9.35179	Carboxylic acids and derivatives	2.735	2.767	2.7985	2.8715	2.8954	2.9196	2.904	2.8504	2.9637	2.9937	2.957	2.9622	2.8305	2.8369	2.8267	2.8044	2.7613	2.6999
pos_5625	N-Acetyl-L-glutamic acid	190.07	pos	M+H	C7H11NO5	1.9053	0.0392351	59.7	-	-3.51278	Carboxylic acids and derivatives	1.8711	1.5636	2.057	0.0085	0.0088	0.0093	1.0399	0.7393	0.9901	0.0089	0.0091	0.0087	0.0095	0.0092	0.009	1.369	0.5713	0.0095
pos_5628	6-[5-(2-carboxy-2-oxoethyl)-2,3-dihydroxyphenoxy]-3,4,5-trihydroxyoxane-2-carboxylic acid	389.069	pos	M+H	C15H16O12	1.8625	0.00364548	-	74.2	-7.17228	-	3.1628	3.0818	3.0947	2.3453	2.2387	2.349	2.9989	2.6775	2.8041	1.6249	1.5075	1.4889	0.5014	0.494	0.4852	2.53	2.6589	2.6227
pos_5630	Melatonin glucuronide	426.186	pos	M+NH4	C19H24N2O8	1.8212	0.0382575	-	48.4	-2.06089	Nucleoside and nucleotide analogues	3.058	3.0207	3.0977	2.2357	2.2514	2.2468	2.6537	2.6941	2.8758	2.575	2.3941	2.512	2.5392	2.4648	2.3692	2.7336	2.7327	2.9781
pos_5631	Pyridoxine (Vitamin B6)	170.08	pos	M+H	C8H11NO3	1.8007	0.0307631	74.8	-	-4.11114	-	2.1722	2.0666	2.0505	2.2543	1.4616	1.7226	2.5492	2.4643	2.5548	1.7261	1.1402	1.6202	0.4003	1.0446	0.3796	2.3663	2.2656	2.3851
pos_5635	12-{4-[(6-carboxy-3,4,5-trihydroxyoxan-2-yl)oxy]phenyl}-3,8-dihydroxy-7-(4-hydroxy-3,5-dimethoxyphenyl)-6lambda,11,13-trioxatetracyclo[7.4.1.0,.0,]tetradeca-1,3,5(14),6,8-pentaen-6-ylium	672.167	pos	M+CH3OH+H	C31H27O15+	1.758	0.0185922	-	39.4	-2.67134	-	1.3018	1.2866	1.4295	2.6398	2.7497	2.7728	1.8586	2.5842	2.4362	2.3922	2.6147	2.4859	2.55	2.3764	2.4689	2.0537	2.0363	1.738
pos_5636	Lysyl-Tyrosine	310.175	pos	M+H	C15H23N3O4	1.7471	0.0340602	-	55.3	-4.16825	Carboxylic acids and derivatives	1.2435	1.3492	0.4835	2.208	2.1908	2.1984	2.3066	2.2607	2.3911	2.0688	2.1784	2.0819	2.1384	1.9545	1.9511	2.6061	2.5063	3.0206
pos_5637	His Leu	269.16	pos	M+H	C12H20N4O3	1.6782	0.0121879	30.1	-	-2.91145	-	2.5428	2.5296	2.2513	0.5332	0.4716	0.5823	0.7828	0.8228	1.0707	1.7215	0.9449	1.7494	0.4548	0.4477	0.4394	2.8314	3.1814	3.606
pos_5638	Serylglutamine	256.091	pos	M+Na	C8H15N3O5	1.6683	0.0102137	-	33.4	3.5463	Carboxylic acids and derivatives	3.7798	3.7228	3.8828	3.7171	3.6529	3.914	3.8547	3.7343	3.8573	3.7701	3.741	3.7885	3.5678	3.5324	3.5694	3.4023	3.406	3.3328
pos_5641	L-Homoserine	84.0455	pos	M+H-2H2O	C4H9NO3	1.6168	0.0445406	-	32.7	9.01969	Carboxylic acids and derivatives	2.9789	2.7016	3.2078	3.2306	3.2344	3.2486	3.4793	3.4192	3.4722	3.4421	3.2642	3.3828	3.2512	3.183	3.3672	3.3143	3.2419	3.2069
pos_5648	1-Hydroxypyrene glucuronide	439.076	pos	M+2Na-H	C22H18O7	1.5445	0.0256768	-	68.7	-0.494699	Pyrenes	1.5573	1.3337	1.2999	1.2924	1.3089	1.3318	2.5917	2.7633	2.8922	1.3124	1.3234	1.3034	1.3379	1.3275	1.3151	2.5417	2.7595	2.8376
pos_5653	(E)-8-Hydroxy-2-octene-4,6-diynoic acid	168.065	pos	M+NH4	C8H6O3	1.4635	0.0212727	-	43.4	-4.08946	Fatty Acyls	2.9121	2.7953	3.0298	3.0261	3.0609	3.0792	3.1331	3.1276	3.1497	3.1314	3.1996	3.1097	3.0622	3.0874	3.053	3.0146	3.0721	2.9777
pos_5654	Ala Pro	187.107	pos	M+H	C8H14N2O3	1.4538	0.115825	35.1	-	-4.35603	-	2.2251	2.0735	1.907	1.2469	0.9428	0.8484	2.1197	1.8907	2.0581	0.6106	0.7383	0.6645	1.1236	1.2832	1.1927	2.3487	2.4498	2.604
pos_5658	Gly Ala Pro	244.128	pos	M+H	C10H17N3O4	1.4137	0.00667242	32.5	-	-6.89318	-	2.7815	2.6598	2.6066	1.8993	1.7898	1.833	2.4388	2.3212	2.431	2.1101	2.1797	2.0217	1.9343	1.9994	1.7625	2.8913	3.043	3.1472
pos_5659	Niacinamide	123.055	pos	M+H	C6H6N2O	1.3337	0.0317409	56.4	-	-0.285556	Pyridines and derivatives	2.7189	2.5771	2.4932	0.0017	0.0018	0.0178	0.437	1.1328	0.002	2.8982	3.1922	2.9045	3.1354	3.3482	3.1635	2.1922	2.0107	2.0625
pos_5660	3,4,5-trihydroxy-6-[(3,4,5-trihydroxy-6-{[2-(2-hydroxypropan-2-yl)-7-oxo-2H,3H,7H-furo[3,2-g]chromen-9-yl]oxy}oxan-2-yl)methoxy]oxane-2-carboxylic acid	614.182	pos	2M+3H2O+2H	C26H32O16	1.314	0.0371406	-	48.5	2.47611	-	1.9649	1.8269	1.3461	3.6034	3.5704	3.6493	0.8885	1.88	0.8961	3.312	3.4561	3.3851	3.515	3.4312	3.5064	0.8796	0.8896	0.8784
pos_5661	2-(3-Carboxy-3-(methylammonio)propyl)-L-histidine	316.114	pos	M+2Na-H	C11H19N4O4+	1.314	0.00980873	-	43.8	9.26734	Carboxylic acids and derivatives	2.7932	2.7511	2.8858	2.6951	2.6932	2.7025	3.1175	3.0285	3.1367	2.8998	2.7424	2.9127	2.3309	2.0875	2.2711	3.1281	3.1608	3.1588
pos_5662	Niacin (Nicotinic acid)	124.039	pos	M+H	C6H5NO2	1.265	0.0781235	80.6	-	-2.19183	-	3.4422	3.3713	3.4041	3.5084	3.503	3.5598	2.9915	3.1908	3.2039	3.1609	2.6671	3.2382	1.8564	2.3489	2.2956	3.3052	3.4106	3.3994
pos_5668	Guanine	152.056	pos	M+H	C5H5N5O	1.2062	0.0307831	88.7	-	-3.48305	Imidazopyrimidines	1.5743	1.3751	1.2011	2.6805	2.7965	2.6823	0.3397	0.3098	0.0299	2.3778	2.1655	2.4347	1.0777	1.4353	1.7625	2.954	3.1003	2.9616
pos_5671	Dimethyltryptamine	206.164	pos	M+NH4	C12H16N2	1.1575	0.0472229	-	56.8	-4.62891	Indoles and derivatives	2.0618	2.0895	2.0428	2.4797	2.4516	2.5498	2.4682	2.4537	2.5465	2.3176	2.4154	2.3916	2.1989	2.2757	2.2075	2.4248	2.3446	2.2983
pos_5676	1-(2-Furyl)butan-3-one	121.065	pos	M+H-H2O	C8H10O2	1.128	0.125212	-	87.8	-1.41237	Heteroaromatic compounds	1.5487	1.5637	1.5157	1.9029	2.1259	2.1793	2.1393	2.0104	2.0267	1.9555	1.6943	2.0798	2.0775	1.5528	2.1396	2.1331	2.1075	2.1718
pos_5679	1-Kestose	527.158	pos	M+Na	C18H32O16	1.1085	0.00121153	54.9	-	-0.284391	Organooxygen compounds	3.7276	3.6814	3.747	4.9825	5.034	5.044	3.873	4.526	4.347	5.0611	5.0863	5.0677	5.1051	5.0709	5.101	4.1155	4.1219	3.7988
pos_5680	6-({3,5-dihydroxy-2-methyl-6-[(3,4,5,6-tetrahydroxyoxan-2-yl)methoxy]oxan-4-yl}oxy)-3,4,5-trihydroxyoxane-2-carboxylic acid	516.162	pos	2M+3H2O+2H	C18H30O16	1.1085	0.0046286	-	34.7	-6.73704	-	2.3622	2.3351	2.3418	4.1472	4.111	4.1815	1.5517	3.0392	2.5802	3.8761	4.005	3.8665	4.0467	4.0301	4.0127	2.6319	2.5725	2.4248
pos_5681	L-cis-3-Amino-2-pyrrolidinecarboxylic acid	148.107	pos	M+NH4	C5H10N2O2	1.1085	0.0368034	-	67.4	-5.92989	Carboxylic acids and derivatives	1.4781	1.4366	1.5028	2.6449	2.6935	2.6402	2.6438	2.6452	2.7843	2.5743	2.6803	2.7125	2.7123	2.7215	2.752	2.4865	2.1076	1.7229
pos_5683	Asparaginyl-Phenylalanine	622.255	pos	2M+ACN+Na	C13H17N3O4	1.0992	0.00786554	-	33.4	-8.06864	Carboxylic acids and derivatives	0.7654	0.8951	0.0454	1.8674	2.2421	1.746	0.0757	1.5275	0.0771	2.6598	2.4902	2.6473	2.7217	2.7891	2.6749	0.1417	1.7007	1.191
pos_5687	Liquiritigenin 4'-[3-acetylapiosyl-(1->2)-glucoside]	606.194	pos	2M+3H2O+2H	C28H32O14	1.0433	0.0312696	-	63.8	4.99482	-	2.3027	2.266	1.7528	3.9913	3.9161	4.0159	1.9893	3.0421	2.0369	3.6675	3.733	3.599	3.8186	3.8061	3.7535	1.6139	2.007	2.2623
pos_5688	5-Hydroxymethyl-2-furaldehyde	127.039	pos	M+H	C6H6O3	1.0329	0.0532902	69.7	-	-1.33827	Organooxygen compounds	2.2213	2.0074	2.768	3.2645	3.1228	3.1915	1.7493	2.6595	2.2617	3.1802	3.384	3.2742	3.1791	3.074	3.2696	2.4209	2.6173	2.2365
pos_5695	6-{4-[7-({6-[(acetyloxy)methyl]-3-{[3,4-dihydroxy-4-(hydroxymethyl)oxolan-2-yl]oxy}-4,5-dihydroxyoxan-2-yl}oxy)-5-hydroxy-4-oxo-4H-chromen-2-yl]phenoxy}-3,4,5-trihydroxyoxane-2-carboxylic acid	805.182	pos	M+Na	C34H38O21	0.9095	0.0402688	-	39.7	3.20819	-	0.9743	0.9361	0.9971	2.1469	1.9845	2.2696	1.2156	2.4114	1.2239	1.9432	1.777	2.0111	2.237	1.7713	1.9651	1.2061	1.2168	1.2047
pos_5696	[2-(5,7-dihydroxy-4-oxo-2-phenyl-3,4-dihydro-2H-1-benzopyran-8-yl)-3,5-dihydroxy-6-(hydroxymethyl)oxan-4-yl]oxidanesulfonic acid	463.068	pos	M+H-2H2O	C21H22O12S	0.8945	0.00934511	-	35.2	-2.85618	-	2.9265	3.1162	3.2089	3.5777	3.5775	3.6303	3.3449	3.7579	3.5269	3.5249	3.6244	3.4767	3.4397	3.3629	3.4234	3.06	3.0725	2.969
pos_5699	Trans-S-(1-Propenyl)-L-cysteine	162.058	pos	M+H	C6H11NO2S	0.8945	0.0842431	39.8	-	-3.00856	Carboxylic acids and derivatives	0.0419	0.4884	1.3025	2.7652	2.6689	2.9538	3.6726	3.614	3.5365	1.9118	1.9171	1.4074	2.0057	2.1846	0.907	2.5841	2.2183	2.2236
pos_5701	Petasitenine	346.161	pos	M+H-2H2O	C19H27NO7	0.8654	0.0928157	-	75.6	-9.72136	Azaspirodecane derivatives	2.0022	1.7128	1.9597	0.1523	0.839	0.165	2.2338	2.2714	2.4817	1.1781	0.1622	0.1558	0.167	0.1635	1.182	2.0766	2.3141	2.4724
pos_5707	5-Hydroxymethyl-4-methyluracil	174.087	pos	M+NH4	C6H8N2O3	0.8459	0.0591213	-	62.2	-5.23499	Diazines	0.6245	0.4618	1.2216	2.5403	2.399	2.408	2.7433	2.7788	2.7057	2.1478	2.3458	2.0235	2.3791	2.3285	2.4143	2.675	2.4387	2.1568
pos_5709	{8-[2-(acetyloxy)propan-2-yl]-2-oxo-2H,8H,9H-furo[2,3-h]chromen-9-yl}oxidanesulfonic acid	786.142	pos	2M+NH4	C16H16O9S	0.8364	0.292857	-	38.8	6.41052	-	1.9972	1.9709	0.0866	1.9064	1.3196	1.8928	0.1402	0.608	0.1426	1.9935	0.8396	1.6319	1.9776	1.3482	0.1306	0.1374	0.1405	0.137
pos_5713	N-acetyltryptophan	264.133	pos	M+NH4	C13H14N2O3	0.8262	0.0878697	-	77	-5.19624	Carboxylic acids and derivatives	0.0103	0.0093	1.7479	1.9025	1.6978	1.8975	2.1612	2.0967	2.1708	1.5176	1.6918	1.3986	1.5165	1.2135	1.8146	1.5953	1.3608	0.0182
pos_5719	N-Methyl-a-aminoisobutyric acid	118.086	pos	M+H	C5H11NO2	0.8165	0.0199162	36	-	-0.638993	Carboxylic acids and derivatives	3.0326	2.7287	3.0358	2.2637	2.6763	2.554	2.664	2.6138	2.5886	2.7689	2.5573	2.8455	2.4853	2.6041	2.4651	3.0941	3.2316	3.1557
pos_5735	Seryllysine	275.17	pos	M+ACN+H	C9H19N3O4	0.7475	0.0326668	-	35.9	-4.83228	Carboxylic acids and derivatives	2.4339	2.0348	2.5608	0.1185	1.8422	0.936	0.8863	1.5732	1.2031	2.4825	0.1265	2.1848	0.1304	0.1276	0.1243	0.1309	2.4908	2.572
pos_5754	2-Feruloyl-1-sinapoylgentiobiose	689.211	pos	M+H-2H2O	C33H40O18	0.7179	0.0510692	-	49.4	4.77271	Cinnamic acids and derivatives	1.0298	0.991	1.053	2.5737	2.6617	2.459	1.2738	2.1314	2.1309	2.638	2.5995	2.9202	2.4887	2.5021	2.5313	2.2595	1.6284	1.2628
pos_5760	3-bromohexadecanoic acid	335.156	pos	M+H	C16H31BrO2	0.7179	0.00666534	34.9	-	-7.4006	-	3.3904	3.3619	3.3685	3.3068	3.3463	3.3167	3.3757	3.41	3.4169	3.5487	3.459	3.5042	3.4966	3.4348	3.3937	3.5653	3.6013	3.6042
pos_5765	Pro Met Ser Phe	481.214	pos	M+H	C22H32N4O6S	0.698	0.0042584	40.4	-	4.68092	-	3.736	3.7995	3.7408	3.5578	3.6326	3.5098	3.6184	3.6737	3.7198	3.8047	3.6881	3.7119	3.6434	3.5865	3.5507	3.7371	3.699	3.7576
pos_5769	Acetylcholine	146.117	pos	M+H	C7H15NO2	0.7179	0.00802009	89.2	-	-2.47473	Organonitrogen compounds	1.0934	1.7526	2.6049	4.1418	4.0595	4.1678	1.2386	0.7106	0.7338	0.8487	1.451	0.7293	1.679	1.5414	0.7778	4.1731	3.2317	3.6165
pos_5774	Gamma-Glutamylarginine	304.159	pos	M+H	C11H21N5O5	0.7075	0.00363902	-	58.1	-7.34673	Carboxylic acids and derivatives	3.3969	3.411	3.4993	3.2754	3.3423	3.3518	3.4112	3.3596	3.4235	3.4603	3.3119	3.5215	3.19	3.1941	3.1811	3.082	3.3417	3.3585
pos_5776	3'-Amino-3'-deoxythimidine	259.139	pos	M+NH4	C10H15N3O4	0.7075	0.0165054	-	31.7	-4.47447	-	2.9934	2.9591	3.0014	2.6992	2.8351	2.7874	2.9591	2.9499	3.0137	2.9472	2.8263	2.9397	2.8796	2.6218	2.7547	2.8571	2.9204	2.8717
pos_5777	N-Methylnicotinamide	154.097	pos	M+NH4	C7H8N2O	0.7075	0.00625849	-	44.7	-4.3378	Pyridines and derivatives	2.8705	2.921	3.1912	2.9259	2.9823	2.9768	3.1104	3.1238	3.217	2.9313	3.0002	2.9871	2.9268	2.9135	2.8563	3.0348	3.0079	2.918
pos_5789	Thr Cys Ile Tyr	499.224	pos	M+H	C22H34N4O7S	0.6787	0.00304879	33.2	-	4.77313	-	4.4239	4.5409	4.5437	4.3819	4.3999	4.4689	4.5156	4.4922	4.4762	4.5455	4.5859	4.5516	4.4298	4.4845	4.5291	4.0367	4.144	4.0411
pos_5794	Ophthalmic acid	307.161	pos	M+NH4	C11H19N3O6	0.669	0.0699778	-	46.1	-1.89839	Carboxylic acids and derivatives	2.7417	2.8341	2.7838	0.6638	1.3837	0.6965	1.7831	1.6797	1.9763	2.0904	1.6987	2.0987	2.0388	1.9503	2.0867	2.0128	2.4887	2.4129
pos_5797	Gamma-Aminobutyric acid	86.061	pos	M+H-H2O	C4H9NO2	0.669	0.127158	-	82.5	9.34514	Carboxylic acids and derivatives	1.586	1.5442	1.6109	2.0494	2.2502	2.2788	2.4797	2.2913	2.4183	1.9465	2.1234	2.2215	2.4747	1.9981	2.3513	2.1578	2.0222	2.3743
pos_5798	6-{3,5-dihydroxy-2-[3-(3-methoxyphenyl)-2-oxopropanoyl]phenoxy}-3,4,5-trihydroxyoxane-2-carboxylic acid	479.122	pos	M+H	C22H22O12	0.6597	0.0306212	-	67.6	7.38469	-	2.91	2.614	1.9203	0.0828	0.2473	1.3317	0.0938	0.8492	0.3291	0.0866	0.0887	0.0849	0.6779	0.0895	0.7991	2.0518	1.8743	1.9114
pos_5799	N-2-[4-(3,3-Dimethylallyloxy)phenyl]ethylcinnamide	358.175	pos	M+Na	C22H25NO2	0.6597	0.00882901	-	46	-9.41455	Phenol ethers	3.5253	3.4069	3.8195	1.8116	2.0873	1.8668	2.4089	2.4325	2.6589	2.4191	2.4297	2.3831	2.2247	1.8865	2.085	3.1555	3.4441	3.5057
pos_5803	Kinetensin 4-7	594.275	pos	M+Na	C26H37N9O6	0.6501	0.087974	-	52	-2.39639	Carboxylic acids and derivatives	2.3472	2.2524	1.9594	2.1481	2.3617	1.9735	2.8264	2.6931	2.8568	2.7133	2.5563	2.7976	2.7272	2.7186	2.5674	2.0801	2.2972	2.2819
pos_5816	(E)-2-Penten-1-ol	104.108	pos	M+NH4	C5H10O	0.6405	0.00695548	-	41.9	6.20872	Organooxygen compounds	3.1599	3.0606	2.985	3.4063	3.4519	3.5015	3.5922	3.5979	3.6391	3.6881	3.6568	3.7108	3.6642	3.6881	3.6577	3.3	3.3554	2.878
pos_5839	Agmatine	131.129	pos	M+H	C5H14N4	0.6204	0.0844487	54.9	-	-0.448916	Organonitrogen compounds	1.9367	2.0294	1.4621	0.4622	0.7476	0.8822	0.5023	0.7121	1.3649	2.0149	1.0557	1.629	0.6917	0.6574	0.8312	0.928	1.3343	1.6529
pos_5900	[2,6-dihydroxy-4-({[3,4,5-trihydroxy-6-(hydroxymethyl)oxan-2-yl]oxy}carbonyl)phenyl]oxidanesulfonic acid	395.03	pos	M+H-H2O	C13H16O13S	0.5557	0.0229487	-	54	4.93063	-	1.2411	1.1594	1.7617	1.8969	1.9392	1.9718	1.9091	1.9646	1.9941	2.0495	1.9913	1.9912	2.0018	1.905	1.9674	1.4814	1.6477	1.5796
pos_5903	Spermidine	146.165	pos	M+H	C7H19N3	0.5557	0.0173136	59	-	-2.79859	Organonitrogen compounds	2.1879	2.2784	2.1939	2.0093	2.0486	2.1359	2.2502	2.1413	2.2623	2.2452	2.1915	2.1964	2.1718	2.2791	2.2067	1.7329	1.8337	1.7841
pos_5912	His Gly Val Thr	413.213	pos	M+H	C17H28N6O6	0.5342	0.0337639	35	-	-4.05872	-	2.2129	2.5203	2.493	2.4922	2.4671	2.5999	2.6856	2.638	2.6715	2.6409	2.7014	2.6504	2.604	2.6712	2.6778	2.286	2.2636	2.1837
pos_5913	D-Erythrose 4-phosphate	244.982	pos	M+2Na-H	C4H9O7P	0.5342	0.0476263	-	35	9.94507	Organooxygen compounds	1.8276	1.8998	1.8526	2.031	1.9166	2.0769	1.7834	1.7965	1.7742	1.4594	1.7093	1.3245	1.7725	1.7092	1.7496	1.548	1.5525	1.4938
pos_5943	L-erythro-4-Hydroxyarginine	213.096	pos	M+Na	C6H14N4O3	0.5231	0.00411797	-	66.9	2.98991	Carboxylic acids and derivatives	2.4612	2.3955	2.4476	2.6144	2.5882	2.6559	3.1838	3.1196	3.0306	2.7198	2.6796	2.6118	2.6045	2.5938	2.6415	2.6179	2.602	2.5743
pos_5955	Allantoic acid	141.04	pos	M+H-2H2O	C4H8N4O4	0.5129	0.00386045	-	43.5	-6.72499	Carboxylic acids and derivatives	2.961	2.9189	2.9997	3.1545	3.1293	3.197	3.5412	3.5198	3.4526	3.3122	3.2596	3.2037	3.2258	3.2502	3.2341	3.2063	3.261	3.2045
pos_5973	5'-Carboxy-gamma-chromanol	324.217	pos	M+NH4	C18H26O4	0.4631	0.0106981	-	96.5	-0.898822	-	2.9621	2.9111	3.0587	3.1915	3.226	3.2702	3.338	3.3052	3.3333	3.3173	3.3023	3.31	3.2809	3.2094	3.2417	3.2615	3.2513	3.219
pos_5975	3,4,5-trihydroxy-6-[2-hydroxy-4-(2-hydroxy-3-methoxy-3-oxopropyl)phenoxy]oxane-2-carboxylic acid	371.101	pos	M+H-H2O	C16H20O11	0.4215	0.0127386	-	49.8	9.70062	-	3.4228	3.3707	3.5245	3.6662	3.6656	3.6982	3.7089	3.6991	3.7094	3.6905	3.66	3.6435	3.5838	3.545	3.5641	3.5502	3.5524	3.5269
pos_5987	2,5-Dimethylbenzaldehyde	135.081	pos	M+H	C9H10O	0.2319	0.0227571	55.3	-	2.90324	Benzene and substituted derivatives	1.5799	1.5443	1.683	1.7882	1.7726	1.8133	1.8847	1.7974	1.8131	1.8829	1.8581	1.8507	1.7457	1.7649	1.7229	1.7401	1.7554	1.7259
pos_5988	RETUSOQUINONE	161.096	pos	M+H	C11H12O	0.1998	0.0124644	33.8	-	2.24101	-	2.2561	2.1987	2.3179	2.5014	2.49	2.5413	2.5595	2.536	2.5691	2.5744	2.557	2.53	2.5254	2.4851	2.5013	2.5153	2.5182	2.494
pos_5996	Polypropylene glycol (m w 1,200-3,000)	99.0814	pos	M+H-2H2O	C6H14O3	0.095	0.0317884	-	45.5	7.27224	Organooxygen compounds	1.6444	1.645	1.745	1.9497	1.9518	1.9678	1.8728	1.9089	1.9424	1.963	1.9137	1.9249	1.9844	2.0168	2.0003	1.9642	1.9999	1.8983
pos_6000	(+)-alpha-thujene	137.133	pos	M+H	C10H16	0.0795	0.0231788	80.2	-	3.07277	-	1.644	1.6303	1.749	1.8953	1.8601	1.9059	1.8994	1.9039	1.9127	1.8741	1.8223	1.8272	1.7817	1.7634	1.798	1.735	1.8056	1.7271
pos_6001	P-Tolualdehyde	121.065	pos	M+H	C8H8O	0.0795	0.0176344	42	-	5.86074	Benzene and substituted derivatives	2.443	2.3217	2.5034	2.7139	2.6637	2.7263	2.7721	2.672	2.7332	2.7329	2.8016	2.8307	2.7854	2.7395	2.9001	2.7969	2.7937	2.8438
pos_6003	(E)-3-methylglutaconic acid	145.05	pos	M+H	C6H8O4	0.0692	0.0184659	37.8	-	2.33621	-	1.3282	1.4852	1.6578	1.8092	1.8207	1.8486	1.8592	1.7964	1.8599	1.9274	1.8895	1.9248	1.9774	1.9665	1.9789	1.9564	1.9513	2.0197
pos_6009	(-)-Obtusadiene	297.082	pos	M+H	C15H21BrO	0.0338	0.0210736	38	-	-8.79238	-	2.5222	2.5054	2.7133	2.8247	2.8253	2.8572	2.8273	2.86	2.8943	2.8609	2.8536	2.8344	2.7578	2.771	2.7767	2.7488	2.7399	2.6721
pos_5990	(+)-Camphor	153.127	pos	M+H	C10H16O	0.1732	0.00960699	46.6	-	0.000571873	Prenol lipids	2.3813	2.3408	2.4747	2.6453	2.6348	2.6724	2.6831	2.68	2.697	2.6961	2.6625	2.6559	2.6462	2.6055	2.636	2.6345	2.6449	2.5969
pos_5995	2-Hydroxycarbamazepine	297.062	pos	M+2Na-H	C15H12N2O2	0.1339	0.035758	-	62	2.20435	Morphinans	1.6375	1.6343	1.6588	1.8866	2.0386	1.9377	1.9338	1.8386	1.9091	2.1191	1.9189	1.8781	1.8269	1.8919	1.9854	1.8934	1.9335	1.8407
pos_27	D-Galactose	198.097	pos	M+NH4, 2M+Na, 2M+K, 2M+3H2O+2H	C6H12O6	0.6501	0.00684402	-	35.4	-3.52042	Organooxygen compounds	2.5745	2.5395	3.2092	0.5007	1.7096	1.5638	1.7124	1.2629	1.0147	2.8132	2.7131	2.7406	2.5436	2.5821	2.6322	2.5924	3.0074	2.883
pos_1858	D-Ribose 5-phosphate	483.029	pos	2M+Na	C5H11O8P	0.5445	0.0716307	-	51.8	2.16401	Organooxygen compounds	1.8309	2.0005	2.3071	1.7423	1.8881	1.7409	0.3423	1.0098	0.3471	1.9451	1.9916	1.8609	1.8893	1.9398	1.8974	1.3879	1.892	2.1896
pos_1917	Dolichol phosphate	322.212	pos	M+NH4	C10H21O4P.[C5H8]n	0.8165	0.0719091	-	52.4	-7.9995	Prenol lipids	2.3113	1.8629	1.435	0.922	0.9373	0.9587	2.6748	2.5045	2.1434	1.0592	0.9508	0.9322	0.9643	0.9547	0.9431	1.1539	1.8951	0.9647
pos_5748	Inulobiose	360.15	pos	M+NH4	C12H22O11	0.7274	0.00111295	-	61	-1.23922	Organooxygen compounds	3.8202	3.8362	4.0836	4.5727	4.6005	4.6527	3.973	4.2281	4.078	4.7324	4.6735	4.6873	4.6706	4.6234	4.6553	3.9684	4.0211	3.9808
pos_5718	L-Glutamate	148.06	pos	M+H	C5H9NO4	0.8165	0.0264298	81.3	-	-2.80341	Carboxylic acids and derivatives	3.2041	3.1424	2.9998	1.9472	2.3263	2.3533	2.8701	2.6707	2.8846	2.7358	2.4803	2.6397	1.7117	1.3415	1.7388	1.709	2.4603	2.5193
pos_3371	Levan	527.159	pos	M+Na	C18H32O16	14.0827	0.155136	44.8	-	0.86503	Organooxygen compounds	0.7323	0.5982	0.6504	1.9331	2.2095	2.0806	1.2587	1.713	1.3854	1.9225	2.2894	2.2402	2.2475	2.323	2.6282	2.0982	1.521	0.8348
pos_2944	LysoPC(18:0)	524.369	pos	M+H	C26H54NO7P	8.8321	0.037774	32.4	-	-3.44129	Glycerophospholipids	3.9928	4.2078	3.9225	3.0325	3.0012	1.7491	2.6032	2.3886	2.81	2.7396	2.6751	2.7031	2.8133	2.9339	2.8587	2.4049	2.6806	2.5161
pos_1760	Retinol	269.225	pos	M+H-H2O, M+H	C20H30O	4.828	0.0614279	50.9	-	-3.35139	Prenol lipids	2.1221	1.999	2.4887	2.6722	2.8514	2.5784	2.7203	2.7038	2.6882	2.6425	2.6794	2.644	2.7192	2.6928	2.7559	2.5314	2.4392	2.4716
neg_7	9(S)-HODE	295.227	neg	M-H, M+Cl, M+K-2H, M+FA-H, M-H2O-H	C18H32O3	7.739	0.0025696	38.5	-	-1.75982	Fatty Acyls	5.181	5.0515	5.1497	5.1061	4.9283	5.0154	4.9621	5.1953	5.0387	4.9492	4.8582	4.9621	4.9714	4.9892	4.9636	5.2389	5.1623	5.2499
neg_14	L-Arginine	173.104	neg	M-H, 2M-H, 2M+FA-H, M+Cl	C6H14N4O2	0.627	0.0131106	80.3	-	-1.0205	Carboxylic acids and derivatives	2.9195	2.8892	3.841	4.0112	3.9838	4.0455	4.0536	4.0183	4.0756	4.0196	3.9262	3.9713	3.8459	3.8171	3.8365	3.6875	3.6453	3.5424
neg_25	Acuminoside	493.23	neg	M+Cl, M+K-2H, M+FA-H, M-H	C21H36O10	5.1	0.00485559	-	31	1.02478	Prenol lipids	4.6079	4.4534	4.1789	5.027	4.8383	4.8533	4.8861	4.9017	4.8647	4.7159	4.801	4.6044	4.4959	4.6735	4.4927	5.1797	5.1955	5.2769
neg_39	3-{8-hydroxy-2-[(3E)-5-hydroxy-4-methylpent-3-en-1-yl]-2-methyl-2H-chromen-5-yl}propanoic acid	331.156	neg	M-H, 2M-H, M+FA-H, M-H2O-H	C19H24O5	8.0088	0.00323624	-	40.4	1.27246	-	5.4819	5.4549	5.4492	2.7518	2.0478	2.3611	2.1858	2.3421	2.3776	2.4001	2.2603	1.922	2.1224	1.8773	1.7982	2.1453	1.9591	3.0769
neg_73	Nicotinuric acid	225.061	neg	2M+FA-H, 2M+Hac-H, M+FA-H	C8H8N2O3	0.627	0.020905	-	40.8	-5.99088	Carboxylic acids and derivatives	3.5784	3.5175	3.8673	3.087	3.1701	3.0704	3.3223	3.3694	3.3754	3.6069	3.4502	3.5662	3.4503	3.4373	3.4212	3.6173	3.7803	3.5716
neg_79	3-Deoxy-D-glycero-D-galacto-2-nonulosonic acid	249.061	neg	M-H2O-H, 2M+FA-H, 2M+Hac-H	C9H16O9	0.6643	0.0396818	-	34.3	-2.02202	Organooxygen compounds	1.695	2.4823	2.4456	3.1886	3.1495	3.1904	2.8425	2.6867	2.7145	2.6625	2.6231	2.7006	2.4807	2.3451	2.4502	3.3134	2.9729	3.0266
neg_101	Riboflavin (Vitamin B2)	375.131	neg	M-H, M+Cl, M+FA-H	C17H20N4O6	3.2981	0.0359204	63.7	-	-0.769002	-	3.2661	3.2845	3.3405	2.7205	2.9042	2.741	3.2565	3.1885	3.1409	2.752	2.9485	2.8843	3.0801	3.0354	2.9989	3.3701	3.5039	3.7052
neg_109	Linalool oxide D 3-[apiosyl-(1->6)-glucoside]	509.225	neg	M+Cl, M+FA-H, M+K-2H	C21H36O11	3.2886	0.0368623	-	34	0.791742	Organooxygen compounds	3.3132	3.2197	3.0934	3.4059	3.3312	3.2712	3.4176	3.3645	3.3171	3.0908	3.2866	3.0698	3.2169	3.2248	3.1483	3.6561	3.6404	3.6872
neg_113	1,2,10-Trihydroxydihydro-trans-linalyl oxide 7-O-beta-D-glucopyranoside	427.182	neg	M+Cl, M+FA-H, M+K-2H	C16H30O10	3.6293	0.00676302	-	44.6	0.290086	Organooxygen compounds	4.3858	4.327	4.5209	4.5623	4.5733	4.5726	4.5839	4.5878	4.6192	4.5714	4.5943	4.6227	4.6315	4.6245	4.6244	4.52	4.4971	4.5166
neg_136	Ginsenoside F2	829.5	neg	M+Cl, M+FA-H, M-H	C42H72O13	7.4982	0.00973976	48.6	-	7.56832	Prenol lipids	5.7584	5.6354	5.7816	6.2727	6.1802	6.2356	6.277	6.264	6.279	6.1746	6.2132	6.1991	6.1348	6.1228	6.1575	6.3106	6.3275	6.3168
neg_164	Soyacerebroside I	758.547	neg	M+Cl, M+FA-H, M-H	C40H75NO9	9.9913	0.0563946	-	42.1	5.82062	Sphingolipids	4.547	4.2196	4.7056	4.3598	4.6513	4.6107	4.6013	4.6161	4.5462	4.5547	4.5946	4.5161	4.7609	4.7234	4.6124	4.7969	4.8373	4.7773
neg_201	Ginsenoside Rg5	811.491	neg	M-H, M+FA-H, M+Cl	C42H70O12	8.0623	0.00157243	-	32.4	6.42809	Prenol lipids	5.2931	4.9965	5.4878	6.16	6.0841	6.1126	6.2298	6.1957	6.1921	6.0715	6.1338	6.0858	6.093	6.0575	6.0804	6.3362	6.329	6.3228
neg_207	Lansioside B	663.415	neg	M+Cl, M+FA-H, M-H	C36H58O8	7.6498	0.0050606	-	42	6.03412	Prenol lipids	5.7478	5.8194	5.8211	3.9867	4.1755	3.9354	4.1496	4.0299	4.0892	3.9763	4.0119	4.0602	4.2057	4.1262	4.0921	5.0521	4.8743	5.5288
neg_215	(20E)-Ginsenoside F4	811.491	neg	M+Cl, M+FA-H, M-H	C42H70O12	6.8473	0.00597197	-	40.7	7.36739	Cyclobutane lignans	5.1425	5.0965	5.0952	5.6979	5.6456	5.6867	5.8416	5.7196	5.7814	5.6318	5.7335	5.6112	5.7183	5.709	5.7374	5.8693	5.8896	5.8054
neg_225	Alpha-Rhamnorobin	477.106	neg	M+Cl, M+FA-H, M-H	C21H20O10	4.0473	0.0081394	-	50.8	6.35107	Flavonoids	2.327	2.6325	2.7388	0.0004	0.0004	0.0004	0.156	0.0004	0.6524	0.3197	0.1922	0.0994	0.3361	0.1178	0.8754	0.0755	0.1982	0.2948
neg_231	Phenethyl rutinoside	475.183	neg	M+Cl, M+FA-H, M+Na-2H	C20H30O10	4.1807	0.00816708	-	39.9	0.721285	Organooxygen compounds	2.8423	2.7952	2.7476	3.6458	3.6237	3.5496	3.6088	3.616	3.7356	3.6083	3.6594	3.7281	3.6392	3.6814	3.6705	3.7082	3.7689	3.8291
neg_241	Majonoside R2	831.481	neg	M+Cl, M+FA-H, M-H	C41H70O14	4.5182	0.012636	-	34	7.3541	Prenol lipids	3.6183	3.9568	3.7952	4.0373	4.058	4.1142	4.1553	4.1415	4.2712	4.0895	4.2119	4.1121	4.1419	4.1355	4.1411	4.0996	4.0797	4.0753
neg_252	Ginsenoside Re	991.557	neg	M-H, M+FA-H, M+Cl	C48H82O18	4.7505	0.0261012	48.5	-	8.37914	Prenol lipids	6.1224	5.9795	5.9939	6.4057	6.3052	6.3094	6.4207	6.421	6.3968	6.2909	6.3193	6.2552	6.3246	6.3614	6.3172	6.4649	6.4881	6.4869
neg_256	Kaempferol 3-(2''-rhamnosylgalactoside) 7-rhamnoside	721.205	neg	M-H2O-H, M+Cl, M-H	C33H40O19	0.7113	0.0420976	-	42.3	9.20187	-	2.5145	2.6294	2.624	3.5339	3.5422	3.5346	1.797	2.7312	1.9577	3.557	3.4775	3.4775	3.5556	3.4971	3.5649	2.0528	1.9904	2.222
neg_261	Galactosylglycerol	299.098	neg	M-H, M+Cl, M+FA-H	C9H18O8	0.7113	0.104026	-	51.2	-3.80854	Glycerolipids	3.2812	3.3429	2.8629	1.9516	1.6674	2.154	2.2823	2.51	2.8214	2.0596	1.8395	1.876	1.4555	1.1338	1.2819	3.3774	3.6031	3.914
neg_263	Beta-D-Galactopyranosyl-(1->3)-beta-D-galactopyranosyl-(1->6)-D-galactose	549.168	neg	M-H2O-H, M+FA-H, M+K-2H	C18H32O16	0.7113	0.0196977	-	64.9	4.71637	Organooxygen compounds	3.4535	3.423	3.539	4.519	4.543	4.559	3.7206	4.0865	3.9899	4.5034	4.4536	4.4981	4.4475	4.4383	4.4666	3.9646	3.876	3.6973
neg_298	9,10,13-TriHOME	329.233	neg	M-H, M+K-2H, M+Cl	C18H34O5	6.0157	0.0190208	-	44.7	-1.84947	Fatty Acyls	3.9946	3.9982	4.4661	4.4371	4.2721	4.4259	4.4437	4.5214	4.4967	4.4118	4.4324	4.3349	4.4004	4.3852	4.3726	4.5369	4.4919	4.4958
neg_386	Gluconic acid	195.051	neg	M-H, M+Na-2H	C6H12O7	0.6552	0.016472	40	-	-2.31466	Hydroxy acids and derivatives	4.2656	4.2156	4.2779	4.0049	4.0696	4.0148	4.0015	4.0846	4.0478	4.1813	4.1389	4.1399	4.241	4.2238	4.2233	4.3762	4.5015	4.4691
neg_416	8-[(Aminomethyl)sulfanyl]-6-sulfanyloctanoic acid	533.173	neg	M-H, 2M+Hac-H	C9H19NO2S2	0.7019	0.021269	-	40.5	-2.75023	Fatty Acyls	3.8396	3.831	3.8882	4.7844	4.7312	4.8285	4.0777	4.1714	4.1034	4.3159	4.3205	4.3042	4.4871	4.5288	4.5005	4.482	4.1596	4.159
neg_434	Isomaltose	377.085	neg	M-H2O-H, M+Cl	C12H22O11	0.7568	0.0231702	-	76.9	-1.77397	Organooxygen compounds	4.6303	4.6806	4.7581	5.5024	5.5214	5.5421	4.541	5.0514	4.7542	5.5005	5.4754	5.4814	5.5001	5.4533	5.4997	4.8696	4.7245	4.6548
neg_436	Glutaconic acid	111.009	neg	M-H2O-H, M-H	C5H6O4	0.7659	0.00824308	-	47.6	3.65093	Carboxylic acids and derivatives	3.643	3.5098	3.9467	3.1113	3.3042	3.2266	3.6656	3.6268	3.6248	3.6826	3.5124	3.7199	3.4529	3.3338	3.462	3.0987	3.6144	3.5954
neg_445	L-Malic acid	133.014	neg	M-H2O-H, M-H	C4H6O5	0.8115	0.0421101	-	45	1.81547	Hydroxy acids and derivatives	4.9056	4.9078	4.9779	2.8853	4.0738	2.2404	5.1239	5.0415	5.1166	4.882	4.953	4.8506	4.9717	4.9628	4.974	4.294	5.0059	4.8872
neg_470	2-Ethyl-2-Hydroxybutyric acid	113.061	neg	M-H2O-H, M-H	C6H12O3	3.4134	0.0236617	80.3	-	2.65596	Fatty Acyls	2.1987	1.7471	2.1873	2.0467	1.6463	1.6889	2.6735	2.5277	2.5715	2.6763	1.3941	1.5492	1.7983	1.7429	1.6986	2.6359	2.7425	2.8687
neg_485	(3b,4b,5b)-4,5-Epoxy-p-menth-1-en-3-ol 3-glucoside	367.103	neg	M-H2O-H, M+K-2H	C16H26O7	3.5244	0.0218533	-	35.5	0.296928	Organooxygen compounds	2.4697	2.5675	2.5887	4.1775	4.151	4.1683	4.2628	4.2425	4.3137	4.1566	4.2409	4.278	4.3191	4.366	4.232	4.062	3.8883	3.7155
neg_500	4-Methoxycinnamic acid	177.056	neg	M-H, M+FA-H	C10H10O3	3.5876	0.0708174	64.1	-	1.29118	Cinnamic acids and derivatives	2.2614	2.2174	1.8533	1.0306	1.0268	1.0284	1.0919	1.0833	1.0818	1.0464	1.0421	1.0297	1.0702	1.0643	1.0669	1.3755	1.7327	1.9162
neg_535	Homoveratric acid	391.14	neg	M-H, 2M-H	C10H12O4	3.8807	0.026362	44.4	-	-0.931376	Benzene and substituted derivatives	2.9263	2.7312	2.9902	3.0011	3.009	3.0547	3.3145	3.2271	3.2759	3.0917	3.0156	3.0583	3.0877	3.1109	3.032	3.3937	3.3082	3.3919
neg_570	Vinaginsenoside R12	717.447	neg	M+Cl, M+FA-H	C36H64O11	4.1627	0.0398435	-	33.7	4.65834	Phenols	1.7519	1.0324	1.9917	2.7262	2.7652	2.7949	3.049	2.982	2.9218	2.866	2.9751	2.8228	3.1597	3.0135	3.0893	3.078	3.159	3.2183
neg_577	Indoleacetaldehyde	204.067	neg	M-H, M+FA-H	C10H9NO	4.1898	0.0482631	-	32.5	5.15844	Indoles and derivatives	1.0303	1.0395	1.1249	3.7746	3.4768	3.7903	1.3194	1.3105	1.309	1.4481	1.2678	1.2548	1.297	1.2908	1.2935	2.5811	2.3231	2.0778
neg_582	Deoxynivalenol 3-glucoside	503.178	neg	M+Cl, M+FA-H	C21H30O11	4.2986	0.00895933	-	43.2	1.7115	Prenol lipids	4.3021	4.0987	4.2368	4.9286	4.8848	4.885	4.9386	4.9318	4.9402	4.8599	4.895	4.7668	4.9788	5.0603	5.0183	5.0729	5.0571	5.0097
neg_587	Deuteroporphyrin IX	509.224	neg	M-H, M+K-2H	C30H30N4O4	4.3979	0.0505848	-	30.3	9.74181	Tetrapyrroles and derivatives	3.0351	2.7341	2.8413	3.6753	3.6452	3.6828	3.6061	3.6281	3.5911	3.5451	3.5827	3.5592	3.5607	3.5875	3.5655	3.7199	3.7138	3.7255
neg_609	6-Ketoestriol	603.269	neg	M+Cl, 2M-H	C18H22O4	4.5757	0.0507182	-	42.1	3.78743	Steroids and steroid derivatives	2.4434	2.3844	2.625	2.9227	2.8838	2.9402	3.1297	3.0633	3.1266	2.88	2.9999	2.9242	2.9043	2.9622	2.99	2.8442	2.9115	2.8561
neg_611	3,4,5-trihydroxy-6-{[(4E)-5-(4-methoxyphenyl)-3-oxopent-4-en-2-yl]oxy}oxane-2-carboxylic acid	381.119	neg	M-H, M+Cl	C18H22O9	4.5948	0.0354375	-	51.7	-1.34994	-	1.9086	2.1378	2.2205	0.0231	0.0228	0.0229	0.0948	0.7362	0.0262	3.7569	0.9581	2.1559	0.0254	0.0251	0.0252	1.129	0.8723	0.7588
neg_622	Doxepin N-oxide glucuronide	517.194	neg	M+Cl, M+FA-H	C25H30NO8+	4.7078	0.0121094	-	49.9	-3.86048	Benzoxepines	3.6188	3.5386	3.5948	3.8227	3.9147	3.9063	3.9589	3.972	4.0148	3.9174	3.9569	3.8514	3.9298	4.009	3.9588	3.9839	4.0351	4.0183
neg_633	Soyasaponin IV	811.454	neg	M+Cl, M+FA-H	C41H66O13	4.7176	0.0366897	-	42.2	7.37061	Prenol lipids	2.8594	2.4559	2.623	3.3052	3.3086	3.2796	3.4367	3.4097	3.3229	3.1788	3.2981	3.0481	3.3697	3.3573	3.2989	3.717	3.6371	3.6605
neg_640	Endomorphin-1	655.285	neg	M+Cl, M+FA-H	C34H38N6O5	4.8663	0.0267841	-	49.7	-4.9048	Carboxylic acids and derivatives	3.3882	3.2691	3.1322	3.8178	3.7553	3.6635	3.6657	3.6474	3.716	3.5931	3.602	3.5562	3.5421	3.5815	3.5172	3.8398	3.8479	3.9156
neg_647	N-di-Demethyl roxithromycin	827.486	neg	M+Na-2H, M+Cl	C40H74N2O14	4.9288	0.015595	-	40.1	-3.36538	Organooxygen compounds	4.4367	4.3143	4.5845	4.6376	4.6844	4.6038	4.7075	4.6534	4.6856	4.6416	4.7076	4.6508	4.8394	4.9344	4.8942	4.3053	4.3274	4.1706
neg_662	Momordicoside C	845.497	neg	M+Cl, M+FA-H	C42H72O14	4.8039	0.0037613	-	56	8.0031	Steroids and steroid derivatives	6.2075	6.2399	6.476	6.2261	6.3635	6.3029	6.424	6.3995	6.4027	6.3779	6.3241	6.4135	6.3614	6.3136	6.3557	6.2304	6.2195	6.2317
neg_706	Notoginsenoside G	997.523	neg	M-H, M+K-2H	C48H80O19	5.4032	0.00953323	-	34.1	9.48982	Benzene and substituted derivatives	3.9495	3.774	4.1579	4.4058	4.3069	4.2958	4.4141	4.4344	4.399	4.2613	4.2612	4.29	4.3302	4.3274	4.3259	4.4088	4.4403	4.4377
neg_727	7alpha,8alpha-Dihydroxycalonectrin	427.161	neg	M+Cl, M+FA-H	C19H26O8	5.5804	0.242116	-	51.1	-0.287545	Prenol lipids	0.1007	0.5102	0.053	1.6542	1.7564	1.3875	2.2137	1.6507	1.5555	1.7137	1.2109	1.2874	1.8263	1.8651	2.3822	2.0607	1.9682	1.7815
neg_741	3-(7-hydroxy-5-methoxy-2,2-dimethyl-2H-chromen-6-yl)-1-phenylpropan-1-one	319.131	neg	M-H2O-H, M+FA-H	C21H22O4	5.6312	0.0402068	-	54.7	-9.74345	-	3.6871	3.6035	3.6052	0.3889	0.3865	0.3875	0.4299	0.424	0.423	0.3994	0.3965	0.3884	0.4152	0.4112	0.413	0.4595	0.448	1.4167
neg_753	6-{[3,7-dihydroxy-2-(1-hydroxy-3-methoxy-4-oxocyclohexyl)-6-methoxy-4-oxo-4H-chromen-5-yl]oxy}-3,4,5-trihydroxyoxane-2-carboxylic acid	541.123	neg	M-H, M+Cl	C23H26O15	5.8639	0.228086	-	52	4.8586	-	0.8552	2.1389	1.5368	2.2746	2.2371	1.265	1.103	1.0944	1.0929	1.5321	1.9534	1.6239	1.0813	1.6926	1.1952	1.1457	1.1293	1.1383
neg_759	Ginsenoside C	829.502	neg	M-H, M+FA-H	C42H72O13	5.9089	0.0186725	-	41.3	6.40098	Prenol lipids	5.0069	4.9417	4.9246	5.3187	5.1899	5.3142	5.4558	5.3917	5.3661	5.3134	5.3103	5.203	5.2414	5.21	5.2725	5.5513	5.5462	5.4821
neg_764	Ginsenoside Rh1	683.441	neg	M+Cl, M+FA-H	C36H62O9	5.989	0.00883535	62.8	-	5.22386	Prenol lipids	4.4486	4.5061	4.7871	4.3976	4.4806	4.5527	4.7599	4.7146	4.7097	4.7236	4.6681	4.6272	4.5596	4.4373	4.5799	4.5907	4.6371	4.6003
neg_799	3-[3,4-dihydroxy-2-(8-hydroxy-3,7-dimethylocta-2,6-dien-1-yl)phenyl]propanoic acid	369.148	neg	M+Cl, M+K-2H	C19H26O5	6.3963	0.0556178	-	52.7	0.587189	-	3.3088	3.2704	3.0956	0.483	0.4803	0.4814	0.5292	0.5227	0.5215	0.4949	0.4916	0.4824	0.5127	0.5083	0.5102	0.5623	0.5495	1.9739
neg_814	Gibberellin A72	363.146	neg	M-H, M+FA-H	C19H24O7	6.6014	0.0137296	-	32.6	2.47057	Prenol lipids	2.3302	2.1142	2.1847	2.5429	2.0414	2.4109	2.0829	2.2058	2.3653	2.6962	2.3428	1.9762	2.2821	2.2916	1.9927	2.6677	2.5879	2.6677
neg_820	2,3-dinor Prostaglandin E1	347.186	neg	M-H, M+Na-2H	C18H30O5	6.441	0.00293263	44.7	-	-1.48944	-	4.285	4.5587	3.9655	2.6607	2.6918	2.696	1.2151	2.0457	1.2048	2.4182	2.5951	2.3731	2.7863	2.7778	2.8472	3.0251	3.0974	3.7553
neg_853	9(S)-HpOTrE	309.207	neg	M-H, M+Na-2H	C18H30O4	7.0224	0.0106412	44.3	-	-1.19925	-	4.1877	4.2845	4.0347	2.7996	2.7094	3.0089	2.1587	2.7095	2.5514	2.7627	2.713	2.7645	2.9325	2.9229	2.8848	3.6113	3.7099	3.9583
neg_877	2-(2-hydroxypropan-2-yl)-6-[2-(oxiran-2-yl)propan-2-yl]-2H,3H,7H-furo[3,2-g]chromen-7-one	329.14	neg	M-H, M+Na-2H	C19H22O5	7.35	0.0148176	-	49.8	1.41421	-	3.5635	3.7148	3.5214	2.2067	0.036	0.0361	2.1358	0.0412	1.2023	1.5364	1.9358	1.4338	0.04	1.6758	0.0396	1.344	1.0829	1.4827
neg_890	8-iso-15-keto-PGE2	349.204	neg	M-H, M+Cl	C20H30O5	7.4354	0.012812	-	45.9	6.60363	Fatty Acyls	4.1107	4.1298	3.8885	2.4626	2.4152	2.1689	1.8657	2.6092	2.1374	2.2403	2.1853	2.2665	2.306	2.2518	2.1738	3.8149	3.8394	4.0818
neg_906	Murrayenol	469.333	neg	M-H, M+FA-H	C30H46O4	7.8288	0.0313548	-	32.3	1.14816	Organooxygen compounds	3.249	2.8839	3.0779	2.7223	2.7182	2.7199	2.7893	2.78	2.7784	2.7398	2.735	2.7214	2.7658	2.7593	2.7622	3.1533	3.1241	3.452
neg_917	Tryptophyl-Isoleucine	298.158	neg	M-H2O-H, M+FA-H	C17H23N3O3	8.0177	0.00856176	-	34.1	4.9036	Carboxylic acids and derivatives	5.7062	5.709	5.6801	3.0364	2.7573	2.6157	2.3405	2.1847	2.118	2.4286	2.091	1.8313	2.3526	2.3204	2.2238	3.1103	2.978	4.0645
neg_932	LysoPC(16:0)	540.332	neg	M+Cl, M+FA-H	C24H50NO7P	8.3032	0.0201302	-	60.4	0.734383	Glycerophospholipids	4.0961	4.0672	4.2198	4.7023	4.8354	4.194	4.5528	4.525	4.7686	4.7132	4.7037	4.7163	4.8288	4.7874	4.781	4.1159	4.1361	4.1363
neg_947	Sirolimus	912.548	neg	M-H, M+Na-2H	C51H79NO13	8.5313	0.0319158	-	35.4	-0.133809	Benzene and substituted derivatives	4.2413	4.5658	3.7298	2.3365	1.3187	1.7167	1.8767	1.8378	1.6263	0.7083	0.8392	0.6936	0.9053	1.1645	0.8104	1.874	0.7723	1.8313
neg_949	1-Heptadecene-4,6-diyne-3,9-diol	307.192	neg	M-H, M+FA-H	C17H26O2	8.5582	0.00797997	-	52.2	0.0837732	Fatty Acyls	3.9184	3.8838	3.795	1.3305	0.2488	1.5402	1.3793	1.4331	1.2476	1.7766	1.2868	1.3496	1.1095	1.1393	1.3609	1.7935	1.8844	2.6287
neg_950	Oryzalide B	341.171	neg	M-H, M+Na-2H	C19H28O4	8.567	0.0166245	-	41.6	-2.09802	Prenol lipids	4.2832	4.2332	4.1958	0.1318	1.4844	0.986	0.9715	0.7804	1.5094	1.0358	1.422	1.0996	0.7175	1.3802	0.1426	0.4991	0.7138	2.7696
neg_956	(1R,16Z,24E,26E,28Z)-1,5,18-trihydroxy-12-[1-(4-hydroxy-3-methoxycyclohexyl)propan-2-yl]-19,30-dimethoxy-15,17,21,23,29,35-hexamethyl-11,36-dioxa-4-azatricyclo[30.3.1.0,]hexatriaconta-16,24,26,28-tetraene-2,3,10,14,20-pentone	910.531	neg	M-H2O-H, M-H	C51H79NO14	8.5582	0.0685142	-	43.8	-1.12858	-	4.4766	4.6039	4.0369	2.1616	2.3639	1.6628	1.2201	1.4121	1.3604	1.7025	1.8645	1.8301	2.2571	2.3111	2.2844	1.212	2.4919	1.0711
neg_1031	Glycerol 2-(9Z,12Z-octadecadienoate) 1-hexadecanoate 3-O-[alpha-D-galactopyranosyl-(1->6)-beta-D-galactopyranoside]	961.618	neg	M+Cl, M+FA-H	C49H88O15	10.0189	0.0094987	-	43.8	7.70679	Glycerolipids	2.7617	2.8057	2.4294	3.9834	4.3189	4.1389	4.261	4.3608	4.2576	4.1364	4.2153	4.1517	4.3534	4.293	4.2659	3.7477	3.2425	2.733
neg_1044	Majoroside F2	845.495	neg	M+Cl, M+FA-H	C42H72O14	14.1807	0.0581793	-	66.5	6.64178	Prenol lipids	1.2767	0.6793	1.8873	1.1522	1.8466	1.4887	2.2629	2.2131	2.0578	2.188	1.8819	2.0755	2.3387	2.2221	2.3755	2.3582	2.269	2.3802
neg_1081	Culinariside	846.636	neg	M+Cl, M+FA-H	C45H87NO10	10.6033	0.0419121	-	31.3	5.96626	Sphingolipids	2.5387	2.4865	2.793	1.6919	2.4898	2.4252	2.428	2.3782	2.2279	2.3105	2.462	2.292	2.7199	2.613	2.6438	2.7737	2.719	2.7155
neg_1118	Cer(d18:0/16:0)	584.527	neg	M+Cl, M+FA-H	C34H69NO3	10.7111	0.0322323	-	74.3	0.924619	Sphingolipids	2.3591	2.6214	2.9671	0.5627	1.3909	1.8689	1.5718	2.1024	1.6558	2.391	1.8297	1.8426	2.0201	2.2295	2.0035	2.9327	3.0729	2.9892
neg_1120	PE(20:0/P-18:1(11Z))	802.601	neg	M-H, M+FA-H	C43H84NO7P	10.336	0.0327065	-	69.4	7.82419	Glycerophospholipids	3.6855	3.4351	3.5588	0.5022	1.8674	2.2215	1.5062	1.6546	2.2773	2.5251	2.503	1.9097	1.258	1.7865	2.3459	2.4958	1.7011	2.6266
neg_1130	PE(18:1(11Z)/P-16:0)	736.501	neg	M+Cl, M+FA-H	C39H76NO7P	9.9824	0.0480788	-	30.1	-6.05675	Glycerophospholipids	2.5784	2.4058	0.7086	2.6657	3.3046	2.3209	2.8746	2.6533	2.9411	3.1728	3.1024	3.0051	2.955	3.0543	2.9307	2.7722	2.7888	2.7389
neg_1153	Hexadecanedioic acid mono-L-carnitine ester	450.263	neg	M-H2O-H, M+Na-2H	C23H43NO6	8.5135	0.0136554	-	37.6	6.13068	Fatty Acyls	3.6312	3.8123	3.4588	2.8361	2.5853	2.8715	3.2332	2.9194	2.9034	2.6688	2.5412	2.5965	2.5423	2.4282	2.5889	3.3024	3.1749	3.45
neg_1162	2-Polyprenyl-3-methyl-5-hydroxy-6-methoxy-1,4-benzoquinone	285.15	neg	M-H2O-H, M-H	C18H24O4	8.0088	0.00627094	-	38.7	0.548714	Prenol lipids	4.7509	4.7334	4.7273	0.1407	0.1395	0.14	0.1603	0.1574	0.1569	0.1456	1.4317	0.1404	0.6655	1.2286	1.4591	1.7349	1.5379	0.2687
neg_1187	Vinaginsenoside R1	887.508	neg	M+Cl, M+FA-H	C44H74O15	5.3282	0.00557421	-	57.6	8.25246	Prenol lipids	4.6173	4.5908	4.8212	4.9154	4.9578	4.9401	5.0974	5.0567	5.0918	4.9975	5.0569	5.0086	5.1055	5.0851	5.0829	5.0059	4.9486	4.9418
neg_1189	Neryl rhamnosyl-glucoside	461.239	neg	M-H2O-H, M-H	C22H38O10	5.3183	0.023463	-	38	-5.07623	Prenol lipids	3.0374	2.9949	2.9106	3.3509	3.412	3.3604	3.5243	3.5254	3.5389	3.4025	3.433	3.3911	3.4174	3.4628	3.4433	3.4915	3.529	3.5772
neg_1197	2-[3-(3,4-dihydroxyphenyl)-2-hydroxypropyl]benzene-1,3,5-triol	273.077	neg	M-H2O-H, M+Na-2H	C15H16O6	4.4993	0.0887924	-	47.8	-0.469373	-	3.0424	3.2752	2.7598	0.0644	0.0638	0.064	0.0743	0.0728	0.0726	0.0668	0.0662	0.0642	0.0706	0.0697	0.0701	0.0819	0.8292	0.0805
neg_1230	Hydroxygaleon	377.089	neg	M+Na-2H, M+Cl	C20H22O5	3.9028	0.0173678	-	43.9	-2.99351	Lactones	2.9331	2.8855	3.1868	3.2762	3.335	3.3973	2.8167	3.0346	2.9329	3.4068	3.4355	3.3947	3.4152	3.4153	3.4632	2.7328	2.7215	2.6162
neg_1247	5-Methoxytryptamine	225.079	neg	M+Cl, 2M+Hac-H	C11H14N2O	3.5029	0.041514	-	51.8	-3.04369	Indoles and derivatives	1.9496	1.8412	1.8703	2.489	2.5046	2.403	2.5583	2.4995	2.4044	1.944	2.2766	2.191	2.2824	2.3985	2.2535	2.6187	2.567	2.5974
neg_1263	Maltopentaose	873.282	neg	M+FA-H, M+K-2H	C30H52O26	1.1101	0.16182	-	53.7	7.20072	Organooxygen compounds	2.5077	2.5739	3.0634	0.5397	0.5368	1.3995	0.5886	0.5816	0.5804	2.7215	0.9919	2.6633	0.5712	0.5664	0.5685	2.6045	2.248	2.3002
neg_1278	L-Glutamine	145.062	neg	M-H2O-H, M-H	C5H10N2O3	0.6367	0.00581705	34.2	-	0.355398	Carboxylic acids and derivatives	3.3476	3.345	3.4537	1.8578	1.9866	1.9609	2.3768	2.3486	2.5083	2.5845	2.3486	2.496	2.4568	2.4798	2.553	2.4507	2.8209	3.0019
neg_1317	Uridine	243.062	neg	M-H, M+Cl	C9H12N2O6	2.3861	0.0245602	44.8	-	-2.07885	Pyrimidine nucleosides	3.1931	3.1487	3.1649	2.5828	2.7248	2.9232	3.3657	3.4226	3.4417	3.6083	3.6405	3.5594	3.5679	3.5736	3.5791	3.5579	4.0386	4.11
neg_1335	Beta-D-Xylopyranosyl-(1->5)-alpha-L-arabinofuranosyl-(1->3)-L-arabinose	873.279	neg	2M+FA-H, 2M+Hac-H	C15H26O13	2.7875	0.0303069	-	38.4	7.30221	Organooxygen compounds	2.4325	2.4236	2.6366	2.5214	2.5519	2.5222	1.3445	1.7841	1.8899	2.2337	2.0996	2.3188	2.4415	2.532	2.5021	2.4802	2.3374	2.4941
neg_1374	L-Fucose	145.05	neg	M-H2O-H, M-H	C6H12O5	2.8699	0.023182	-	67.7	-2.36392	Organooxygen compounds	0.3593	0.365	0.4204	1.683	0.8878	1.5947	4.0243	3.9262	3.9865	1.5073	0.8189	1.0152	0.631	0.5383	0.5403	3.9134	3.7222	3.7352
neg_1376	7-Aminonitrazepam	547.187	neg	M+Na-2H, 2M+FA-H	C15H13N3O	2.8583	0.0308694	-	48.2	-5.34881	Benzodiazepines	2.4879	2.4598	2.3434	2.6483	2.5933	2.6517	2.9259	2.7858	2.8263	2.777	2.6405	2.7648	2.729	2.7343	2.6932	3.2695	3.1852	3.2206
neg_1383	7-Methylguanosine 5'-phosphate	399.054	neg	M+Na-2H, 2M-H	C11H17N5O8P+	2.8994	0.00895908	-	30.8	-5.93455	-	2.9651	3.1559	3.1448	2.5905	2.5227	2.7757	2.8151	2.7293	2.7244	2.6819	2.6346	2.7178	2.5443	2.6393	2.7276	2.2164	2.4662	2.3643
neg_1389	2-Keto-6-acetamidocaproate	232.081	neg	M-H, M+FA-H	C8H13NO4	2.9196	0.0416162	-	62.8	-0.794796	Keto acids and derivatives	0.9491	0.9581	1.042	2.4473	2.3215	2.3293	2.1665	2.115	2.0082	2.0258	1.9937	1.9349	2.1471	2.066	2.151	2.6922	2.373	2.3728
neg_1433	3,4,5-trihydroxy-6-[2-(3-hydroxyprop-1-en-1-yl)phenoxy]oxane-2-carboxylic acid	371.098	neg	M-H, M+FA-H	C15H18O8	3.0273	0.0178243	-	47	-0.949992	-	3.3987	3.2126	3.2637	3.2057	3.2573	3.2738	3.4489	3.4646	3.4109	3.2866	3.2163	3.2674	3.3057	3.2997	3.3295	3.3519	3.3361	3.3949
neg_1436	Monomethyl glutaric acid	167.035	neg	M-H2O-H, M+Na-2H	C6H10O4	3.0055	0.0291933	-	44.5	-1.54594	Fatty Acyls	2.3391	2.2651	2.37	2.5085	2.3128	2.4129	2.3849	2.3757	2.7008	2.4359	2.6791	2.4158	2.608	2.6689	2.6699	2.9485	2.9443	2.8141
neg_1449	Gentiopicrin	401.109	neg	M+Cl, M+FA-H	C16H20O9	3.0802	0.0137281	34.9	-	1.38327	Organooxygen compounds	3.6197	3.4958	3.5176	3.5572	3.5418	3.5816	3.2343	3.3914	3.3128	3.6689	3.6473	3.6431	3.621	3.5991	3.6314	3.2304	3.2303	3.2181
neg_1461	2-Hydroxy-4-methylbenzaldehyde	181.051	neg	M-H, M+FA-H	C8H8O2	3.131	0.0237651	-	70.6	3.97088	Organooxygen compounds	2.3053	2.2808	2.4963	4.2396	3.9987	4.2258	2.6565	2.5185	2.2805	2.0727	1.5234	1.8768	1.3997	1.8228	1.5918	3.9989	3.3276	3.4057
neg_1483	Notoginsenoside J	879.503	neg	M+Cl, M+FA-H	C42H74O16	3.2099	0.0165266	-	31.8	8.62132	Coumarins and derivatives	3.9485	3.9325	4.1041	3.9507	4.0162	3.9978	4.1014	4.0189	3.9209	3.951	4.0179	3.9764	4.2969	4.2413	4.27	3.9963	3.9992	4.0214
neg_1494	2,3-Dihydroxycarbamazepine	581.193	neg	M+Cl, 2M+FA-H	C15H12N2O3	3.2685	0.0306411	-	31.2	2.17862	Benzazepines	3.4053	3.649	3.3055	3.2919	3.2985	3.3085	3.3063	3.2741	3.2073	3.1161	3.2516	3.1794	3.3353	3.3569	3.3381	3.3797	3.3929	3.4219
neg_1578	2-O-a-L-Fucopyranosyl-galactose	371.119	neg	M+FA-H	C12H22O10	0.6929	0.0361468	-	79.4	-0.0281774	Fatty Acyls	2.8201	2.5812	3.0764	1.3603	1.902	1.0697	2.0271	2.3457	2.3321	2.0553	1.848	2.1313	2.0782	2.1443	1.9554	3.0672	3.1026	2.8878
neg_1585	Maltotetraose	711.224	neg	M+FA-H	C24H42O21	0.7019	0.036457	-	49.7	6.27249	Organooxygen compounds	2.5278	2.4899	2.7845	3.6413	3.6545	3.6206	2.405	3.1492	3.1557	3.6521	3.5298	3.7015	3.4934	3.4954	3.4816	3.0922	2.8561	2.6581
neg_1596	6-O-Oleuropeoylsucrose	529.19	neg	M+Na-2H	C22H36O13	0.7296	0.0312439	-	37.9	-1.04991	Saccharolipids	0.266	1.2246	1.7663	3.646	3.6238	3.7409	1.8655	2.5507	2.1788	2.9561	3.1267	3.1702	3.1454	3.2099	3.2244	2.8523	1.9679	1.9433
neg_1598	6-Hydroxymelatonin glucuronide	445.12	neg	M+Na-2H	C19H24N2O9	0.7385	0.0178962	-	57	-6.3228	Organooxygen compounds	3.1557	3.0871	3.2135	5.1389	4.9887	5.0825	3.4172	3.9449	3.6815	4.3382	4.3765	4.3399	4.3251	4.3788	4.3208	4.3613	3.6902	3.7812
neg_1601	1-(Malonylamino)cyclopropanecarboxylic acid	186.04	neg	M-H	C7H9NO5	0.7659	0.197392	-	96.3	-3.28831	Carboxylic acids and derivatives	2.2178	2.2925	2.3142	1.6879	1.7073	2.1808	1.8561	1.7679	1.8413	1.6246	1.6397	1.9287	2.2299	2.2898	2.1533	2.593	2.546	2.5694
neg_1609	Benazeprilat	431.141	neg	M+Cl	C22H24N2O5	0.8115	0.0144235	-	64	7.38815	Carboxylic acids and derivatives	3.3115	3.3351	3.4675	5.8782	5.8003	5.9038	3.7526	4.0331	3.8743	4.6913	4.4701	4.904	4.4381	4.4188	4.4345	4.793	4.4653	4.6025
neg_1611	Wyerone	773.262	neg	3M-H	C15H14O4	0.8115	0.00756495	-	40.8	2.15235	Fatty Acyls	0.3154	0.3207	1.6502	4.0203	3.9246	4.0288	0.5026	0.4962	0.495	1.0596	0.987	2.3893	0.4865	0.9752	1.0994	0.5347	0.5223	0.5291
neg_1619	3,4,5-trihydroxy-6-{4-[(E)-2-(3-hydroxy-5-{[3,4,5-trihydroxy-6-(hydroxymethyl)oxan-2-yl]oxy}phenyl)ethenyl]phenoxy}oxane-2-carboxylic acid	601.138	neg	M+Cl	C26H30O14	0.8567	0.0294123	-	31.9	9.5403	Stilbenes	3.9293	4.1432	4.0545	4.4705	4.5524	4.5328	4.2454	4.5783	4.4464	4.8082	4.7047	4.8246	4.6046	4.5566	4.5894	4.0171	4.3035	3.9861
neg_1621	Uridine 5'-monophosphate	323.028	neg	M-H	C9H13N2O9P	0.8928	0.164204	-	71.3	-1.85427	-	1.1676	1.9162	1.6398	1.9903	2.0549	1.9169	2.7134	2.3676	2.2576	2.1267	2.1513	2.3032	2.5181	2.394	2.4234	2.1085	1.4902	1.4996
neg_1634	6-{[2-(2,4-dihydroxyphenyl)-3-(8-hydroxy-3,7-dimethylocta-2,6-dien-1-yl)-4-oxo-4H-chromen-7-yl]oxy}-3,4,5-trihydroxyoxane-2-carboxylic acid	619.176	neg	M+Na-2H	C31H34O12	1.119	0.0257025	-	47.6	-6.90914	-	2.8357	2.9652	1.8865	0.3116	1.7268	0.3104	0.3473	1.6444	0.3413	3.5812	3.3565	3.6095	2.7508	2.884	2.7604	2.1069	2.276	2.1046
neg_1635	6-[6-(2,4-dihydroxyphenyl)-2-{3-[(2E)-3-(2,4-dihydroxyphenyl)prop-2-enoyl]-2,6-dihydroxyphenyl}-4-methylcyclohex-3-ene-1-carbonyloxy]-3,4,5-trihydroxyoxane-2-carboxylic acid	675.176	neg	M-H2O-H	C35H34O15	1.119	0.0478891	-	33.5	6.24775	-	2.5626	2.4227	2.2063	2.0978	1.9923	2.0038	1.0087	1.5615	1.6052	1.5722	0.9449	1.2027	1.138	1.4915	1.5361	1.8703	1.6398	1.4159
neg_1640	6-({3-[2,4-dihydroxy-3-(3-methylbut-2-en-1-yl)phenyl]-7-hydroxy-8-(3-methylbut-2-en-1-yl)-4-oxo-3,4-dihydro-2H-1-benzopyran-5-yl}oxy)-3,4,5-trihydroxyoxane-2-carboxylic acid	621.19	neg	M+Na-2H	C31H36O12	1.1374	0.0417376	-	30.8	-8.52011	-	2.0899	2.3702	1.8559	2.7229	2.7664	2.5309	2.1411	2.9527	2.8809	2.6152	2.3132	2.5804	2.2194	2.2793	2.1626	2.88	2.3846	2.4199
neg_1645	Deoxyinosine	563.184	neg	2M+Hac-H	C10H12N4O4	1.1742	0.0220382	-	50.2	-3.07298	Purine nucleosides	0.0416	0.0426	2.1406	2.436	2.0912	1.9443	0.0812	0.0796	0.0794	0.0731	1.2703	0.8282	0.0773	1.2014	0.0767	3.3781	3.3587	3.6577
neg_1650	2-amino-4-({1-[(carboxymethyl)-C-hydroxycarbonimidoyl]-2-({5,9-dihydroxy-8,8-dimethyl-2-oxo-4-phenyl-2H,8H,9H,10H-pyrano[2,3-h]chromen-10-yl}sulfanyl)ethyl}-C-hydroxycarbonimidoyl)butanoic acid	664.164	neg	M+Na-2H	C30H33N3O11S	1.2837	0.157035	-	32.9	9.21483	-	0.6456	0.6535	0.7276	1.9702	2.1876	2.1489	0.9026	1.2438	0.893	1.8876	2.2035	2.0536	2.3092	2.3862	2.3544	0.9433	0.9277	0.9362
neg_1653	Acetoacetic acid	147.029	neg	M+FA-H	C4H6O3	1.3363	0.0254909	-	82	-5.20296	Keto acids and derivatives	3.4672	3.5408	3.4933	3.4625	3.4376	3.6061	3.7258	3.5565	3.6386	3.5138	3.4621	3.5976	3.4504	3.486	3.4405	3.6159	3.5677	3.6302
neg_1654	6-{6-[(E)-2-(2,4-dihydroxyphenyl)ethenyl]-2,4-dihydroxy-3-(3-methylbut-2-en-1-yl)phenoxy}-3,4,5-trihydroxyoxane-2-carboxylic acid	541.109	neg	M+K-2H	C25H28O11	1.3737	0.0289348	-	39.8	-5.94345	-	3.6524	3.7437	3.6535	2.3798	2.5877	3.5342	2.9492	3.0965	3.0487	3.4418	3.5164	3.5767	3.3727	3.3464	3.4059	3.2017	3.378	3.5396
neg_1656	3-Furoic acid	111.009	neg	M-H	C5H4O3	1.4592	0.0598832	59	-	3.20325	Furans	4.0588	3.9037	4.27	4.0195	4.0392	4.0893	4.2214	4.1997	4.2828	4.2424	4.1934	4.2114	4.1087	4.1277	4.1328	3.7993	4.2599	4.1563
neg_1662	Glutamylglutamine	256.093	neg	M-H2O-H	C10H17N3O6	1.6175	0.202853	-	85	-2.58488	Carboxylic acids and derivatives	0.5283	0.6919	2.0276	2.2303	2.1904	2.5454	1.9404	1.9781	2.3295	1.9646	2.1451	2.2618	2.0632	2.2476	2.1888	1.8266	1.5859	1.6877
neg_1665	Ribothymidine	279.059	neg	M+Na-2H	C10H14N2O6	1.6505	0.0599673	-	58.5	-2.12443	Pyrimidine nucleosides	3.0244	2.7527	3.4508	3.8091	3.7397	3.8107	3.4487	3.4592	3.4448	3.5447	3.5124	3.5786	3.5224	3.4121	3.459	3.5359	3.4366	3.3549
neg_1668	6'-Sialyllactose	632.207	neg	M-H	C23H39NO19	1.6734	0.0132047	-	44.2	4.34006	-	3.811	3.7484	3.9606	5.013	4.9581	5.0449	3.9383	4.4205	4.3268	4.8734	4.8449	4.8992	4.8978	4.9385	4.9058	4.2864	4.1696	3.9542
neg_1670	3,4,5-trihydroxy-6-{3-[2-(2-hydroxyphenyl)ethyl]-5-methoxyphenoxy}oxane-2-carboxylic acid	441.113	neg	M+Na-2H	C21H24O9	1.7093	0.0191466	-	31.7	-9.35006	-	2.679	2.6299	2.7422	2.9643	2.8527	2.794	2.927	2.8847	2.9663	2.6869	2.55	2.6409	2.6583	2.5599	2.5514	3.1151	2.8628	2.8951
neg_1672	3,4,5-trihydroxy-6-[(4-hydroxybutanoyl)oxy]oxane-2-carboxylic acid	619.176	neg	2M+Hac-H	C10H16O9	1.7338	0.0117891	-	47.9	5.05001	-	2.8129	2.9519	2.2451	2.0647	2.2474	1.9093	2.017	2.4772	2.4868	3.5131	3.1781	3.4906	2.9247	3.0122	2.9717	2.9015	2.8387	2.7889
neg_1678	Ochratoxin B	783.246	neg	2M+FA-H	C20H19NO6	1.8655	0.0444051	-	41.2	7.54615	Ochratoxins and related substances	1.613	2.0955	2.2554	2.8646	2.7893	2.6432	1.4699	2.9015	2.8589	2.4057	2.3473	2.4744	2.3598	2.3716	2.3286	2.7454	2.116	1.9673
neg_1682	6-[(2-{4-[(3-{[4-(acetyloxy)-3-hydroxy-4-(hydroxymethyl)oxolan-2-yl]oxy}-4,5-dihydroxy-6-(hydroxymethyl)oxan-2-yl)oxy]phenyl}-4-oxo-3,4-dihydro-2H-1-benzopyran-7-yl)oxy]-3,4,5-trihydroxyoxane-2-carboxylic acid	803.18	neg	M+Cl	C34H40O20	1.9793	0.123981	-	36.6	-0.451137	-	1.6662	1.4249	0.8022	3.6432	3.7287	3.74	2.0258	2.8978	2.4458	3.8752	3.8801	3.8145	3.801	3.8111	3.8807	2.3068	2.3862	1.4185
neg_1686	Cafamarine	545.175	neg	M+K-2H	C26H36O10	2.0839	0.025902	-	42.1	-9.68872	Naphthofurans	3.2467	3.2278	3.1001	2.1471	2.2058	1.8206	1.3515	1.7859	1.6208	1.9044	2.0557	1.659	2.2618	2.3944	2.0016	2.757	2.562	2.9868
neg_1687	6-({4,5-dihydroxy-2-methyl-6-[(3,4,5,6-tetrahydroxyoxan-2-yl)methoxy]oxan-3-yl}oxy)-3,4,5-trihydroxyoxane-2-carboxylic acid	501.147	neg	M-H	C18H30O16	2.0895	0.0287367	-	72.1	2.17137	-	3.3643	3.3365	3.2162	2.0229	2.1546	2.3527	2.6083	2.7033	2.572	1.854	1.7703	1.8864	1.9324	1.8598	1.7443	2.9779	2.8318	3.1382
neg_1689	6-Hydroxynicotinic acid	138.019	neg	M-H	C6H5NO3	2.12	0.0191614	-	74.2	-2.22044	Pyridines and derivatives	2.1408	2.0197	2.6787	3.1616	3.114	3.0669	2.9562	2.9109	3.0143	3.1776	2.9702	3.1324	2.3664	2.8025	2.8839	1.7221	0.2951	0.2998
neg_1690	S-(1,2-DICARBOXYETHYL)GLUTATHIONE	422.088	neg	M-H	C14H21N3O10S	2.1556	0.0425985	52.5	-	2.14684	Carboxylic acids and derivatives	3.2948	3.339	3.6439	3.1115	3.1068	3.1435	3.3843	3.2306	3.2885	3.1788	3.1149	3.0856	2.8028	2.8523	2.9474	3.1996	3.2095	3.3277
neg_1691	Isoleucyl-Aspartate	245.113	neg	M-H	C10H18N2O5	2.175	0.0752889	-	50.3	-3.407	Carboxylic acids and derivatives	1.4162	1.1653	1.526	0.6502	0.647	0.6484	0.7032	0.6958	0.6945	0.6639	0.6602	0.6495	0.6844	0.6793	0.6815	2.6524	3.0597	3.465
neg_1693	L-Tyrosine	180.066	neg	M-H	C9H11NO3	2.2062	0.0250124	81.4	-	-3.53971	Carboxylic acids and derivatives	3.0352	3.0925	2.7431	3.0384	3.3751	3.2185	2.9887	3.2616	3.3396	3.6103	3.5787	3.6269	3.5334	3.5432	3.5797	2.8983	3.2794	3.3951
neg_1698	N2-Succinyl-L-glutamic acid 5-semialdehyde	230.066	neg	M-H	C9H13NO6	2.4406	0.0144592	-	46.7	-2.39295	Carboxylic acids and derivatives	2.2321	2.1583	2.2042	2.279	2.3268	2.526	2.2717	2.3394	2.2746	2.3953	2.3777	2.3326	2.5267	2.608	2.5236	2.4584	2.3173	2.4411
neg_1700	Adenosine diphosphate ribose	540.055	neg	M-H2O-H	C15H23N5O14P2	2.5158	0.0129336	-	33.3	2.50456	Purine nucleotides	0.0842	0.001	0.0012	2.9195	2.6018	2.8826	3.7667	3.4509	3.3877	1.5527	0.0017	0.9818	0.0019	0.0018	0.0018	1.6899	2.1911	0.0021
neg_1703	Asparaginyl-Proline	210.088	neg	M-H2O-H	C9H15N3O4	2.5995	0.0437058	-	89.7	-2.12118	Carboxylic acids and derivatives	2.309	2.4243	2.2812	2.1593	2.1646	2.4247	2.1864	2.1162	2.2114	2.0598	1.9086	2.0864	1.5277	1.5935	1.6728	1.5781	1.4247	0.9712
neg_1711	L-2-Amino-4-methylenepentanedioic acid	204.051	neg	M+FA-H	C6H9NO4	2.725	0.0182369	-	54.3	-4.21891	Carboxylic acids and derivatives	0.465	0.4717	1.6252	1.818	1.814	1.8022	1.987	1.9372	1.9757	1.655	1.5566	1.7415	1.7991	1.8357	1.4987	2.1259	2.0373	2.1457
neg_1714	13-Hydroxyabscisic acid	315.101	neg	M+Cl	C15H20O5	2.7666	0.0291298	-	95.1	2.80596	Prenol lipids	1.0454	1.2127	1.1024	1.2347	1.3437	1.1004	1.9861	1.8455	1.9056	1.4133	0.9255	1.179	0.6475	0.7714	0.8749	2.0209	2.0092	1.8814
neg_1718	6-(2-{6-[2,4-dihydroxy-3-(3-methylbut-2-en-1-yl)benzoyl]-5-(2,4-dihydroxyphenyl)-3-(hydroxymethyl)cyclohex-2-en-1-yl}-5-[(E)-2-(2,4-dihydroxyphenyl)ethenyl]-3-hydroxyphenoxy)-3,4,5-trihydroxyoxane-2-carboxylic acid	863.252	neg	M+Na-2H	C45H46O16	2.7765	0.00715928	-	56.6	-1.63427	-	1.4833	0.9286	2.4253	2.4372	2.4221	2.4945	1.3668	2.0501	2.0576	2.1155	1.834	2.2314	2.3357	2.31	2.3405	2.5599	2.4383	2.2103
neg_1722	Stachyose	665.217	neg	M-H	C24H42O21	2.7875	0.0107939	-	48.2	4.06443	Organooxygen compounds	3.5848	3.5907	3.4111	3.4546	3.4531	3.5247	3.1811	3.2697	3.1654	3.5316	3.5221	3.4909	3.5419	3.6081	3.5857	3.2915	3.055	3.1843
neg_1734	N-lactoyl-Leucine	202.108	neg	M-H	C9H17NO4	2.8181	0.0664691	-	97.5	-3.93635	Carboxylic acids and derivatives	1.4304	1.4402	1.5303	2.0267	2.0397	1.9247	2.305	2.1702	2.2476	2.019	1.9985	2.0988	2.2811	2.1759	2.2171	2.1966	1.7604	1.9741
neg_1744	Gamma-Glu-Leu	259.129	neg	M-H	C11H20N2O5	2.8384	0.220532	45.3	-	-2.72964	Carboxylic acids and derivatives	0.7999	1.4345	0.8884	1.0148	1.0088	1.0104	1.0736	1.065	1.0636	1.0284	1.0241	1.0117	1.052	1.0461	1.0487	2.1943	2.6381	3.0193
neg_1746	5-Hydroxy-7,3',4'-trimethoxy-8-methylisoflavone 5-neohesperidoside	685.188	neg	M+Cl	C31H38O15	2.8384	0.0228424	-	38.4	-3.11528	-	3.7895	3.8145	3.8079	2.9688	2.8655	2.819	2.887	2.7519	2.7201	2.8328	2.847	2.7558	2.9156	2.9623	2.9346	3.2042	3.4516	3.6801
neg_1752	3,4-Dicaffeoyl-1,5-quinolactone	479.094	neg	M-H2O-H	C25H22O11	2.8583	0.0196034	-	30.9	-8.07513	Cinnamic acids and derivatives	2.5438	2.497	2.6224	2.6294	2.5971	2.6877	2.5318	2.4242	2.5395	2.6419	2.6875	2.5998	2.6792	2.6736	2.6601	2.4918	2.3906	2.3783
neg_1754	5-hydroxy-8-(2-hydroxypropan-2-yl)-4-propyl-2H,8H,9H-furo[2,3-h]chromen-2-one	325.107	neg	M+Na-2H	C17H20O5	2.8644	0.036405	-	34.4	4.76935	-	3.2049	3.1704	3.2259	3.163	3.2126	3.2343	3.3116	3.2295	3.1892	3.2105	3.2271	3.1757	3.3302	3.327	3.3343	3.2881	3.2297	3.1463
neg_1759	Dimethadione	110.025	neg	M-H2O-H	C5H7NO3	2.8793	0.0611048	-	36.3	2.94256	Azolidines	2.1818	2.1731	2.1713	2.7224	2.6257	2.6352	2.6776	2.7762	2.6765	2.6198	2.8185	2.8087	2.7583	2.785	2.6977	3.0127	3.147	2.9774
neg_1773	Normetanephrine	164.071	neg	M-H2O-H	C9H13NO3	2.9307	0.0139281	-	44.4	-1.86103	Phenols	2.2179	2.2948	1.6933	2.5395	2.7798	2.7823	2.2799	2.5414	2.3128	2.982	3.097	3.0172	3.0675	3.0473	3.0255	2.6084	2.8376	2.9445
neg_1775	negletein 6-[rhamnosyl-(1->2)-fucoside]	557.164	neg	M-H2O-H	C28H32O13	2.9307	0.0695117	-	38.9	-4.8289	Benzopyrans	3.1517	3.0983	3.1447	3.1663	2.9895	3.1889	3.3375	3.2548	3.2275	3.0853	3.1164	3.078	2.9505	2.9926	3.0289	3.3964	3.282	3.3597
neg_1776	2-{2,6-dihydroxy-4-[6-hydroxy-7-(3-methylbut-2-en-1-yl)-1-benzofuran-2-yl]phenyl}-6-(2,4-dihydroxy-5-methoxyphenyl)-4-methylcyclohex-3-ene-1-carboxylic acid	607.19	neg	M+Na-2H	C34H34O9	2.9307	0.128809	-	59	-7.71836	-	2.1061	2.3163	2.2337	2.575	2.4298	2.6719	2.8029	2.7715	2.6792	2.5985	2.5528	2.5194	2.6858	2.5997	2.7582	2.9638	2.8358	2.8987
neg_1780	(2Z)-2-(hydroxymethyl)but-2-enoic acid	115.04	neg	M-H	C5H8O3	2.9405	0.0482065	-	82.9	1.81539	-	0.9006	1.8056	0.4982	0.5983	0.5952	0.5966	1.7172	1.6193	1.2452	0.6115	0.6079	0.5977	0.6313	0.6264	0.6285	2.35	3.0989	2.9156
neg_1782	1-Pentadecanecarboxylic acid	355.104	neg	M+FA-H	C15H18O7	2.9405	0.041321	-	40.6	3.19997	Fatty Acyls	2.238	2.3564	1.97	3.0821	2.8529	2.8005	2.86	2.8116	2.8104	2.7267	2.7517	2.7562	2.7806	2.7442	2.8322	2.9444	2.8799	2.8931
neg_1789	3,4,5-trihydroxy-6-[(2-oxo-2H-chromen-3-yl)oxy]oxane-2-carboxylic acid	383.059	neg	M+FA-H	C15H14O9	2.9621	0.0230728	-	36.2	-8.93431	-	3.6524	3.8202	3.8798	3.9273	3.9235	3.9924	3.9766	3.9896	4.0815	4.0629	3.9555	4.0493	3.8944	3.9446	3.9398	3.6807	3.7149	3.6226
neg_1791	N-ACETYLPROLINE	156.066	neg	M-H	C7H11NO3	2.9836	0.042696	82.1	-	-2.57932	Carboxylic acids and derivatives	0.7684	0.7769	1.7087	2.3312	2.1386	2.25	2.6091	2.4772	2.5283	2.316	2.1956	2.2934	2.2658	2.2808	2.2621	2.4591	2.2493	2.1427
neg_1792	Adrenochrome	224.056	neg	M+FA-H	C9H9NO3	2.9836	0.0456941	-	46.6	-1.02338	Indoles and derivatives	2.1678	2.1588	2.2206	2.64	2.5505	2.6592	2.6181	2.5849	2.5593	2.5574	2.5278	2.5144	2.5264	2.5056	2.6359	2.7322	2.664	2.595
neg_1798	Kaempferol 3-(6''-rhamnosylsophoroside)	777.18	neg	M+Na-2H	C33H40O20	3.0055	0.0715048	-	39.5	-7.36337	-	3.0402	3.0187	3.0718	2.1518	2.2786	2.4162	2.579	2.5562	2.6626	2.3502	2.1051	2.4013	1.355	1.0302	1.0328	2.8675	2.9301	3.0689
neg_1800	(4S,6R)-p-Mentha-1,8-diene-6,7-diol 7-glucoside	365.135	neg	M+Cl	C16H26O7	3.0173	0.0323444	-	35.9	-6.89929	Prenol lipids	2.7677	2.9071	2.8244	2.9562	2.9919	2.9704	3.1661	3.239	3.2414	3.1891	3.0318	3.1061	3.1412	3.1255	3.0848	3.0417	2.8337	3.0147
neg_1806	3-(Methylthio)propyl acetate	193.053	neg	M+FA-H	C6H12O2S	3.0486	0.0405015	-	51.1	-7.16588	Carboxylic acids and derivatives	1.5778	1.4133	1.4359	2.0215	1.4428	2.2647	3.5269	3.3352	3.3488	0.5803	0.5768	0.5668	0.5996	0.5948	0.5969	3.3019	2.5727	2.6044
neg_1808	Stachyoside A	507.171	neg	M-H2O-H	C21H34O15	3.0486	0.0168787	-	51.6	-2.48239	Prenol lipids	2.7501	2.7456	2.6959	2.8372	2.9193	3.0336	3.1439	3.1912	3.1256	2.9676	2.9482	3.0035	2.8697	2.8171	2.9052	2.951	2.7537	2.9914
neg_1815	6-{3-[(1E)-2-carboxyeth-1-en-1-yl]phenoxy}-3,4,5-trihydroxyoxane-2-carboxylic acid	385.078	neg	M+FA-H	C15H16O9	3.0855	0.0240114	-	58.9	0.136899	-	3.9484	4.0635	4.1183	4.8846	4.7696	4.8097	4.7846	4.7965	4.8454	4.8522	4.8709	4.8589	4.8114	4.8706	4.7573	4.8122	4.7954	4.6985
neg_1821	Acetyl-L-tyrosine	222.076	neg	M-H	C11H13NO4	3.131	0.00848935	72	-	-3.09598	Carboxylic acids and derivatives	1.4831	1.7533	2.4246	2.0974	2.1167	2.1044	3.1395	2.8854	2.8475	2.2336	1.9621	2.1338	1.9437	1.8609	1.9589	2.3274	1.9063	2.2451
neg_1834	N-Acetyl-L-methionine	190.054	neg	M-H	C7H13NO3S	3.1898	0.0172756	-	46.6	-4.36002	Carboxylic acids and derivatives	1.9243	2.2266	2.4776	2.0924	1.76	2.1862	1.8594	1.9446	2.085	1.4006	1.6522	1.6738	1.4256	1.4194	1.4221	1.7849	2.315	2.7769
neg_1839	6-(4-carboxy-3-hydroxyphenoxy)-3,4,5-trihydroxyoxane-2-carboxylic acid	311.041	neg	M-H2O-H	C13H14O10	3.2193	0.038832	-	60.5	1.0618	Organooxygen compounds	0	0.1118	0.0058	0.0001	0.0001	0.0001	0.0001	0.0001	0.0001	0.0001	0.0001	0.0001	0.0001	0.0001	0.0001	0.0719	0.0001	0.0001
neg_1843	3-Phenylpropionylglycine	252.088	neg	M+FA-H	C11H13NO3	3.249	0.0388975	-	48.3	1.12874	Carboxylic acids and derivatives	1.4766	1.9658	2.5268	3.3676	3.1841	3.4319	1.9835	2.0018	0.8904	2.2804	1.0992	2.233	1.0907	1.289	1.0619	2.7134	2.2167	2.5325
neg_1845	Flurbiprofen glucuronide	455.09	neg	M+Cl	C21H21FO8	3.249	0.00628498	-	35.9	-4.27894	Organooxygen compounds	4.238	4.2276	3.9866	2.4549	2.3292	2.4864	3.1824	2.8463	2.6694	2.4467	2.4069	2.1032	2.5631	2.5653	2.4439	3.4889	3.7236	4.1576
neg_1853	6-({8,14-dihydroxy-17-methoxy-10-oxo-2-oxatricyclo[13.2.2.1,]icosa-1(17),3,5,7(20),15,18-hexaen-4-yl}oxy)-3,4,5-trihydroxyoxane-2-carboxylic acid	533.161	neg	M-H	C26H30O12	3.3089	0.0257344	-	54.4	-9.658	-	2.9471	2.8781	2.8911	3.1812	3.184	3.2149	3.1828	3.1334	3.1001	3.1357	3.1736	3.1283	3.2384	3.2559	3.2515	3.1586	3.1708	3.2981
neg_1861	N-desmethylalmotriptan	356.12	neg	M+Cl	C16H23N3O2S	3.3508	0.0131884	-	52.5	-1.81766	Indoles and derivatives	3.5518	3.6114	3.801	3.5781	3.6834	3.6681	3.7083	3.7125	3.7261	3.55	3.6489	3.6635	3.6054	3.5758	3.6193	3.474	3.4688	3.4763
neg_1866	Arecoline	200.092	neg	M+FA-H	C8H13NO2	3.3719	0.0386836	-	45.1	-5.8563	_	0.424	0.5024	0.4913	0.5907	0.5876	0.5889	2.5955	2.4759	2.4221	0.6038	0.6002	0.59	0.6235	0.6186	0.689	1.9514	1.6283	1.6318
neg_1876	2-Isopropylmalic acid	175.061	neg	M-H	C7H12O5	3.403	0.0131745	73	-	-1.28386	Fatty Acyls	4.0062	3.7031	3.9699	3.6749	3.5874	3.6361	4.3266	4.2614	4.3469	4.3754	3.6306	3.6618	3.7033	3.7443	3.6866	4.2562	4.3297	4.4315
neg_1878	6-(4-ethenyl-5-hydroxy-2-methoxyphenoxy)-3,4,5-trihydroxyoxane-2-carboxylic acid	323.08	neg	M-H2O-H	C15H18O9	3.403	0.0836618	-	51.8	8.4018	-	2.0568	2.2295	2.1782	2.6243	2.5238	2.649	2.5937	2.559	2.6756	2.2522	2.5798	2.4913	2.4658	2.5048	2.4555	2.5315	2.3544	2.2894
neg_1880	Tetrahydrodipicolinate	152.035	neg	M-H2O-H	C7H9NO4	3.4188	0.0487933	-	43.7	-1.01012	Carboxylic acids and derivatives	0.3024	0.9501	0.7182	2.8955	2.9431	2.9147	3.034	3.0404	3.0403	2.8433	2.9494	2.8349	3.0065	2.9526	2.9582	2.8253	1.9944	0.5112
neg_1883	Acetaminophen	196.061	neg	M+FA-H	C8H9NO2	3.4291	0.0300219	-	41.7	-2.16088	Phenols	2.4085	2.5009	2.6076	2.5109	2.5453	2.5814	2.6677	2.6971	2.6232	2.5553	2.5728	2.5245	2.4276	2.4555	2.5575	2.5263	2.4413	2.4723
neg_1884	Demethyloleuropein	571.167	neg	M+FA-H	C24H30O13	3.4291	0.0468401	-	33.7	1.17115	Prenol lipids	2.31	2.4853	2.5282	2.8325	2.7975	2.7841	2.6743	2.6501	2.5318	2.2682	2.7637	2.6547	2.796	2.7611	2.8409	2.6577	2.7196	2.6127
neg_1887	3,4,5-trihydroxy-6-(2-hydroxy-6-methoxyphenoxy)oxane-2-carboxylic acid	297.062	neg	M-H2O-H	C13H16O9	3.4499	0.0141929	-	60.5	0.353079	-	4.2734	4.2908	4.1192	1.8559	1.6962	1.9282	2.6169	2.7665	2.6967	1.3283	1.8773	1.7357	2.0017	2.1436	2.1678	2.3956	2.2424	2.4677
neg_1893	Proline betaine	188.093	neg	M+FA-H	C7H13NO2	3.4813	0.0799554	-	62.6	-2.18767	Carboxylic acids and derivatives	0.9678	0.9768	2.1504	2.5177	2.5209	2.5844	1.847	1.7014	1.625	2.9018	1.8533	2.7621	1.7569	1.6722	1.6933	2.3099	2.3369	2.4929
neg_1898	2-(2,6-dihydroxy-3,4-dimethoxycyclohexylidene)acetonitrile	258.098	neg	M+FA-H	C10H15NO4	3.493	0.121019	-	42.8	-1.85301	-	2.1581	2.1333	2.0719	1.845	1.7082	1.5703	2.0463	2.0212	1.6681	1.5097	1.5556	1.5042	1.7746	1.7358	1.7878	2.2318	2.0689	2.2086
neg_1903	P-Salicylic acid	137.024	neg	M-H	C7H6O3	3.5145	0.0495513	91.3	-	-2.25097	Benzene and substituted derivatives	1.713	1.8067	2.1012	2.8349	2.6666	2.7678	3.3137	3.1811	3.2842	3.2036	2.6764	2.8919	2.8638	2.5345	2.8424	3.4508	3.4903	3.649
neg_1914	3,4,5-trihydroxy-6-(3-methoxyphenoxy)oxane-2-carboxylic acid	281.069	neg	M-H2O-H	C13H16O8	3.5458	0.0354814	-	37.8	8.42352	-	2.1414	2.1128	2.1206	2.4098	2.2219	2.2866	2.1177	2.3727	2.2012	1.9783	2.0364	1.9915	1.672	1.9358	1.7601	2.6202	2.4669	2.546
neg_1916	3-Methyldioxyindole	208.062	neg	M+FA-H	C9H9NO2	3.5568	0.14238	-	82.5	0.112911	Indoles and derivatives	1.4037	1.5607	1.7865	1.7983	2.0173	1.9787	1.2139	0.9764	1.191	1.871	1.9013	1.6328	1.0006	0.9267	1.3884	1.9017	1.7879	1.528
neg_1917	6-{4-[(1E)-3-(2,4-dihydroxy-3,6-dioxocyclohexa-1,4-dien-1-yl)-3-oxoprop-1-en-1-yl]phenoxy}-3,4,5-trihydroxyoxane-2-carboxylic acid	443.064	neg	M-H2O-H	C21H18O12	3.5568	0.195127	-	52.9	3.76577	-	2.5702	2.3298	2.6028	0.9569	0.9532	0.9547	1.0171	1.0086	1.0072	0.9724	0.9682	0.956	0.9958	0.99	0.9926	1.059	1.0429	1.0517
neg_1918	N,O-Didesmethylvenlafaxine glucuronide	406.187	neg	M-H2O-H	C21H31NO8	3.5666	0.205244	-	49.8	0.115784	Organooxygen compounds	3.0781	3.0991	0.2837	0.9899	0.3541	0.8201	0.3953	0.3898	0.3888	2.1857	1.4158	2.1452	0.6489	0.3776	0.3793	0.9753	1.9999	2.6987
neg_1920	P-Cresol glucuronide	283.082	neg	M-H	C13H16O7	3.5777	0.0772102	-	50.5	-1.4499	Organooxygen compounds	1.9003	1.7986	1.9487	2.1592	2.0474	2.1492	2.1228	2.1645	2.1229	1.7476	2.0166	1.4034	1.7631	1.6802	1.5963	2.4844	2.4436	2.4683
neg_1930	3-(hydroxymethyl)-1H-isochromen-1-one	221.045	neg	M+FA-H	C10H8O3	3.6088	0.104906	-	59.8	-2.07918	-	0.8033	1.1496	0.8905	1.9659	2.091	1.8032	1.8465	1.9103	2.0925	2.0067	1.93	1.6942	1.5894	1.567	1.9905	2.0974	1.9471	1.8514
neg_1938	Beta-D-Glucopyranosyl anthranilate	280.082	neg	M-H2O-H	C13H17NO7	3.6691	0.0532748	-	54.6	-1.04676	Organooxygen compounds	2.2523	2.3926	2.4696	2.5703	2.5658	2.5339	2.6918	2.6697	2.6847	2.4968	2.5691	2.4948	2.5869	2.6349	2.6291	2.8228	2.86	2.8608
neg_1943	3,4,5-trihydroxy-6-[(2-methylpropanoyl)oxy]oxane-2-carboxylic acid	245.066	neg	M-H2O-H	C10H16O8	3.6888	0.015641	-	60.3	-0.832862	-	2.7095	2.4102	1.6977	0.0022	0.0022	0.0022	0.0026	0.0034	0.9119	0.0023	0.0023	0.0141	0.017	0.0085	0.0025	0.0029	0.0028	0.869
neg_1970	4-Hydroxybenzaldehyde	121.03	neg	M-H	C7H6O2	3.7935	0.0148316	72.7	-	1.80486	Organooxygen compounds	2.0029	1.4328	0.9741	3.3311	3.3155	3.3973	3.1366	3.1103	2.9525	3.2703	3.3541	3.2521	3.4578	3.4748	3.4628	3.1033	3.0877	2.7868
neg_1974	Isoleucyl-Glutamate	297.088	neg	M+K-2H	C11H20N2O5	3.8052	0.018168	-	49	9.42641	Carboxylic acids and derivatives	1.59	1.789	2.0174	2.0189	2.0519	2.0173	2.2759	2.3201	2.4311	2.1076	2.1083	2.124	2.1157	2.1799	1.9936	2.3144	2.3084	2.3374
neg_1979	3-Hydroxysebacic acid	217.108	neg	M-H	C10H18O5	3.8372	0.0214751	-	71.9	-0.532874	Hydroxy acids and derivatives	2.6192	2.4136	1.9888	0.8828	0.5654	0.5667	0.6184	0.6113	0.6101	0.9047	0.6256	0.8604	1.1336	1.0242	0.9354	1.405	1.2897	1.3349
neg_1989	(8alpha,10beta,11beta)-3-Hydroxy-4,15-dinor-1(5)-xanthen-12,8-olide	269.14	neg	M+FA-H	C13H20O3	3.8807	0.106647	-	74.9	1.70905	Lactones	2.5454	2.8741	2.4452	0.5397	0.5367	0.538	0.5885	0.5816	0.6835	0.5911	0.6685	0.9724	0.5879	0.6065	0.8936	0.6811	1.3889	1.7918
neg_1991	Suberylglycine	230.103	neg	M-H	C10H17NO5	3.8926	0.0279111	-	51.4	-3.02184	Carboxylic acids and derivatives	0.4774	0.4841	2.0667	2.2056	2.2109	2.0632	2.2298	2.2862	2.2877	2.1371	2.2202	2.1968	2.2928	2.3258	2.257	2.4146	2.4366	2.4871
neg_1993	5-Hydroxytryptophol glucuronide	384.133	neg	M+FA-H	C16H21NO7	3.8926	0.0817509	-	65.6	9.24401	Organooxygen compounds	1.332	1.3865	2.1054	1.9554	1.8804	1.8486	2.0761	2.0773	2.1447	1.5445	1.8355	1.4869	1.9752	2.0621	1.9673	2.4469	2.5508	2.7907
neg_2009	(2S,2'S)-Pyrosaccharopine	279.094	neg	M+Na-2H	C11H18N2O5	3.9588	0.224822	-	49.2	-9.83201	-	2.0441	2.2094	2.2595	0.3037	1.0956	1.0163	1.8865	1.8774	1.8574	1.7077	1.9152	1.5055	1.5477	1.7721	1.7468	1.3661	1.7744	1.8694
neg_2011	6,7-dihydroxy-4-methyl-2H-chromen-2-one	237.04	neg	M+FA-H	C10H8O4	3.969	0.0253065	-	73.9	-1.10445	-	1.7206	1.381	1.5054	1.2796	1.3114	1.0575	1.5167	1.4571	1.569	1.4043	1.482	1.4478	1.6069	1.7318	1.7141	2.0016	2.1988	2.3424
neg_2016	6-[(2,2-dimethyl-2H-chromen-5-yl)oxy]-3,4,5-trihydroxyoxane-2-carboxylic acid	351.111	neg	M-H	C17H20O8	3.9808	0.0663379	-	37.8	5.81136	-	1.5746	2.1217	1.1733	0.8855	1.0965	0.9172	1.5152	1.6741	1.1959	1.9904	1.1618	1.4818	1.2647	1.1738	1.4472	1.6249	1.5805	1.8079
neg_2018	Spinasaponin A	815.423	neg	M+Na-2H	C42H66O14	3.9808	0.0583182	-	35.8	4.17725	Prenol lipids	3.2612	2.9188	2.7321	1.479	0.4966	0.8824	1.9393	1.7921	1.5995	1.2471	1.6065	1.5879	1.9252	1.8747	1.7242	0.9959	1.5654	1.7191
neg_2021	Ethyl 7-epi-12-hydroxyjasmonate glucoside	437.183	neg	M+Na-2H	C20H32O9	3.991	0.0432724	-	54.4	7.99497	Fatty Acyls	1.8993	1.6362	1.5391	1.993	1.8702	1.8939	2.3121	2.2308	2.2464	1.8905	2.0224	1.8279	2.1911	2.1864	2.2085	2.4685	2.5332	2.6374
neg_2023	3-Hydroxydodecanedioic acid	291.144	neg	M+FA-H	C12H22O5	4.0029	0.052338	-	61	-3.6077	Hydroxy acids and derivatives	0.2308	0.235	0.2764	1.6699	1.7203	1.875	1.85	1.7072	1.7155	1.5167	1.426	1.1301	1.5543	1.6651	1.54	2.292	2.1284	1.178
neg_2035	Genipin	451.165	neg	2M-H	C11H14O5	4.0352	0.0397705	-	30.7	8.99415	Prenol lipids	1.8657	1.9387	1.9355	1.7952	1.7267	1.8419	2.0196	1.7975	2.0939	1.8134	1.9991	1.5917	1.8606	1.873	2.1164	2.3906	2.5142	2.6685
neg_2040	Hovenidulcioside B1	889.435	neg	M+Cl	C44H70O16	4.0473	0.0733469	-	30.3	-0.485802	Prenol lipids	1.4465	1.5333	1.7847	0.1927	0.1912	0.1919	0.914	1.2979	1.4205	2.4396	1.7566	2.3471	1.3957	1.0657	1.5162	0.8995	1.1691	1.4826
neg_2044	M-Coumaric acid	163.04	neg	M-H	C9H8O3	4.0693	0.0108609	81.8	-	-0.952501	Cinnamic acids and derivatives	1.981	1.3402	1.8128	3.6311	3.7037	3.5864	4.0377	4.0862	4.0686	3.8333	3.8894	3.7313	3.9348	3.9061	3.8985	3.7401	3.7625	3.5058
neg_2055	Valtrate	233.043	neg	M+Na-2H	C10H12O5	4.1352	0.0705159	-	69.8	-0.158966	Prenol lipids	0.6118	0.6195	0.6921	2.3488	2.3022	2.4004	2.1117	2.0627	2.0207	0.8217	0.8177	0.8061	0.8439	0.8384	0.8408	2.5741	2.0984	1.8321
neg_2057	LysoPC(20:5(5Z,8Z,11Z,14Z,17Z))	562.287	neg	M+Na-2H	C28H48NO7P	4.1352	0.0722618	-	35.7	-7.59295	Glycerophospholipids	2.1256	2.199	1.2893	1.9693	1.6772	1.4676	2.1751	1.9376	2.1211	1.4602	1.3717	1.2749	1.75	1.8727	1.6657	1.7486	1.6416	1.4419
neg_2065	Cis-5-Caffeoylquinic acid	353.088	neg	M-H	C16H18O9	4.1807	0.0113204	-	42.9	1.05067	Organooxygen compounds	6.1277	6.177	6.0455	3.301	3.1197	3.1956	2.9067	2.9243	3.0048	2.9069	3.0142	3.0261	2.6993	2.7262	2.7138	3.1743	3.0723	3.9803
neg_2069	3,4,5-trihydroxy-6-[2-hydroxy-4-(3-oxobut-1-en-1-yl)phenoxy]oxane-2-carboxylic acid	375.07	neg	M+Na-2H	C16H18O9	4.1987	0.0165422	-	59.9	1.18714	-	4.5921	4.6399	4.7142	0.9417	0.938	0.9396	1.0017	0.9932	0.9918	0.9572	0.953	0.9409	0.9804	0.9747	0.9772	1.0434	1.0274	2.2909
neg_2077	Ganoderic acid H	607.262	neg	M+Cl	C32H44O9	4.2128	0.054139	-	36.4	-9.87453	Prenol lipids	0.0303	0.031	1.1599	2.5355	2.587	2.5953	2.6957	2.5868	2.7293	2.6717	2.7195	2.7172	2.7144	2.7219	2.6008	2.643	2.6811	2.6452
neg_2081	Tyrosyl-Hydroxyproline	275.104	neg	M-H2O-H	C14H18N2O5	4.2537	0.108627	-	59.6	0.793254	Carboxylic acids and derivatives	1.2223	1.2318	1.4256	2.5603	2.4957	2.6226	2.2087	2.0867	2.2288	2.3025	2.0547	2.2552	1.8518	1.9407	1.9455	2.0145	2.0806	2.2556
neg_2090	Hydroxyisonobilin	361.165	neg	M-H	C20H26O6	4.3078	0.213055	-	42.4	-2.76783	Prenol lipids	0.8797	0.7486	0.8265	1.6578	1.8537	1.7843	2.4213	2.3927	2.4906	1.9242	1.8495	2.0091	1.3774	1.2093	1.0367	1.5597	1.5195	2.0144
neg_2095	Neuraminic acid	533.189	neg	2M-H	C9H17NO8	4.344	0.0225732	-	46.2	9.93761	Fatty Acyls	3.2235	3.0571	3.2354	3.9454	3.9548	3.9143	4.0087	3.9898	3.9804	3.8979	3.9276	3.8624	4.0053	4.0542	4.0193	4.0662	4.0512	4.0576
neg_2099	3-Propylidene-1(3H)-isobenzofuranone	219.066	neg	M+FA-H	C11H10O2	4.3706	0.23067	-	31.5	0.962329	Isocoumarans	2.6138	2.7763	2.4189	1.4306	1.4266	1.4283	1.4954	1.4864	1.4848	1.4474	1.4429	1.4297	1.4726	1.4663	1.4691	1.5402	1.5231	1.6902
neg_2111	PI(16:0/22:5(7Z,10Z,13Z,16Z,19Z))	905.51	neg	M+Na-2H	C47H81O13P	4.4252	0.217355	-	33.3	-6.8117	Glycerophospholipids	0.911	0.92	2.1988	2.7563	2.9013	2.9725	2.8552	2.7541	2.8103	2.6219	2.7317	2.7272	2.6106	2.4589	2.5017	2.4883	2.4087	2.6051
neg_2122	Protoprimulagenin A 3-[rhamnosyl-(1->4)-rhamnosyl-(1->4)-[rhamnosyl-(1->2)]-glucosyl-(1->?)-glucuronide]	616.304	neg	M-2H	C60H98O26	4.5091	0.0126781	-	62	-9.42193	Prenol lipids	3.4875	3.2922	3.459	3.8143	3.6701	3.7647	3.7952	3.7585	3.6913	3.6448	3.7181	3.6657	3.8622	3.7953	3.778	3.8811	3.9064	3.9388
neg_2133	Ampeloside Bf1	556.262	neg	M-2H	C51H86O26	4.5472	0.0817735	-	59.1	-1.43562	Steroids and steroid derivatives	1.3102	1.3199	1.409	2.1526	1.7157	1.6729	1.9293	2.0176	1.8128	1.8191	1.8526	1.5433	1.7987	1.7119	1.7718	2.4035	2.3751	2.4157
neg_2137	LysoPE(0:0/22:5(4Z,7Z,10Z,13Z,16Z))	548.273	neg	M+Na-2H	C27H46NO7P	4.5666	0.285122	-	45	-5.09269	Glycerophospholipids	0.0021	0.0021	0.0026	1.2874	0.972	0.4477	1.5853	1.7149	1.5525	1.831	1.8534	1.9048	0.004	1.2348	1.2289	1.7732	1.4914	1.6881
neg_2154	3,4,5-trihydroxy-6-[2-(1-hydroxy-2-oxo-2-phenylethyl)phenoxy]oxane-2-carboxylic acid	385.092	neg	M-H2O-H	C20H20O9	4.68	0.0256094	-	46.7	-1.13986	-	2.7914	2.7127	2.7578	3.1862	3.0695	3.04	3.2614	3.156	3.1352	3.0965	3.1188	3.0021	3.2213	3.2727	3.2943	3.3835	3.428	3.3033
neg_2157	2-Octenoic acid	187.097	neg	M+FA-H	C8H14O2	4.6891	0.0462777	-	57.9	-5.38333	Fatty Acyls	1.3774	1.3871	1.7342	3.1864	3.2116	3.2622	3.2435	3.2493	3.258	3.3212	3.2204	3.1632	3.2905	3.4306	3.2065	3.6118	3.4131	3.1475
neg_2169	Methyl cellulose	499.238	neg	M+FA-H	C20H38O11	4.7365	0.0776521	-	38.6	-2.91229	Organooxygen compounds	1.6138	1.4442	1.56	2.7246	2.6471	2.8382	2.6692	2.4654	2.5346	2.349	2.6226	2.212	2.189	2.1822	2.2157	2.6115	2.6078	2.5019
neg_2172	EPIAFZELECHIN (2R,3R)(-)	273.077	neg	M-H	C15H14O5	4.7592	0.228234	33.3	-	0.30262	-	2.9065	2.5469	3.2451	0.0125	0.0124	0.0124	0.0146	0.0143	0.0142	0.013	0.0129	0.0125	0.0138	0.0136	0.0137	0.0162	0.0155	0.0159
neg_2186	Valproic acid glucuronide	639.288	neg	2M-H	C14H24O8	4.8396	0.153172	-	45	1.39005	Organooxygen compounds	0.477	1.136	0.5485	1.8538	1.619	1.8678	1.8091	1.3672	1.7907	1.6996	2.1729	1.9289	1.7627	1.6178	1.7897	2.403	2.302	2.3954
neg_2187	Vinaginsenoside R11	831.481	neg	M+FA-H	C41H70O14	4.8484	0.0353502	-	42.1	8.45119	Prenol lipids	2.4815	2.7519	2.4257	2.4577	2.3662	2.6906	2.6798	2.8415	2.6334	2.7379	2.7566	2.6974	2.7744	2.81	2.8496	2.8809	2.9047	3.0071
neg_2188	6-Methyl-5-hepten-2-one propyleneglycol acetal	229.146	neg	M+FA-H	C11H20O2	4.8575	0.102153	-	61.7	9.43452	Organooxygen compounds	1.6749	2.1509	2.2211	1.587	1.5829	1.5847	1.6525	1.6434	1.6418	1.604	1.5994	1.5861	1.6294	1.6231	1.6259	1.6977	1.6804	2.1998
neg_2234	Vinaginsenoside R2	873.493	neg	M+FA-H	C43H72O15	5.0632	0.0755614	-	37.6	8.7687	Prenol lipids	1.3008	1.2688	1.9937	2.1487	2.1669	2.1044	2.2602	2.3863	2.2746	2.1896	2.0657	2.168	2.3622	1.8323	2.2234	2.5942	2.5159	2.724
neg_2244	2,5-Dimethoxycinnamic acid	207.066	neg	M-H	C11H12O4	5.1183	0.0826178	32.4	-	-2.6811	-	1.2819	1.2915	1.3804	1.5152	1.5112	1.5129	1.5805	1.5714	1.5698	1.5322	1.5276	1.5143	1.5575	1.5512	1.554	2.1439	1.6083	2.3133
neg_2247	O-Desmethyltramadol glucuronide	406.187	neg	M-H2O-H	C21H31NO8	5.1277	0.0593639	-	53.1	0.527036	Organooxygen compounds	3.5366	3.8436	0.9024	1.0271	1.0233	1.0249	1.0883	1.0797	1.0783	1.0429	1.0386	1.0262	1.0667	1.0608	1.0634	1.7618	2.5283	3.3504
neg_2251	(R)-Shinanolone	237.077	neg	M+FA-H	C11H12O3	5.1367	0.0571056	-	81.3	1.66338	Tetralins	2.6767	2.6797	2.5747	1.3962	1.3922	1.3939	1.4608	1.4518	1.4502	1.413	1.4084	1.3953	1.438	1.4318	1.4345	1.5054	1.4883	1.4977
neg_2253	7,8-Dihydrovomifoliol 9-[apiosyl-(1->6)-glucoside]	501.234	neg	M-H2O-H	C24H40O12	5.146	0.0157466	-	38.8	0.239479	Fatty Acyls	2.1431	2.3594	2.751	2.5442	2.7061	2.6677	1.3304	2.3033	1.8146	2.4773	2.5869	2.4919	2.7566	2.6893	2.75	2.3345	2.3225	1.8298
neg_2266	Isoleucyl-Hydroxyproline	281.092	neg	M+K-2H	C11H20N2O4	5.1978	0.124555	-	74.9	5.73094	Carboxylic acids and derivatives	2.0161	1.6332	2.344	2.3603	2.4066	2.3387	2.6439	2.6811	2.6572	2.6553	2.5757	2.6122	2.4045	2.2244	2.4485	2.2147	1.976	0.9626
neg_2272	(-)-Naringenin	271.06	neg	M-H	C15H12O5	5.2251	0.1565	49	-	-4.14283	Flavonoids	2.5082	1.7506	0.8511	1.7299	1.3416	2.0305	2.4845	2.0886	2.696	0.9895	2.0054	1.0677	1.0129	1.0071	1.2325	1.0764	1.0602	1.0691
neg_2273	Notoginsenoside C	569.288	neg	M-2H	C54H92O25	5.2251	0.0539056	-	59.2	-2.19447	Polypeptides	1.9521	0.8946	1.3644	2.4358	2.2917	2.2245	2.4298	2.2712	2.2541	1.8528	1.9641	1.5563	2.1225	2.0483	2.2123	2.5063	2.4976	2.6012
neg_2275	Docosahexaenoic acid	365.191	neg	M+K-2H	C22H32O2	5.2529	0.0694398	-	40.4	7.51443	Fatty Acyls	1.4714	2.1485	1.5716	1.7083	1.7042	1.7059	1.7742	1.765	1.7634	1.7254	1.7208	1.7074	1.751	1.7447	1.7475	2.6386	2.7756	2.9047
neg_2279	Balagyptin	787.416	neg	M-H	C39H64O16	5.2621	0.110187	-	45.8	4.51159	Steroids and steroid derivatives	1.3278	0.437	0.4984	2.9188	2.2241	2.3872	2.4387	2.473	1.753	1.65	2.232	1.8447	2.5821	2.6422	2.4477	2.9876	2.9893	2.9631
neg_2287	Hoduloside VII	929.521	neg	M-H	C47H78O18	5.2995	0.00644969	-	43	9.84365	Prenol lipids	3.1686	3.1039	3.5421	3.724	3.7528	3.7225	3.9043	3.8471	3.885	3.7765	3.8421	3.7322	3.9775	3.9741	3.9921	3.7394	3.6302	3.614
neg_2295	Arginyl-Asparagine	621.31	neg	2M+FA-H	C10H20N6O4	5.3282	0.103372	-	34.2	4.44572	Carboxylic acids and derivatives	1.8596	1.8696	1.9616	3.0185	2.8355	2.9371	2.865	2.8137	2.7274	2.6109	2.7187	2.5826	2.6614	2.7014	2.5172	2.965	2.8819	2.9537
neg_2304	D-Erythroascorbic acid 1'-a-D-xylopyranoside	313.036	neg	M+Cl	C10H14O9	5.3564	0.0119727	-	63	9.39486	-	4.0993	4.1808	4.207	1.3995	1.7707	1.6145	2.5093	2.2284	2.5721	1.09	1.1271	0.9043	0.7845	0.7791	0.7814	0.8435	1.0413	1.2423
neg_2305	8-Acetyl-T2 tetrol	385.151	neg	M+FA-H	C17H24O7	5.3618	0.0366238	-	33.5	1.63041	Prenol lipids	2.7967	2.5143	2.5343	0.2099	0.2083	0.209	0.2369	0.233	0.2323	0.2167	0.2148	0.2095	0.2271	0.2245	0.2256	1.0864	1.5502	1.9033
neg_2306	3,4,5-trihydroxy-6-{[2-oxo-6-(3-oxobut-1-en-1-yl)-2H-chromen-7-yl]oxy}oxane-2-carboxylic acid	387.073	neg	M-H2O-H	C19H18O10	5.3758	0.00625894	-	42.9	1.35912	-	4.79	4.5018	4.9553	1.2069	1.7803	2.2436	1.2702	1.2614	1.2598	1.2234	2.3323	1.6361	2.1439	1.8627	2.0857	2.2661	2.3497	3.8405
neg_2307	6-({3-[5,7-dihydroxy-2-(3-hydroxyphenyl)-4-oxo-3,4-dihydro-2H-1-benzopyran-8-yl]-7-hydroxy-4-oxo-2-phenyl-3,4-dihydro-2H-1-benzopyran-5-yl}oxy)-3,4,5-trihydroxyoxane-2-carboxylic acid	701.158	neg	M-H	C36H30O15	5.3758	0.0997219	-	30.4	9.55301	-	3.2956	2.4283	3.6814	1.4135	1.4095	1.4112	1.4783	1.4692	1.4676	1.4303	1.4258	1.4126	1.4555	1.4492	1.452	1.523	1.5058	1.5152
neg_2309	8-[3,7-dihydroxy-2-(4-hydroxy-3-methoxyphenyl)-3,4-dihydro-2H-1-benzopyran-4-yl]-2-(3-hydroxyphenyl)-3,4-dihydro-2H-1-benzopyran-3,5,7-triol	597.111	neg	M+K-2H	C31H28O10	5.3939	0.0228805	-	32.9	-9.6872	-	2.3854	1.8161	3.1783	0.995	0.9913	0.9928	1.0558	1.0473	1.0458	1.0107	1.0064	0.9942	1.0343	1.0284	1.031	1.0981	1.0819	1.0907
neg_2314	PE(18:0/22:5(4Z,7Z,10Z,13Z,16Z))	830.504	neg	M+K-2H	C45H80NO8P	5.4486	0.00777027	-	72.4	-7.93724	Glycerophospholipids	3.1756	3.1094	3.4171	3.4835	3.5073	3.3983	3.5469	3.5194	3.509	3.4218	3.4497	3.4766	3.5507	3.5285	3.5638	3.5517	3.5091	3.5144
neg_2317	Vinaginsenoside R3	975.56	neg	M+FA-H	C48H82O17	5.4671	0.0203972	-	54.8	6.75979	Prenol lipids	2.9788	2.3203	2.5134	3.6598	3.4439	3.4362	3.6394	3.5805	3.5658	3.3678	3.466	3.3906	3.5811	3.6053	3.561	3.6984	3.6842	3.7087
neg_2322	(3b,6a,12b,17a,20S)-Dammar-24-ene-3,6,12,17,20-pentol 20-[glucosyl-(1->2)-[rhamnosyl-(1->6)]-glucoside] 3-[glucosyl-(1->6)-glucoside] 6-xyloside	708.343	neg	M-2H	C65H110O33	5.4858	0.0190474	-	30.2	5.00911	Prenol lipids	3.0443	2.586	2.578	3.2742	3.2227	3.2898	3.3615	3.3977	3.4247	3.1255	3.2536	3.2337	3.2774	3.2832	3.2181	3.4385	3.4462	3.4877
neg_2325	Citronellyl beta-sophoroside	525.255	neg	M+FA-H	C22H40O11	5.4953	0.0896382	-	35.8	0.344299	Prenol lipids	0.6377	0.2564	0.3004	2.466	2.2019	2.2613	2.4952	2.5157	2.4663	2.2333	2.2215	2.1776	1.7098	2.1151	2.0869	2.5882	2.5134	2.6241
neg_2332	(3S,5R,6R,6'S)-6,7-Didehydro-5,6-dihydro-3,5,6'-trihydroxy-13,14,20-trinor-3'-oxo-beta,epsilon-caroten-19',11'-olide 3-acetate	649.31	neg	M+Na-2H	C39H48O7	5.5141	0.0362743	-	58.2	-6.64053	-	1.6575	1.5583	0.7981	2.977	2.8968	2.9244	2.9934	3.0091	3.0007	2.8534	2.8779	2.8183	2.9921	3.0665	2.9757	3.0771	2.9758	3.0847
neg_2348	1-Hexanol arabinosylglucoside	417.174	neg	M+Na-2H	C17H32O10	5.5804	0.140599	-	32.9	0.258723	Fatty Acyls	0.9755	2.0137	2.5744	1.0436	2.0645	1.7535	2.2926	2.1735	2.3258	2.389	2.3296	2.2056	1.8583	1.6655	2.1923	1.2275	1.2047	1.3535
neg_2354	Notoginsenoside H	929.52	neg	M-H2O-H	C47H80O19	5.595	0.0391289	-	42	8.86558	Prenol lipids	2.6147	2.7452	3.1065	3.4238	3.4306	3.424	3.704	3.6088	3.6731	3.471	3.6227	3.4804	3.7056	3.6156	3.5797	3.5962	3.4372	3.4578
neg_2359	N-[(4-Hydroxy-3-methoxyphenyl)methyl]octanamide	324.181	neg	M+FA-H	C16H25NO3	5.6131	0.0416975	-	44.3	-3.66174	Phenols	2.692	2.6501	2.5319	2.7999	2.4338	2.5813	2.7376	2.6376	2.4778	2.4238	2.6187	2.3195	2.8366	2.8435	2.8082	2.961	2.9639	2.7718
neg_2371	PG(18:2(9Z,12Z)/22:6(4Z,7Z,10Z,13Z,16Z,19Z))	853.476	neg	M+Cl	C46H75O10P	5.6853	0.294398	-	30.1	-3.6354	Glycerophospholipids	1.0223	1.0315	1.7124	2.7542	2.5238	2.7573	2.7749	2.7161	2.6557	2.5985	2.6684	2.528	2.7116	2.633	2.6966	2.9214	2.9955	2.9206
neg_2376	7a-Hydroxyandrost-4-ene-3,17-dione	347.187	neg	M+FA-H	C19H26O3	5.7659	0.13682	-	64.1	0.680444	Steroids and steroid derivatives	2.3105	2.4808	0.4471	0.542	0.539	0.5403	0.5909	0.5839	0.5828	0.5545	0.5511	0.5413	0.5735	0.5687	0.5708	0.6257	0.6123	1.6597
neg_2442	LysoPC(14:1(9Z))	502.231	neg	M+K-2H	C22H44NO7P	6.1229	0.146435	-	37.9	-7.64227	Glycerophospholipids	2.0637	1.8072	1.7397	0.9949	0.007	0.4272	1.0384	1.754	1.0169	2.1454	0.0073	0.973	0.5102	0.0579	0.2527	1.5266	1.9385	2.7946
neg_2451	Glucosylgalactosyl hydroxylysine	531.204	neg	M+FA-H	C18H34N2O13	6.159	0.0637095	-	31.7	0.0156818	Fatty Acyls	0.0106	0.0109	0.0134	0.0185	0.0183	0.0184	0.0215	0.021	0.0209	0.0192	0.019	0.0184	0.0204	0.0201	0.0202	0.0238	0.0229	0.1343
neg_2461	Cynarasaponin H	971.48	neg	M+FA-H	C47H74O18	6.1951	0.0204307	-	45.6	-6.67088	Prenol lipids	2.8582	3.0822	2.6479	1.1653	1.703	1.9927	2.0254	1.169	0.7372	1.0396	1.8651	1.738	2.1969	2.2666	1.7093	1.7853	1.5653	2.0109
neg_2463	PS(MonoMe(11,3)/MonoMe(11,3))	860.472	neg	M+Na-2H	C44H74NO12P	6.2041	0.0396925	-	38.6	2.94381	Glycerophospholipids	2.5138	2.4657	2.7261	2.7418	2.8578	3.0047	3.1164	3.0433	3.0937	3.0781	3.1139	3.0348	2.9578	2.6939	2.9386	3.2564	3.217	3.1229
neg_2468	1,2-Dehydro-alpha-cyperone	261.15	neg	M+FA-H	C15H20O	6.2361	0.140342	-	68.8	2.3366	Prenol lipids	2.2595	2.2696	2.3623	2.5016	2.4975	2.4993	2.5686	2.5593	2.5577	2.5191	2.5144	2.5007	2.5451	2.5386	2.5415	2.6147	2.597	2.6067
neg_2469	Matricarin	349.13	neg	M+FA-H	C17H20O5	6.2361	0.00842863	-	45	2.75206	Lactones	3.7961	4.0394	2.3907	2.3631	2.0882	2.2168	2.3813	2.2688	2.1706	1.8163	1.9092	1.9871	1.9315	1.604	2.1605	2.1262	2.5155	3.0092
neg_2486	Vinaginsenoside R7	538.289	neg	M-2H	C53H90O22	6.3071	0.0702284	-	73.1	0.168099	Prenol lipids	2.7868	2.6661	2.6263	2.3563	2.3456	2.4791	2.5191	2.5029	2.559	2.4101	2.5509	2.274	2.3496	2.2612	2.3295	2.4316	2.5904	3.0201
neg_2496	Limocitrin 3-glucoside	553.12	neg	M+FA-H	C23H24O13	6.3963	0.0788921	-	37	0.978587	Isoflavonoids	1.7517	0.1257	2.4539	0.6033	0.1955	0.1961	0.2227	0.219	0.2184	0.2035	0.2017	0.5746	0.2134	0.2109	0.212	0.2418	0.2344	0.2385
neg_2510	{4,5-dihydroxy-2-[hydroxy({2,3,4-trihydroxy-5-[3-(4-hydroxyphenyl)propanoyl]-6-oxo-3-[3,4,5-trihydroxy-6-(hydroxymethyl)oxan-2-yl]cyclohexa-1,4-dien-1-yl})methyl]oxan-3-yl}oxidanesulfonic acid	739.138	neg	M+FA-H	C27H34O19S	6.477	0.0717684	-	32.5	-1.86333	-	2.9745	2.8707	2.7686	0.0492	0.0488	0.049	0.0569	0.0558	0.0556	0.0511	0.0506	0.0491	0.0541	0.5592	0.0537	0.0629	0.0605	0.0618
neg_2537	Vomifoliol 9-[glucosyl-(1->4)-xylosyl-(1->6)-glucoside]	701.264	neg	M+Na-2H	C30H48O17	6.6689	0.236407	-	36	0.242758	Organooxygen compounds	2.8322	2.4599	2.6777	0.5794	0.5763	0.5776	0.6298	0.6227	0.6214	0.5923	0.5888	0.5787	0.6119	0.607	0.6091	0.6656	0.6518	0.6593
neg_2560	Dimethyl 3-methoxy-4-oxo-5-(8,11,14-pentadecatrienyl)-2-hexenedioate	457.2	neg	M+K-2H	C24H36O6	6.8295	0.206539	-	48.5	1.66302	Keto acids and derivatives	0.9277	0.763	0.7173	0.8336	0.8301	0.8316	0.8915	0.8834	0.882	2.5516	0.8445	0.8328	0.871	0.8654	0.8679	0.9321	0.9165	0.925
neg_2565	Vinaginsenoside R16	915.54	neg	M-H	C47H80O17	6.8651	0.0228523	-	31.7	8.9384	Prenol lipids	3.825	3.5803	3.776	4.4388	4.1147	4.1978	4.2622	4.3095	4.2433	4.0774	4.1579	4.1576	4.1668	4.2334	4.1778	4.3049	4.348	4.3404
neg_2568	Cyclopassifloside III	825.471	neg	M-H2O-H	C43H72O16	6.8739	0.0151864	-	48.2	7.97683	Prenol lipids	3.3656	3.5088	3.524	3.5095	3.6112	3.5895	3.7587	3.6585	3.7053	3.5836	3.6899	3.5852	3.6511	3.631	3.6263	3.7589	3.7413	3.7038
neg_2571	Gibberellin A45	377.162	neg	M+FA-H	C19H24O5	6.9008	0.0596986	-	42.5	3.35828	Prenol lipids	0.0801	0.1442	0.6603	0.1319	0.9474	0.1313	0.8658	0.1478	0.1473	0.874	1.2834	0.1316	0.7975	1.0676	0.9195	0.1645	0.159	0.162
neg_2585	(1R,16Z,24E,26E,28Z)-1,18,30-trihydroxy-12-[1-(4-hydroxy-3-methoxycyclohexyl)propan-2-yl]-19-methoxy-15,17,21,23,29,35-hexamethyl-11,36-dioxa-4-azatricyclo[30.3.1.0,]hexatriaconta-16,24,26,28-tetraene-2,3,10,14,20-pentone	934.51	neg	M+Cl	C50H77NO13	6.9774	0.0654585	-	51.5	1.59417	-	0.9469	0.9559	1.0397	1.9672	1.2568	1.5486	1.9775	1.5838	2.02	1.5139	1.6685	1.6512	2.313	2.2226	2.4191	1.9651	1.8027	1.2674
neg_2592	(3S,7E,9S)-9-Hydroxy-4,7-megastigmadien-3-one 9-glucoside	351.181	neg	M-H2O-H	C19H30O7	7.0224	0.0134949	-	51.2	-1.64787	Fatty Acyls	2.2326	2.2526	2.4343	2.5977	2.6257	2.8869	2.8286	2.876	2.9839	2.9803	2.9586	2.4483	2.5318	2.0681	2.5576	3.3509	3.8544	4.5772
neg_2612	(E)-2-Tridecene-4,6,8-triyn-1-ol	231.103	neg	M+FA-H	C13H14O	7.2467	0.136672	-	66.8	1.44962	Fatty Acyls	2.2748	3.022	2.6221	1.4388	1.4348	1.4365	1.5037	1.4946	1.493	1.4556	1.4511	1.4379	1.4808	1.4746	1.4773	1.5485	1.5313	2.4424
neg_2624	3,4,5-trihydroxy-6-({3,5,6-trihydroxy-2-[3-hydroxy-4-(methoxymethyl)phenyl]-3,4-dihydro-2H-1-benzopyran-7-yl}oxy)oxane-2-carboxylic acid	509.129	neg	M-H	C23H26O13	7.3322	0.037847	-	32.6	-1.66276	-	2.5494	2.5596	2.6525	2.7921	2.7879	2.7897	2.8591	2.8498	2.8482	2.8096	2.8048	2.7912	2.8356	2.8291	2.832	2.9052	2.8876	2.8973
neg_2668	15-deoxy-delta12,14-Prostaglandin A2	315.196	neg	M-H	C20H28O3	7.6855	0.00653914	60.3	-	-0.526244	-	4.0628	4.1191	3.5941	0.0123	0.0122	0.0123	0.0144	0.0141	0.014	0.5891	0.0127	0.0123	0.0136	0.0134	0.369	3.9292	3.8568	4.5097
neg_2675	Macrophorin A	397.176	neg	M+K-2H	C22H32O4	7.7121	0.267821	-	43.3	-8.41734	Organooxygen compounds	0.8961	0.905	0.9876	1.115	1.1111	1.1128	1.1773	1.1686	1.1671	1.1311	1.1267	1.1141	1.1553	1.1493	1.152	2.2365	2.3131	2.4381
neg_2677	Soyasaponin A3	939.503	neg	M-H2O-H	C48H78O19	7.7121	0.0476201	-	44.8	6.97837	Fatty Acyls	1.8555	1.8691	2.5513	3.383	3.4757	3.4249	3.4831	3.3797	3.5399	3.5012	3.4832	3.4286	3.2617	3.2593	3.4175	3.1168	3.1759	2.9204
neg_2699	PE(18:1(11Z)/20:2(11Z,14Z))	814.567	neg	M+FA-H	C43H80NO8P	7.8648	0.0635894	-	41.4	9.18349	Glycerophospholipids	3.3914	3.2316	3.1346	0.0375	0.6476	0.021	0.0245	0.024	0.0239	0.0219	0.0217	0.6506	0.0232	0.0229	0.0231	1.7371	0.0261	0.0267
neg_2707	Hebevinoside XI	895.513	neg	M+FA-H	C46H74O14	7.9283	0.137827	-	70.3	8.62207	Steroids and steroid derivatives	1.778	1.9095	0.278	2.2	2.1752	2.0175	2.4488	2.2691	2.3568	0.3595	1.6849	2.1036	2.0055	2.2795	2.1108	2.5534	2.4321	2.4614
neg_2716	LysoPC(16:1(9Z)/0:0)	538.317	neg	M+FA-H	C24H48NO7P	7.9998	0.0397322	-	73.2	3.22416	Glycerophospholipids	0.904	1.5233	1.5147	3.1441	3.1294	2.66	3.2874	3.0986	3.1698	3.3058	3.1855	3.0684	3.2161	3.0916	3.1049	2.4329	2.4392	2.1746
neg_2717	(13E)-11a-Hydroxy-9,15-dioxoprost-13-enoic acid	373.203	neg	M+Na-2H	C20H32O5	8.0088	0.0280023	-	51.5	9.38418	Fatty Acyls	3.5847	3.5361	3.5229	1.847	1.843	1.8447	1.9133	1.9041	1.9025	1.8643	1.8596	1.8461	1.89	1.8836	1.8864	1.9589	1.9415	1.9511
neg_2721	PE(18:2/0:0)	476.28	neg	M-H	C23H44NO7P	8.0177	0.0137594	64.4	-	2.94095	-	5.6748	5.7656	5.3343	4.3112	4.655	3.7779	4.0517	4.2478	4.4942	4.6299	4.5551	4.5681	4.5494	4.5514	4.4709	3.5338	3.518	3.4314
neg_2726	PE(16:1/0:0)	450.263	neg	M-H	C21H42NO7P	8.0355	0.0271801	52.5	-	0.0762947	-	2.7984	2.9333	2.5124	3.0763	3.1705	2.7428	3.7724	3.4852	3.4324	3.2397	3.059	2.9789	3.0346	3.0273	2.9675	2.9211	2.9105	2.9181
neg_2730	6-(1-hydroxy-2-methylbut-3-en-2-yl)-2-(2-hydroxypropan-2-yl)-2H,3H,7H-furo[3,2-g]chromen-7-one	329.14	neg	M-H	C19H22O5	8.0889	0.00863756	-	54.7	0.983539	-	3.793	3.8132	3.7704	0.459	0.9655	0.0094	1.9882	1.4195	1.7297	1.6177	1.74	1.576	1.1999	0.219	1.9061	0.3803	1.1943	0.012
neg_2742	Hebevinoside V	895.512	neg	M+FA-H	C46H74O14	8.196	0.0848289	-	51.7	6.82166	Steroids and steroid derivatives	1.8628	1.8729	1.9649	3.3211	3.1709	3.1388	3.435	3.3762	3.487	3.161	3.2812	3.1233	3.2465	3.2035	3.2146	3.5125	3.4764	3.5152
neg_2744	PGP(16:0/22:5(4Z,7Z,10Z,13Z,16Z))	921.491	neg	M+FA-H	C44H78O13P2	8.2138	0.0840673	-	40.4	1.05135	Glycerophospholipids	1.3144	1.324	1.9168	3.2653	3.302	3.2595	3.4142	3.3807	3.4219	3.2153	3.3385	3.3535	3.2414	3.1071	3.2478	3.2653	3.248	3.1542
neg_2747	15d PGD2	315.196	neg	M-H2O-H	C20H30O4	8.2407	0.0166147	-	66	-0.925038	Fatty Acyls	3.3739	3.4903	2.4709	0.0003	0.0003	0.0003	0.0003	0.0003	0.0003	0.0003	0.0003	0.0003	0.0003	0.0003	0.0003	3.1952	3.1921	4.2024
neg_2760	1-Stearoylglycerophosphoserine	546.284	neg	M+Na-2H	C24H48NO9P	8.339	0.00677168	-	51.7	4.44931	Glycerophospholipids	3.1781	3.2123	3.4153	2.4365	2.5921	1.8664	3.0512	2.6017	2.5978	2.6084	2.386	2.2892	2.1215	1.7681	1.9704	1.6177	1.6004	1.6099
neg_2762	10-Acetoxy-8-heptadecene-4,6-diyn-3-ol	285.186	neg	M-H2O-H	C19H28O3	8.3836	0.0464336	-	45.1	-0.450935	Fatty Acyls	3.0505	3.2058	2.1872	0.6546	0.6513	0.6527	0.7077	0.7002	0.6989	0.6682	0.6645	0.6539	0.6888	0.6837	0.686	2.4278	1.845	3.5109
neg_2777	(S)-10,16-Dihydroxyhexadecanoic acid	269.211	neg	M-H2O-H	C16H32O4	8.4728	0.0145797	-	35.1	-2.49802	Fatty Acyls	2.6951	2.9464	3.2332	2.7478	2.3191	2.6407	3.3694	3.1767	3.1273	2.2417	2.2356	2.4288	2.5969	2.592	2.6098	3.1416	3.1666	3.2261
neg_2779	7-Epizucchini factor A	718.393	neg	M+K-2H	C44H59NO5	8.4728	0.101923	-	38.6	6.93652	Benzene and substituted derivatives	0.0272	0.0278	1.6778	0.2386	0.0461	0.0463	0.0539	0.0528	0.0526	0.0484	0.0479	0.0465	0.0512	0.0505	0.0508	0.0595	0.0573	0.8984
neg_2789	Tetrahydrocorticosterone	395.244	neg	M+FA-H	C21H34O4	8.5492	0.101739	-	71.2	0.961753	Steroids and steroid derivatives	3.2512	3.3635	3.0562	1.2203	1.2265	0.1892	0.2646	1.1002	1.4856	1.9385	1.7901	1.4133	1.9711	2.0459	1.9659	1.8732	2.2173	1.9395
neg_2794	Palmitoleoyl Ethanolamide	342.266	neg	M+FA-H	C18H35NO2	8.576	0.0448659	-	34.9	3.39961	Organonitrogen compounds	2.5683	2.5921	2.0189	2.1858	2.1811	2.1596	2.4215	2.2857	2.493	2.6065	2.2871	2.2736	2.4121	2.5671	2.3788	2.671	2.7526	2.8824
neg_2795	Ascorbyl stearate	479.243	neg	M+K-2H	C24H42O7	8.576	0.118661	-	54.9	3.82084	Fatty Acyls	3.571	3.6021	3.3647	0.6885	1.9106	1.7334	1.5093	2.0659	2.0862	2.2568	2.2498	2.2201	2.3131	2.4356	2.4158	0.7809	1.7102	0.8245
neg_2812	Hebevinoside XIII	957.458	neg	M+K-2H	C49H76O16	8.7058	0.266435	-	38.9	-4.32458	Steroids and steroid derivatives	1.3266	0.974	2.6282	1.4709	1.8816	2.1053	1.2505	2.544	2.3235	2.6421	2.5714	2.7211	2.734	2.3708	2.1544	1.2942	1.2775	1.2866
neg_2842	Glycerophospho-N-Palmitoyl Ethanolamine	452.279	neg	M-H	C21H44NO7P	8.9852	0.00724894	44	-	1.72559	-	5.2091	5.2494	4.9332	3.5037	3.5514	3.0682	3.3786	3.354	3.4287	3.4874	3.4002	3.4098	3.4289	3.4617	3.3662	4.8021	4.7969	4.9483
neg_2845	LysoPA(0:0/18:1(9Z))	481.259	neg	M+FA-H	C21H41O7P	8.9944	0.0127476	-	79.4	4.97825	Glycerophospholipids	3.7183	3.7341	3.6106	2.7047	2.7212	2.1429	2.3349	2.435	2.8149	2.7804	2.6698	2.681	2.6991	2.8464	2.6267	2.4952	2.7493	0.0141
neg_2846	12-hydroxyheptadecanoic acid	285.243	neg	M-H	C17H34O3	9.0033	0.0275138	-	33.3	-2.90666	Fatty Acyls	1.7889	0.7772	1.9846	2.4365	2.123	2.4544	2.3063	2.2259	2.3187	2.1316	2.0224	2.1585	2.1943	2.1845	2.2887	3.0306	3.0791	3.2641
neg_2850	Leukotriene D5	515.22	neg	M+Na-2H	C25H38N2O6S	9.0307	0.178191	-	47	1.21993	Fatty Acyls	3.3992	3.4744	2.5041	2.4433	2.4162	2.1251	2.4901	2.2173	2.3224	2.6682	2.5768	2.4594	2.4301	2.237	2.1636	1.6058	1.9058	1.8257
neg_2856	(R)-1-O-[b-D-Apiofuranosyl-(1->2)-b-D-glucopyranoside]-1,3-octanediol	871.519	neg	2M-H	C21H40O9	9.0578	0.0175302	-	45	-9.77179	Fatty Acyls	5.4958	5.7791	4.6692	3.7954	3.5959	3.4724	3.7558	3.6168	3.6916	3.5883	3.6528	3.6227	3.5896	3.6673	3.6104	3.8423	3.9045	3.8914
neg_2866	1-Stearoylglycerophosphoinositol	599.315	neg	M-H	C27H53O12P	9.1075	0.0233453	-	34.9	-7.94977	Glycerophospholipids	4.4226	4.6161	3.9457	2.9403	2.8302	2.4409	2.8982	2.8247	2.9526	2.836	2.7614	2.6466	3.0037	2.8732	2.7846	1.9929	2.5517	2.4253
neg_2878	DL-2-hydroxy stearic acid	299.259	neg	M-H	C18H36O3	9.2145	0.0124138	66	-	-1.77563	-	3.4582	3.3185	3.2362	3.189	2.8348	3.002	3.8559	3.5112	3.5007	2.9101	2.7418	2.8502	2.9287	2.9623	3.036	4.0394	4.0218	4.6381
neg_2907	1-(9Z-hexadecenoyl)-glycero-3-phosphate	389.209	neg	M-H2O-H	C19H37O7P	9.4611	0.244859	-	42.1	-1.63453	Glycerophospholipids	0.4442	0.4508	1.3879	1.3777	2.2828	0.6129	0.6665	0.6954	2.077	2.7065	1.8615	2.3103	2.0259	2.3751	1.5289	0.7031	0.689	0.6967
neg_2911	6-Deoxodolichosterone	447.348	neg	M-H	C28H48O4	9.48	0.0537335	-	31.3	1.01181	Steroids and steroid derivatives	3.1161	2.9604	2.0176	0.6527	0.6495	0.6508	0.7058	0.6983	0.697	0.6663	0.6626	0.652	0.6869	0.6818	0.684	0.7432	1.6363	2.1578
neg_2916	Camelledionol	439.325	neg	M-H	C29H44O3	9.5181	0.0153208	-	36.8	6.92185	Prenol lipids	1.7123	0.3896	0.4472	1.2095	0.5391	0.5404	1.5065	1.0448	1.283	0.5546	0.6515	0.5414	1.6672	1.8614	1.3025	2.2959	2.6297	2.2541
neg_2919	Ginsenoside Mc	789.459	neg	M+Cl	C41H70O12	9.5181	0.0232662	-	59.2	4.27162	Prenol lipids	0.9497	0.9587	1.0426	2.8158	2.7779	2.7156	2.7871	3.0019	2.9493	2.8432	2.7264	2.6086	2.951	3.0063	2.7765	2.4798	2.4101	1.3721
neg_2920	1-nonadecanoyl-glycero-3-phosphate	497.29	neg	M+FA-H	C22H45O7P	9.5273	0.0421708	-	47	3.45943	Glycerophospholipids	0.0964	0.0984	0.119	0.6072	1.936	0.1561	1.4131	1.467	1.7984	0.9782	1.5872	2.2001	1.9313	1.8105	0.951	0.1944	0.1881	0.1915
neg_2944	Sorbitan stearate	467.278	neg	M+K-2H	C24H46O6	9.7431	0.0543694	-	36.1	-0.0976355	Fatty Acyls	1.7178	1.704	1.2935	0.9581	2.8331	0.6781	1.7761	2.3246	2.4991	2.5018	2.5108	2.7646	2.6436	2.6226	2.0547	1.2053	2.0185	1.7821
neg_2945	Loquatifolin A	867.429	neg	M+FA-H	C39H66O18	9.7431	0.0808638	-	58	7.40887	Organooxygen compounds	0.9582	0.9672	1.0512	2.2767	2.9272	2.7405	2.8259	2.7195	2.8295	2.7588	2.7927	2.7229	3.0248	2.8476	2.8664	2.0977	1.6453	1.2795
neg_2950	Sorbitan palmitate	437.267	neg	M+Cl	C22H42O6	9.8225	0.0906152	-	34.5	-1.37745	Fatty Acyls	4.0168	3.9662	4.1995	3.5361	4.1817	4.0535	4.0155	4.1405	4.2743	4.486	4.4019	4.3769	4.3412	4.3943	4.1312	3.6029	3.7104	2.6436
neg_2959	Cerebroside B	772.561	neg	M+FA-H	C41H77NO9	10.0279	0.0867839	-	47.3	3.43091	Prenol lipids	2.1476	1.1653	0.6253	1.4572	2.0788	1.3047	1.8073	1.3105	1.5963	1.6852	1.8398	1.653	1.8851	2.2289	2.1752	2.6099	2.5703	2.2943
neg_3002	Hoduloside VI	805.43	neg	M+Na-2H	C41H68O14	11.0399	0.0392262	-	33.1	-7.47636	Prenol lipids	0.3322	0.2749	0.3211	2.1	2.0639	1.9441	2.3419	2.1791	2.2474	2.3498	2.2922	1.9123	2.2304	1.9544	1.9673	1.7467	2.2696	2.269
neg_3006	PA(15:0/18:2(9Z,12Z))	703.458	neg	M+FA-H	C36H67O8P	11.1356	0.0705062	-	35.4	4.31718	Glycerophospholipids	0.2432	0.1676	0.352	2.2028	2.0044	2.4402	2.4487	2.493	2.3897	2.6625	2.5099	2.2175	2.8458	2.9072	2.7118	2.5828	2.3153	1.1207
neg_3012	PA(20:2(11Z,14Z)/18:2(9Z,12Z))	723.501	neg	M-H	C41H73O8P	11.2823	0.069091	-	34.3	4.99284	Glycerophospholipids	1.7362	1.4617	0.4115	3.1263	3.309	3.4904	3.4124	3.4867	3.3718	3.6676	3.6015	3.5663	3.7714	3.6763	3.6639	3.0529	2.7168	2.0896
neg_3020	PA(16:0/18:1(11Z))	673.482	neg	M-H	C37H71O8P	11.8166	0.0203086	-	51.9	1.52978	Glycerophospholipids	2.9761	3.576	2.9741	3.8906	4.2697	4.2084	4.3609	4.3593	4.3247	4.4725	4.4662	4.2573	4.3553	4.4265	4.3961	4.0107	3.8736	3.4832
neg_3031	Maltulose	341.108	neg	M-H	C12H22O11	12.6595	0.118403	-	98.1	-2.09761	Fatty Acyls	0.7892	0.5708	0.7961	1.9301	2.7623	2.9764	1.6715	1.7685	1.0898	2.9558	3.0552	2.5253	2.6211	2.7301	2.8176	2.8207	2.3316	1.793
neg_3049	Phosphonoacetate	174.956	neg	M+Cl	C2H5O5P	14.0824	0.0102765	-	35.4	-6.47551	Organic phosphonic acids and derivatives	3.0553	3.0725	3.1649	3.2123	3.191	3.1868	3.3145	3.2937	3.3083	3.2618	3.2198	3.223	3.2163	3.1684	3.2191	3.27	3.3237	3.2779
neg_3062	Glutamylserine	701.25	neg	3M-H	C8H14N2O6	14.0922	0.0636974	-	46.5	2.1808	Carboxylic acids and derivatives	1.1752	1.2624	1.3942	1.0576	1.3047	0.7078	2.4195	2.2197	2.0329	1.4244	1.2264	1.279	1.6109	1.4352	1.3958	1.7803	1.0984	1.786
neg_3068	Quinquenoside III	987.561	neg	M-H	C50H84O19	14.1211	0.0787107	-	38.7	7.36207	Prenol lipids	1.8613	0.5824	1.4519	2.3946	2.2252	1.7611	2.2336	2.398	2.1303	2.0049	1.9471	2.1623	2.1155	2.1262	1.9751	2.3951	2.5028	2.5165
neg_3069	BYSSOCHLAMIC ACID	331.12	neg	M-H	C18H20O6	14.1313	0.0679233	64.8	-	4.53384	Coumarins and derivatives	0.5698	0.2663	0.9219	1.9442	1.6382	1.2667	0.4296	0.4238	0.4228	0.3991	0.3963	0.3881	0.415	0.411	0.4127	0.4592	0.4478	0.454
neg_3080	(3b,6a,12b,17a,20S)-Dammar-24-ene-3,6,12,17,20-pentol 20-[glucosyl-(1->2)-[rhamnosyl-(1->6)]-glucoside] 6-glucoside	561.292	neg	M-2H	C54H92O24	14.1715	0.0845693	-	97.1	0.303629	Prenol lipids	1.5229	0.9581	0.524	1.0892	1.4662	1.3536	1.8821	1.7656	1.1972	0.7981	1.3605	1.4207	1.7198	1.8942	1.6302	2.2534	2.1555	2.4261
neg_3130	Notoginsenoside K	981.526	neg	M+Cl	C48H82O18	14.1407	0.0562362	-	34.5	7.3683	Prenol lipids	1.9664	1.0058	1.7009	2.9888	2.7289	2.4451	2.8747	2.9243	2.5406	2.5655	2.513	2.5337	2.4881	2.6296	2.5744	3.0112	3.0909	3.1273
neg_3138	Dynorphin A 1-8	961.544	neg	M-H2O-H	C46H72N14O10	14.1211	0.0989419	-	74.7	6.82715	Carboxylic acids and derivatives	1.1873	0.7379	0.8574	1.8226	1.629	1.1484	1.7311	1.9739	1.598	1.3267	1.5408	1.5948	1.6018	1.6335	1.548	2.1615	2.2241	2.2788
neg_3140	3,4,5-trihydroxy-6-{[1-(4-methoxyphenyl)-4-methylpent-1-en-3-yl]oxy}oxane-2-carboxylic acid	363.147	neg	M-H2O-H	C19H26O8	14.1211	0.179403	-	56.2	4.26268	-	0.8234	0.8321	0.9127	1.0377	1.034	1.0356	1.0991	1.0905	1.089	1.0536	1.0493	1.0369	1.0775	1.0715	1.0741	1.1418	1.1254	1.1344
neg_3144	LysoPA(0:0/18:0)	437.263	neg	M-H	C21H43O7P	14.1118	0.0976448	-	63.7	-9.63917	Glycerophospholipids	1.9964	2.0556	1.947	1.1177	0.7814	0.7318	1.2994	1.3522	1.3357	0.4445	1.1411	1.0981	1.1944	1.2335	1.0262	1.0488	1.0117	0.3962
neg_3146	(+/-)9-HpODE	311.223	neg	M-H	C18H32O4	14.1118	0.0592359	52.3	-	-0.60087	-	2.7109	2.5882	2.3344	0.7699	0.2356	0.4626	0.2979	1.0191	0.2619	0.3243	0.4602	0.4072	0.9781	0.6188	1.0369	2.4297	2.455	2.8382
neg_3151	LysoPE(0:0/18:3(9Z,12Z,15Z))	520.271	neg	M+FA-H	C23H42NO7P	14.1016	0.0340243	-	97.4	6.83822	Glycerophospholipids	2.3028	2.5004	1.9111	1.4822	0.5479	0.5492	0.6002	0.5932	0.592	0.5635	0.5601	0.5502	0.5826	0.5779	0.58	0.6352	0.6217	0.6291
neg_3167	2-Hydroxy-3-methoxyestrone	478.297	neg	M+K-2H	C25H47NO5	14.0922	0.0611556	-	63	5.80229	Glycerolipids	2.1106	2.4245	1.9846	0.8255	0.822	0.8235	0.8833	0.8752	0.8738	0.8405	0.8364	0.8248	0.8628	0.8573	0.8597	1.2957	0.9082	1.5835
neg_3186	LysoPE(0:0/24:6(6Z,9Z,12Z,15Z,18Z,21Z))	598.312	neg	M+FA-H	C29H48NO7P	14.0824	0.0488142	-	38.3	-5.2373	Glycerophospholipids	2.9676	3.1685	3.0121	2.4385	2.3181	1.9868	3.1351	2.8784	2.7754	2.1159	2.1383	2.1061	2.3608	2.3875	2.2212	2.9149	2.7423	3.3135
neg_3229	PS(18:0/18:1(9Z))	810.52	neg	M+Na-2H	C42H80NO10P	14.0592	0.28514	-	98.4	-7.81548	Glycerophospholipids	0.9942	0.9654	1.7569	1.2919	1.7435	1.7569	1.2364	1.5721	1.536	1.7671	1.1138	1.732	1.9898	2.1526	2.1359	1.8331	1.6651	1.709
neg_3261	2-Methylacetophenone	421.226	neg	M-H	C20H38O7S	12.0897	0.0505454	-	37	-0.860391	Organooxygen compounds	1.5741	2.6465	2.4161	2.3671	3.0317	3.1058	2.979	2.929	2.893	3.1794	3.1661	2.8288	2.7973	2.8261	2.8994	3.1427	3.1007	3.0421
neg_3264	PA(18:0/18:2(9Z,12Z))	699.499	neg	M-H	C39H73O8P	11.8348	0.0290819	-	31.7	3.4197	Glycerophospholipids	2.5494	3.1625	2.5515	3.2928	3.6548	3.5908	3.7231	3.7198	3.6908	3.8684	3.8295	3.691	3.7268	3.8494	3.7987	3.4626	3.2457	2.875
neg_3297	PA(18:1(9Z)/18:3(6Z,9Z,12Z))	695.468	neg	M-H	C39H69O8P	10.8802	0.0319204	-	42.3	3.84538	Glycerophospholipids	4.046	3.9941	3.9383	4.6097	4.8264	5.0293	4.9711	5.0002	4.9534	5.2142	5.165	4.9184	5.3356	5.2529	5.1377	4.5575	4.3052	3.8036
neg_3313	PS(18:0/18:2(9Z,12Z))	808.513	neg	M+Na-2H	C42H78NO10P	10.6033	0.0617347	-	43.7	2.90613	Glycerophospholipids	2.5039	2.5056	2.5312	1.8294	2.8376	2.5876	2.7164	2.8628	2.8731	2.9898	2.8223	2.6747	2.6316	2.6314	2.5668	2.3702	2.3133	2.4839
neg_3314	PE(18:1(11Z)/18:2(9Z,12Z))	740.526	neg	M-H	C41H76NO8P	10.6033	0.0298294	-	36.9	3.82643	Glycerophospholipids	3.062	3.0124	2.9802	2.5271	3.3684	2.8822	3.1108	3.0492	3.1837	3.4791	3.32	3.1627	3.2935	3.2163	3.1552	2.4701	2.4887	2.2967
neg_3317	PA(18:2(9Z,12Z)/18:3(6Z,9Z,12Z))	693.452	neg	M-H	C39H67O8P	10.5938	0.0386836	-	42.6	3.4297	Glycerophospholipids	2.581	1.7859	2.1738	3.3467	3.9975	3.7971	3.7687	3.8132	3.827	4.0596	4.0816	3.9229	4.1761	4.0973	3.9401	3.3867	3.2367	2.5821
neg_3331	PS(16:0/18:2(9Z,12Z))	780.483	neg	M+Na-2H	C40H74NO10P	10.3265	0.0186995	-	41.5	4.87152	Glycerophospholipids	0.1336	0.1363	0.1835	1.9986	2.8818	1.8741	2.7986	2.7636	2.6628	2.8592	2.6889	2.5012	2.7911	2.6615	2.5081	0.6886	1.771	1.554
neg_3337	PA(18:2(9Z,12Z)/18:4(6Z,9Z,12Z,15Z))	691.437	neg	M-H	C39H65O8P	10.2899	0.0304003	-	39.7	3.91703	Glycerophospholipids	1.3471	0.2639	0.6777	2.9476	3.7048	3.553	3.392	3.4917	3.5041	3.8305	3.7919	3.7731	3.813	3.7786	3.6642	2.7799	2.4916	1.5485
neg_3342	N-Palmitoylsphingosine	582.512	neg	M+FA-H	C34H67NO3	10.2348	0.0372806	-	36.2	3.7497	Sphingolipids	3.051	2.7889	3.0964	1.4155	1.7627	2.0149	1.9069	2.3106	1.7618	2.1193	1.7745	1.7218	2.1446	2.2278	2.1628	3.1145	3.1816	3.2595
neg_3345	Lupeoside	755.452	neg	M+Cl	C41H68O10	10.2166	0.0380089	-	57.5	1.79913	Prenol lipids	0.0575	0.0004	1.396	2.5535	2.903	3.0412	3.0979	3.2151	2.8973	3.0198	3.0219	2.8979	3.3573	3.246	3.0708	2.5636	2.3905	0.8025
neg_3347	Galabiosylceramide (d18:1/16:0)	842.607	neg	M-H2O-H	C46H87NO13	10.2077	0.133615	-	63.3	8.4653	Sphingolipids	2.2415	1.7248	2.1294	0.0008	0.0178	0.0008	0.0572	0.0625	0.0259	0.0389	0.0625	0.0008	0.0008	0.3472	0.0008	1.4761	0.9931	2.2812
neg_3364	All-trans-heptaprenyl diphosphate	699.385	neg	M+FA-H	C35H60O7P2	10.0095	0.147014	-	39.1	8.47642	Prenol lipids	0.9739	0.983	1.0674	1.8892	2.4563	2.0145	2.136	2.1835	2.1594	2.2886	2.3301	2.2013	2.5131	2.3164	2.0817	1.3038	1.287	1.2962
neg_3391	Ethyl 4-(acetylthio)butyrate	425.129	neg	2M+FA-H	C8H14O3S	9.832	0.280782	-	35.6	-4.57391	Fatty Acyls	0.4258	0.4321	0.4931	0.5928	2.5765	1.4661	0.6437	0.6365	0.6353	2.1677	2.5521	2.1737	1.6413	2.2541	1.5779	1.7856	0.6659	0.6735
neg_3419	Citreoviridin C	383.189	neg	M-H2O-H	C23H30O6	9.6245	0.119842	-	34.7	5.90137	Pyrans	1.7833	1.7784	1.3046	0.663	1.0386	0.6612	1.0229	0.7089	0.757	1.2373	0.673	0.6623	0.6975	0.6923	0.6946	1.715	2.2178	2.1397
neg_3421	Ganoderiol H	511.341	neg	M+Na-2H	C30H50O5	9.6149	0.0936727	-	38.2	0.68137	Prenol lipids	1.2673	1.0694	0.0429	0.0581	0.0576	0.0578	0.0671	0.0658	0.0656	0.0603	0.0597	0.058	0.0638	0.0629	0.0633	1.8185	2.1949	1.956
neg_3425	12-hydroxyicosanoic acid	327.29	neg	M-H	C20H40O3	9.5851	0.0590953	-	37.1	-2.02651	Fatty Acyls	2.9676	2.9151	2.2951	1.8902	2.2238	1.5306	2.2425	1.7553	1.9953	2.255	2.1478	1.9995	2.3516	2.5932	2.4985	3.0195	3.247	3.3028
neg_3453	CPA(18:2(9Z,12Z)/0:0)	415.225	neg	M-H	C21H37O6P	9.396	0.0200434	-	48.1	-0.790217	Fatty Acyls	2.6255	2.7867	2.7157	3.0126	3.7362	2.9828	2.7993	3.2202	3.6792	3.902	3.7753	3.8121	3.7466	3.8479	3.6224	2.6811	2.6072	2.2712
neg_3460	Sclareol	307.264	neg	M-H	C20H36O2	9.3504	0.011357	44.4	-	-1.45759	Prenol lipids	3.2718	3.1598	3.4541	2.6222	2.6014	2.5964	2.6027	2.4344	2.6918	2.6953	2.5491	2.6976	2.3036	2.5201	2.385	3.2375	3.3104	3.283
neg_3468	PS(15:0/20:2(11Z,14Z))	808.489	neg	M+Cl	C41H76NO10P	9.2866	0.0811928	-	30.7	-1.98865	Glycerophospholipids	1.4867	0.5944	1.6542	2.8798	2.5711	2.8314	2.6585	3.1112	2.772	2.9289	2.5638	2.6002	2.8405	2.6785	2.4605	3.0824	3.3003	3.2645
neg_3470	(3b,4b,11b,14b)-11-Ethoxy-3,4-epoxy-14-hydroxy-12-cyathen-15-al 14-xyloside	529.256	neg	M+Cl	C27H42O8	9.2685	0.00845345	-	52.2	-3.63683	Prenol lipids	1.5342	1.544	3.1088	2.9006	3.238	3.2438	2.7854	3.1957	3.3335	3.6593	3.6383	3.5287	3.4765	3.4558	3.3518	1.8835	1.8661	1.8756
neg_3503	Sagittariol	351.254	neg	M+FA-H	C20H34O2	9.0397	0.040507	-	61.4	-1.18783	Prenol lipids	1.0303	1.2055	2.4934	3.5213	3.0661	3.4519	1.0394	1.6351	1.7701	1.8972	1.7915	1.6024	1.9108	1.9139	1.7344	3.6857	2.9789	3.4399
neg_3510	1-(1,2,3,4,5-Pentahydroxypent-1-yl)-1,2,3,4-tetrahydro-beta-carboline-3-carboxylate	387.114	neg	M+Na-2H	C17H22N2O7	8.9944	0.172773	-	51.3	-9.74159	Benzopyrans	1.041	0.3099	2.1658	3.0416	3.1189	3.2344	2.1466	2.3579	1.5592	3.0089	3.0716	3.0736	3.0939	3.2214	3.2515	2.7547	2.0654	0.5145
neg_3511	PE(20:2(11Z,14Z)/18:0)	792.551	neg	M+Na-2H	C43H82NO8P	8.9852	0.0627985	-	34.3	-1.85972	Glycerophospholipids	0.0211	0.0216	0.0266	2.9257	2.6926	3.0762	2.9439	2.6891	2.8224	2.5238	2.7277	2.7602	2.6647	2.758	2.7761	3.2805	3.2341	2.9538
neg_3517	FMNH2	457.113	neg	M-H	C17H23N4O9P	8.9762	0.065179	-	60.5	0.253153	Flavin nucleotides	1.4198	1.6642	1.5574	2.3842	2.4736	2.0441	2.2645	2.2751	2.1373	2.4377	2.2205	2.2756	1.5428	1.8509	1.8484	2.593	2.6184	2.5829
neg_3518	3b,15b,17a-Trihydroxy-pregnenone	347.22	neg	M-H	C21H32O4	8.9762	0.0256978	-	43.5	-8.11215	Fatty Acyls	2.6587	2.2221	2.5857	3.1699	3.155	3.0942	3.2315	3.1092	3.2026	3.1679	3.1323	3.1344	2.9646	2.9211	3.0268	3.3146	3.3264	3.2539
neg_3521	Beta-D-Glucosyloxydestruxin B	770.425	neg	M-H	C36H61N5O13	8.9488	0.0235622	-	53.1	7.0611	Flavonoids	0.2573	2.7272	2.3542	0.8869	0.3805	0.3816	0.4235	0.4177	0.4167	0.3933	0.3905	0.3824	0.409	0.4051	0.4068	0.4529	0.4415	0.4477
neg_3531	Asparagoside A	577.375	neg	M-H	C33H54O8	8.8765	0.127154	-	44	0.679036	Fatty Acyls	0.0003	0.0003	0.0004	2.8229	2.4217	2.3065	2.6779	2.4855	2.1397	1.9032	1.7953	1.7599	2.3488	2.3942	2.2998	2.7587	2.3203	2.2076
neg_3533	Cryptotanshinone	295.134	neg	M-H	C19H20O3	8.8765	0.102702	-	52.8	1.50664	Prenol lipids	2.8567	2.8367	2.3305	2.4698	2.4657	2.4675	2.5368	2.5275	2.5258	2.4873	2.4825	2.4689	2.5133	2.5068	2.5096	2.5828	2.5652	2.5749
neg_3539	Ganoderiol I	523.342	neg	M+Na-2H	C31H50O5	8.8051	0.0147008	-	36.2	2.18391	Prenol lipids	3.347	3.2585	3.6381	2.0978	2.1768	2.2767	2.4476	2.3742	2.3844	2.0518	2.1049	2.4623	2.5004	2.3166	2.4264	3.7084	3.783	3.937
neg_3570	PS(18:1(9Z)/0:0)	522.287	neg	M-H	C24H46NO9P	8.6027	0.0151062	77.2	-	5.57939	Glycerophospholipids	4.5888	4.8536	4.0385	3.2945	2.6425	1.9143	3.4169	2.8052	2.723	0.5559	1.6679	2.178	2.2383	2.3278	1.8309	2.1096	2.1457	2.6805
neg_3580	1-(2,6,6-Trimethyl-2-cyclohexen-1-yl)-1,6-heptadien-3-one	277.181	neg	M+FA-H	C16H24O	8.5582	0.0205078	-	35.8	0.187961	Prenol lipids	3.3504	3.3071	3.1846	0.1075	1.7176	0.8214	0.5894	2.1862	1.9361	0.972	0.1095	1.995	1.9651	1.7034	2.1093	0.8564	1.4732	1.5949
neg_3584	Prostaglandin F1a	377.234	neg	M+Na-2H	C20H36O5	8.5492	0.00974115	-	53.8	8.69948	Fatty Acyls	3.3916	3.3506	3.2042	0.8375	1.5518	1.2172	1.8518	0.1885	1.2388	1.3241	1.6714	1.4412	0.7721	1.2609	1.5888	1.4367	0.8372	1.3564
neg_3600	1-Oleoylglycerophosphoserine	544.267	neg	M+Na-2H	C24H46NO9P	8.4638	0.0210763	-	69.5	2.40753	Glycerophospholipids	2.5083	2.6248	2.7951	2.6067	2.5748	2.3484	2.8062	2.6989	2.6404	2.4686	2.33	2.4889	2.2247	2.3045	2.1988	3.4901	3.5201	3.6732
neg_3604	Eriojaposide B	561.257	neg	M+FA-H	C25H40O11	8.446	0.0401047	-	31.4	3.08351	Fatty Acyls	0.9909	1.4331	2.4572	1.5286	0.8676	0.0506	1.2657	1.3929	1.1645	0.0529	0.8018	1.5031	0.4216	0.0552	0.0555	2.9891	3.0865	3.2137
neg_3611	PI(16:2(9Z,12Z)/18:0)	879.517	neg	M+FA-H	C43H79O13P	8.4015	0.0127853	-	53.8	-7.99314	Glycerophospholipids	2.6333	2.1816	3.1819	3.9749	3.9243	4.0037	4.3092	4.2219	4.2693	3.9678	3.9759	3.9208	4.0713	4.0082	4.0197	4.2906	4.2007	4.2369
neg_3617	Dinophysistoxin 1	839.451	neg	M+Na-2H	C45H70O13	8.3568	0.128234	-	66.2	-6.60185	Organooxygen compounds	1.4755	1.4853	1.5757	3.106	2.9875	3.0824	3.1283	2.9832	2.968	2.8871	2.8686	2.9036	2.9488	3.089	3.0887	2.9985	2.991	2.4406
neg_3626	(24E)-15alpha-Acetoxy-3alpha-hydroxy-23-oxo-7,9(11),24-lanostatrien-26-oic acid	563.274	neg	M+K-2H	C32H46O6	8.3301	0.0540649	-	30.2	-8.22076	Fatty Acyls	2.6818	2.5918	3.1664	1.2555	1.7975	1.0324	2.4244	1.5584	1.5926	2.014	1.4921	1.5249	1.0743	1.0684	1.071	1.1386	1.1222	1.1312
neg_3629	PE(18:1(9Z)/0:0)	478.296	neg	M-H	C23H46NO7P	8.3212	0.022274	74	-	3.52245	-	5.4077	5.5657	5.1182	3.9933	4.0892	3.5187	4.2631	4.0174	4.0811	4.0212	3.9417	3.8871	3.9384	3.9204	3.9021	4.361	4.3997	4.5023
neg_3635	Gingerglycolipid C	725.4	neg	M+FA-H	C33H60O14	8.2943	0.0241779	-	59.5	5.55757	Glycerolipids	3.1871	2.7378	3.9247	3.0993	3.269	3.1085	3.0114	3.1689	3.2712	3.2801	3.2799	3.2591	3.332	3.3403	3.338	3.5603	3.7098	1.9191
neg_3644	Tanacetol A	315.16	neg	M+Na-2H	C17H26O4	8.2852	0.0234863	-	50.2	9.14042	Prenol lipids	4.5066	4.4069	4.4514	1.7763	1.7723	1.774	1.8424	1.8332	1.8316	1.7935	1.7889	1.7754	1.8192	1.8128	1.8156	1.888	1.8706	2.6615
neg_3649	3-[2-(3,7-dimethylocta-2,6-dien-1-yl)-3,4-dihydroxyphenyl]propanoic acid	339.155	neg	M+Na-2H	C19H26O4	8.2763	0.0186387	-	52.9	-7.51062	-	3.8269	3.6957	3.7053	1.0241	1.0204	1.022	1.0853	1.0768	1.0753	1.04	1.0357	1.0233	1.0637	1.0578	1.0604	1.1279	1.1116	1.1205
neg_3659	1-(3-heptyloxiran-2-yl)-3-(4-hydroxy-3-methoxyphenyl)propan-1-one	319.192	neg	M-H	C19H28O4	8.1781	0.0255608	-	33	1.21029	-	4.0937	4.0923	3.816	0.5559	0.5529	0.5542	1.3253	0.5984	1.159	0.5686	0.5651	0.5553	0.5878	0.583	0.9451	0.6406	0.627	0.6344
neg_3664	Ganoderic acid theta	567.242	neg	M+K-2H	C30H42O8	8.1246	0.00914958	-	31.7	9.52651	Prenol lipids	4.2679	3.8489	4.5207	1.2781	1.2742	1.2759	3.2573	2.8509	2.7271	1.2947	1.2902	1.2773	1.3195	1.3133	1.316	1.9033	2.3803	2.5632
neg_3677	Hebevinoside XII	839.484	neg	M+FA-H	C43H70O13	8.0711	0.00711168	-	48.3	5.03923	Prenol lipids	1.5193	1.5291	1.6198	3.1135	2.96	3.0015	3.1323	3.1145	3.0975	2.8114	2.8991	2.9437	3.0087	3.0272	3.0645	3.2452	3.2094	3.0939
neg_3680	Pitheduloside I	469.334	neg	M-H2O-H	C30H48O5	8.0445	0.0904671	-	40.5	3.2335	Prenol lipids	3.4246	2.9977	2.6711	0.0848	0.0841	1.9725	0.0975	0.0956	1.6763	1.8927	1.5606	0.0847	1.5221	0.0916	0.387	2.9339	2.8406	3.4599
neg_3688	2-Polyprenyl-3-methyl-6-methoxy-1,4-benzoquinone	287.165	neg	M-H	C18H24O3	8.0177	0.00715961	-	31.5	-0.291949	Prenol lipids	3.9512	3.9468	3.9138	0.5873	0.5842	0.5855	0.638	0.6308	0.6296	0.6003	0.5967	0.5866	0.62	0.615	0.6172	0.674	0.6601	0.6677
neg_3689	Acetylbalchanolide	273.15	neg	M-H2O-H	C17H24O4	8.0177	0.021679	-	64.2	0.698397	Prenol lipids	3.6186	3.5845	3.551	0.7594	0.756	0.7574	0.8156	0.8077	0.8063	0.7739	0.7699	0.7586	0.7957	0.7902	0.7926	0.855	0.8398	0.8481
neg_3701	3,7-Dihydroxy-12-oxocholanoic acid	405.262	neg	M-H	C24H38O5	7.9642	0.09284	-	31.3	-5.81461	Steroids and steroid derivatives	2.5641	2.1444	2.0068	3.133	2.3247	2.9724	2.988	2.9018	2.872	3.0211	2.9246	2.6298	2.8829	2.7892	2.8953	3.081	3.0456	3.064
neg_3702	5'-Carboxy-alpha-chromanol	355.169	neg	M+Cl	C19H28O4	7.9642	0.222557	-	55.9	1.6728	-	2.2556	2.0004	1.5857	0.0883	0.0875	0.0879	0.1015	0.1883	0.0992	0.0916	0.0907	0.0881	0.0967	0.0954	0.0959	0.1115	0.1076	0.1097
neg_3703	(ent-2b,4S,9a)-2,4,9-Trihydroxy-10(14)-oplopen-3-one 2-(2-methylbutanoate) 9-(3-methyl-2E-pentenoate)	895.559	neg	2M-H	C26H40O6	7.9553	0.0545549	-	31.1	1.2888	Prenol lipids	2.4324	2.5993	1.6737	1.983	1.7058	1.7087	1.9836	1.1854	1.4078	0.7672	1.1946	1.0147	1.275	1.1473	1.3394	1.6301	1.5338	1.1839
neg_3707	Panaquinquecol 1	313.181	neg	M+Na-2H	C18H28O3	7.9374	0.0307272	-	33	9.53707	Fatty Acyls	0.6758	1.4764	0.7593	0.8779	0.8743	0.8758	0.9367	0.9284	0.927	0.8931	0.8889	0.8771	0.9159	0.9102	0.9127	0.9778	0.962	2.299
neg_3708	2-Hydroxymyristic Acid	243.196	neg	M-H	C14H28O3	7.9374	0.0892163	39.8	-	-1.76913	Fatty Acyls	2.077	2.3371	2.4054	3.3112	3.1078	3.3601	2.6237	2.9883	3.0604	3.2092	3.2124	3.3026	3.1766	3.3079	3.3461	2.9493	3.0877	1.7663
neg_3712	Majoroside F6	943.534	neg	M-H2O-H	C48H82O19	7.9101	0.294779	-	53.7	6.71002	Carboxylic acids and derivatives	1.3393	1.349	2.4542	2.5155	2.3434	2.5158	2.6463	2.6329	2.7338	2.3968	2.5277	2.458	2.6552	2.6464	2.5889	2.945	2.8679	2.5926
neg_3714	Tylosin	914.521	neg	M-H	C46H77NO17	7.9011	0.0798713	-	39.3	9.43074	Organooxygen compounds	0.8522	0.8609	1.7139	3.8009	3.7433	3.8301	3.9548	3.8331	3.8549	3.6667	3.6206	3.6294	3.5809	3.5802	3.6182	3.7748	3.7426	3.6307
neg_3726	LysoPE(16:1(9Z)/0:0)	450.263	neg	M-H	C21H42NO7P	7.8467	0.0130386	-	47.5	0.301788	Glycerophospholipids	2.8202	2.9811	1.8252	1.9654	2.3936	1.4562	4.3039	3.9205	3.8599	2.5818	2.0631	2.3235	2.3826	2.5229	2.428	3.379	3.4405	3.1517
neg_3727	9(10)-EpODE	293.212	neg	M-H	C18H30O3	7.8467	0.0143642	-	53	-1.81324	Fatty Acyls	4.6651	4.5169	4.7092	4.4044	4.4279	4.3957	3.6809	4.209	4.1676	4.4643	4.3819	4.4185	4.4826	4.4534	4.4794	4.3115	4.3381	4.1817
neg_3730	PI(16:0/16:2(9Z,12Z))	851.487	neg	M+FA-H	C41H75O13P	7.8196	0.0598895	-	40	-7.3368	Glycerophospholipids	2.3171	2.1582	2.625	3.1957	3.1669	3.146	3.241	3.1861	3.2636	3.2021	3.065	3.1491	3.247	3.1797	3.227	2.9735	3.1541	3.032
neg_3733	Haloperidol glucuronide	586.143	neg	M+Cl	C27H31ClFNO8	7.8106	0.0210633	-	48.3	2.3844	Organooxygen compounds	1.402	1.4118	2.8611	1.6378	1.6337	1.6354	1.7035	1.6943	1.6927	1.6549	1.6502	1.6369	1.6804	1.674	1.6768	1.7488	1.7314	1.7409
neg_3734	(3,4,5,6-tetrahydroxyoxan-2-yl)methyl acetate	443.141	neg	2M-H	C8H14O7	7.8106	0.0629568	-	45.4	0.678309	-	2.7149	2.1217	3.1213	0.8747	0.8712	0.8727	0.9335	0.9253	0.9238	1.9509	1.7038	2.0234	1.7764	1.6359	1.2133	2.7609	2.8947	0.9674
neg_3739	S-(11-OH-9-deoxy-delta9,12-PGD2)-glutathione	688.308	neg	M+FA-H	C30H49N3O10S	7.7746	0.18584	-	55.7	-7.09971	Carboxylic acids and derivatives	1.914	1.9097	1.9876	1.5899	1.5859	1.5876	1.6555	1.6463	1.6448	1.607	1.6024	1.5891	1.6324	1.6261	1.6289	1.7007	1.6834	1.6929
neg_3740	O-1918	285.186	neg	M-H	C19H26O2	7.7657	0.147193	41.3	-	-0.505433	-	2.0941	2.5801	0.0127	0.0175	0.0173	0.0349	0.0203	1.2482	1.6063	0.5605	1.4717	1.3302	1.8324	0.4106	0.0191	2.1761	2.2145	3.236
neg_3754	Cortisol	383.185	neg	M+Na-2H	C21H30O5	7.6943	0.0597089	-	39.7	1.63575	Steroids and steroid derivatives	2.0939	2.283	2.1128	1.8944	1.8903	1.8921	1.9608	1.9515	1.9499	1.9117	1.907	1.8935	1.9375	1.9311	1.9339	2.0065	2.113	2.6587
neg_3762	Priverogenin A	471.349	neg	M-H	C30H48O4	7.6586	0.00496273	-	47.1	1.4576	Prenol lipids	4.8747	4.6749	4.41	0.0016	1.7252	1.129	0.0018	0.0018	2.8991	0.9786	1.3818	0.3356	0.0927	0.0017	1.6548	4.9315	4.9051	5.1312
neg_3767	Maduramicin	897.527	neg	M-H2O-H	C47H80O17	7.6319	0.0214085	-	60.7	5.55842	Organooxygen compounds	1.3396	1.2588	2.1784	2.9416	2.6648	1.8136	3.3009	3.2423	3.2856	2.2101	2.5251	2.1449	1.8161	1.6621	2.3089	2.9003	3.1472	3.0837
neg_3775	Cloversaponin I	631.388	neg	M-H	C36H56O9	7.5784	0.0215051	-	48.4	3.80322	Prenol lipids	4.3056	3.9084	3.9093	4.4879	4.324	4.3058	4.4819	4.5038	4.4094	4.3109	4.3336	4.388	4.4883	4.618	4.5227	4.7697	4.8109	4.7266
neg_3787	Momordin I	763.432	neg	M-H	C41H64O13	7.4716	0.015429	-	40	6.4789	Prenol lipids	3.9499	3.6243	3.6048	4.0599	3.9526	4.0521	4.3169	4.1577	4.1863	3.9502	4.0644	3.9818	4.1977	4.2794	4.2656	4.4189	4.4268	4.3136
neg_3810	5beta-1,3,7(11)-Eudesmatrien-8-one	261.149	neg	M+FA-H	C15H20O	7.35	0.263003	-	68.1	-0.568829	Prenol lipids	2.7683	3.1092	1.1785	0.6312	0.628	0.6294	0.6836	0.6762	0.6749	0.6447	0.641	0.6305	0.6649	0.6599	0.6621	2.8657	3.1001	3.7001
neg_3811	PS(18:4(6Z,9Z,12Z,15Z)/14:1(9Z))	746.401	neg	M+Na-2H	C38H64NO10P	7.341	0.0798118	-	67.5	-0.848956	Glycerophospholipids	1.0972	1.1065	1.1931	2.5991	1.482	1.7025	2.0869	2.0476	1.8717	1.3419	1.7705	1.5145	2.0125	2.1104	1.8585	2.3854	2.3855	2.4891
neg_3831	Tragopogonsaponin M	925.491	neg	M-H2O-H	C51H76O16	7.2289	0.0374837	-	31	-4.93238	Prenol lipids	3.3029	2.9626	2.9561	3.4507	3.5157	3.4972	3.7146	3.5489	3.605	3.292	3.4054	3.2583	3.5574	3.5938	3.5423	3.7423	3.8141	3.7286
neg_3836	Uzarigenin 3-[xylosyl-(1->2)-rhamnoside]	673.319	neg	M+Na-2H	C34H52O12	7.1932	0.105285	-	44.8	-1.80436	Steroids and steroid derivatives	2.2534	1.8832	1.5947	0.0723	0.0717	0.072	0.0833	0.0817	0.2176	1.2744	0.9424	0.0722	0.0793	0.0782	0.0787	0.0918	0.0885	0.0903
neg_3876	Hebevinoside I	853.499	neg	M+FA-H	C44H72O13	7.0044	0.0113972	-	70.7	4.85018	Organooxygen compounds	2.8852	2.5535	2.5789	3.8332	3.5031	3.6378	3.6981	3.773	3.6349	3.4984	3.5881	3.5899	3.6036	3.6476	3.6014	3.8578	3.8379	3.7455
neg_3915	(6-{[3,4-dihydroxy-2,5-bis(hydroxymethyl)oxolan-2-yl]oxy}-3,4,5-trihydroxyoxan-2-yl)methyl (2E)-3-(4-hydroxy-3-methoxyphenyl)prop-2-enoate	539.14	neg	M+Na-2H	C22H30O14	6.8295	0.0293079	-	33	3.19682	-	3.1101	2.4374	3.9471	0.6264	0.6233	0.6246	1.1346	0.7862	0.67	0.6399	0.6362	0.6257	0.6601	0.655	0.6572	0.7155	1.4397	0.7091
neg_3918	R-138727	394.115	neg	M+FA-H	C18H20FNO3S	6.8205	0.0351421	-	52.3	5.98195	Benzene and substituted derivatives	0.0914	0.0933	0.113	1.3579	0.148	0.1485	0.1698	0.1668	0.1663	0.1544	0.1529	0.1489	0.1623	0.1603	0.1612	0.1853	1.3986	0.1825
neg_3922	Goyaglycoside g	809.473	neg	M-H	C43H70O14	6.8027	0.100535	-	41.2	4.76008	Steroids and steroid derivatives	0.9589	0.968	1.052	2.4614	2.3366	2.052	2.4691	2.3435	2.2612	2.273	2.2727	1.826	2.539	2.3423	2.3591	2.8192	2.759	2.7002
neg_3927	Desglucodesrhamnoparillin	785.438	neg	M+FA-H	C39H64O13	6.7759	0.014087	-	49	6.90423	Prenol lipids	1.613	1.6229	1.7141	1.8903	2.08	2.1348	2.1964	2.0919	2.1485	2.1445	2.1592	1.9534	2.4568	2.4356	2.4311	2.5812	2.6546	2.6674
neg_3941	3,4,5-trihydroxy-6-({5-hydroxy-11-methoxy-16,18-dioxo-6,8,19-trioxapentacyclo[10.7.0.0,.0,.0,]nonadeca-1(12),2(9),10,13(17)-tetraen-4-yl}oxy)oxane-2-carboxylic acid	567.102	neg	M+FA-H	C23H22O14	6.7134	0.0927643	-	57.9	6.29527	-	0.51	0.517	2.1657	0.6914	0.6881	0.6895	0.7457	0.7381	0.7368	0.7054	0.7016	0.6907	0.7265	0.7212	0.7235	0.784	0.7693	0.7773
neg_3956	Notoginsenoside A	561.294	neg	M-2H	C54H92O24	6.6599	0.0246605	-	64.6	3.59021	Prenol lipids	3.4737	3.1853	3.5292	4.0151	4.0295	4.0397	4.1316	4.0704	4.0929	4.0322	4.0497	3.9595	4.0289	4.0195	4.0183	3.922	3.9673	3.8728
neg_3964	Achillicin	287.129	neg	M-H2O-H	C17H22O5	6.6103	0.0168738	-	53.7	0.852739	Lactones	1.5336	1.5434	1.6342	1.7713	1.7672	1.7689	1.8374	1.8281	1.8265	1.7885	1.7838	1.7704	1.8141	1.8077	1.8105	1.8829	1.8655	1.875
neg_3970	2-Polyprenyl-6-methoxy-1,4-benzoquinone	319.156	neg	M+FA-H	C17H22O3	6.6014	0.0323232	-	43.7	5.00028	Prenol lipids	0.0757	0.9915	2.0161	0.125	0.1239	0.1244	0.1428	0.1402	0.1397	0.1294	0.1282	0.1248	0.1363	0.1346	0.1353	0.1562	0.151	0.1538
neg_3975	Physagulin A	531.238	neg	M+Na-2H	C30H38O7	6.5836	0.0403185	-	50.3	3.29911	Quinolines and derivatives	0.008	0.0082	0.0102	0.014	0.0138	0.0139	0.0163	0.0159	0.0159	0.0145	0.0144	0.0139	0.0154	0.0152	0.0153	0.2554	0.0174	1.3283
neg_3985	3-(3,4-dimethoxyphenyl)-7-hydroxy-4H-chromen-4-one	641.171	neg	2M+FA-H	C17H14O5	6.5301	0.0159489	-	33	7.75189	-	3.9313	3.4738	4.6321	0.3398	0.3376	1.7505	1.7152	1.8726	1.8908	0.3494	1.9828	0.3393	1.1354	0.3603	1.5279	0.4049	0.9919	1.7304
neg_3995	1-Hydroxyibuprofen	221.117	neg	M-H	C13H18O3	6.4948	0.0830146	-	72.7	-4.23139	Phenylpropanoic acids	2.1354	2.8985	1.756	1.8937	1.8896	1.8914	1.9601	1.9508	1.9492	1.911	1.9063	1.8928	1.9367	1.9303	1.9332	2.5692	2.8721	3.422
neg_4009	PGA3	331.191	neg	M-H	C20H28O4	6.441	0.0220093	45.3	-	0.0298223	-	3.4338	3.5857	3.0038	1.4022	0.8224	0.3586	1.491	0.3935	0.3925	0.3699	0.4774	0.3595	0.385	1.4107	0.3829	2.4988	2.6812	3.5058
neg_4029	Avocadyne 2-acetate	371.244	neg	M+FA-H	C19H34O4	6.3606	0.168274	-	72.6	-1.19262	Fatty Acyls	1.6466	1.6565	1.7478	2.8775	2.4427	2.2758	2.3389	2.6455	2.3025	2.2704	2.2996	2.4137	2.2702	2.4081	2.4059	2.6387	2.5836	2.1613
neg_4053	9,10,13-Trihydroxystearic acid	331.246	neg	M-H	C18H36O5	6.2804	0.0705896	-	37.2	-9.98537	Fatty Acyls	1.1026	1.1119	2.4137	2.6571	2.673	2.8785	2.9233	3.0576	3.0392	2.7673	2.7784	2.8073	2.6513	2.7084	2.6787	2.9273	2.8515	2.5881
neg_4056	PS(18:0/22:5(7Z,10Z,13Z,16Z,19Z))	872.516	neg	M+Cl	C46H80NO10P	6.2538	0.0886016	-	99.3	-6.48741	Glycerophospholipids	2.0669	1.5543	1.6666	2.5778	2.5005	2.6956	2.7263	2.6826	2.755	2.4706	2.6834	2.4733	2.5278	2.5015	2.539	2.9069	2.8991	2.8034
neg_4063	4,4alpha,5,6-Tetrahydro-7-methyl-2(3H)-naphthalenone	207.103	neg	M+FA-H	C11H14O	6.2361	0.200127	-	80.6	2.83661	Organooxygen compounds	1.5291	1.539	1.6297	1.7668	1.7627	1.7644	1.8329	1.8236	1.8221	1.784	1.7793	1.7659	1.8096	1.8033	1.8061	1.8784	1.861	1.8705
neg_4077	Calenduloside G methyl ester	853.467	neg	M+FA-H	C43H68O14	6.1678	0.156361	-	61.9	9.21827	Prenol lipids	1.8603	1.3752	1.8374	2.4745	2.4112	2.378	2.5322	2.3773	2.4815	1.9964	2.1037	2.0598	2.575	2.5603	2.4867	1.9956	2.1952	1.8096
neg_4103	5-(3',5'-Dihydroxyphenyl)-gamma-valerolactone-O-sulphate-O-methyl	301.038	neg	M-H	C12H14O7S	6.0778	0.0548223	-	60.7	-3.5837	-	1.6738	1.6838	1.7752	1.913	1.9089	1.9107	1.9794	1.9702	1.9686	1.9303	1.9256	1.9121	1.9561	1.9497	1.9525	2.0251	2.0076	2.0172
neg_4105	Rosuvastatin 5 S-lactone	508.16	neg	M+FA-H	C22H26FN3O5S	6.069	0.0329803	-	49.1	9.17772	Diazines	0.3554	0.3611	0.4162	0.5075	0.5047	0.5059	0.5549	0.5482	0.547	0.5197	0.5164	0.5069	0.538	0.5334	0.5354	0.5887	0.5757	0.5828
neg_4114	Sandosaponin A	955.5	neg	M-H	C48H76O19	6.0068	0.0099847	-	37	9.11173	Prenol lipids	5.2622	5.3571	5.6787	5.5545	5.8442	5.6539	5.6782	5.6194	5.6914	5.6357	5.6598	5.7963	5.6865	5.6418	5.6346	5.4576	5.3957	5.3872
neg_4120	Amaranthin	771.167	neg	M+FA-H	C30H34N2O19	5.998	0.144545	-	33.5	-9.6924	Betalains	1.1495	1.1572	0.6047	0.7138	0.7105	0.7119	0.7688	0.761	0.7597	0.728	0.7241	0.7131	0.7493	0.744	0.7463	0.8074	0.7925	0.8007
neg_4123	Pinoresinol	357.137	neg	M-H	C20H22O6	5.989	0.0443552	35.4	-	8.28261	Furanoid lignans	2.3733	2.2857	2.2921	2.3251	2.4697	2.4842	2.6982	2.5957	2.6106	2.6583	2.6025	2.3796	2.5983	2.4848	2.5095	2.5192	2.3405	2.2659
neg_4124	(2xi,6xi)-7-Methyl-3-methylene-1,2,6,7-octanetetrol	203.128	neg	M-H	C10H20O4	5.9801	0.203323	-	41.3	-4.66849	Fatty Acyls	1.512	1.5218	1.6124	2.4286	2.2295	1.7987	2.0546	2.4068	2.276	2.2904	2.0884	1.9729	2.5771	2.6947	2.0892	3.0389	3.0597	2.8874
neg_4137	7,14,16-trihydroxy-3-(hydroxymethyl)-3,4,5,6,7,8,9,10,11,12-decahydro-1H-2-benzoxacyclotetradecin-1-one	337.165	neg	M-H	C18H26O6	5.9089	0.0872946	-	73.4	-0.972478	-	2.7036	2.9865	0.0594	0.08	0.0793	0.0796	0.092	1.0816	0.4479	0.083	0.0822	0.0798	0.0876	0.0864	0.087	0.8524	1.6933	2.8636
neg_4155	Isopetasoside	431.184	neg	M+Cl	C21H32O7	5.8639	0.0129584	-	37.1	-0.454062	Prenol lipids	4.1873	3.8376	3.8316	2.6264	2.9232	2.7624	2.9036	2.7191	2.8964	2.8154	2.6437	2.739	2.6622	2.6808	2.6809	3.7736	3.726	4.1951
neg_4159	Physalin M	533.181	neg	M+Na-2H	C28H32O9	5.8551	0.0376111	-	31	3.25357	Steroids and steroid derivatives	1.7255	1.7355	1.8271	1.9652	1.9611	1.9628	2.0317	2.0224	2.0208	1.9825	1.9778	1.9643	2.0083	2.0019	2.0047	2.0774	2.0599	2.0695
neg_4168	Ginsenoside Ra1	604.311	neg	M-2H	C58H98O26	5.8194	0.027531	-	62.7	1.4995	Prenol lipids	3.3806	3.2347	3.2616	3.4544	3.4738	3.5431	3.62	3.6605	3.6832	3.546	3.5636	3.5111	3.5836	3.514	3.5108	3.5799	3.5913	3.4421
neg_4180	6-(2-{5,7-dihydroxy-4-oxo-6-[3,4,5-trihydroxy-6-(hydroxymethyl)oxan-2-yl]-8-(3,4,5-trihydroxyoxan-2-yl)-4H-chromen-2-yl}-4,5-dihydroxyphenoxy)-3,4,5-trihydroxyoxane-2-carboxylic acid	753.154	neg	M-H2O-H	C32H36O22	5.7838	0.0209273	-	31	2.64439	-	2.5635	2.381	0.7892	0.9092	0.9055	0.9071	0.9686	0.9602	0.9588	0.9245	0.9204	0.9084	0.9476	0.9418	0.9444	1.01	0.9941	1.0028
neg_4181	ACRL Toxin II	289.145	neg	M-H2O-H	C17H24O5	5.7838	0.149409	-	56.6	0.825559	Fatty Acyls	2.8824	3.0197	1.3308	1.465	1.461	1.4627	1.53	1.521	1.5194	1.4819	1.4773	1.4641	1.5071	1.5009	1.5036	1.5749	1.5577	2.5683
neg_4185	Phenylalanyl-Arginine	302.161	neg	M-H2O-H	C15H23N5O3	5.7748	0.0854385	-	33.5	-4.40483	Carboxylic acids and derivatives	2.9038	2.816	2.3458	1.0416	1.0378	1.0394	1.1031	1.0944	1.0929	1.0575	1.0532	1.0408	1.0814	1.0754	1.078	1.3826	1.3136	1.6151
neg_4199	Trans-Dec-2-enoic acid	215.128	neg	M+FA-H	C10H18O2	5.7033	0.24454	-	78.6	-3.94807	Fatty Acyls	0.5603	0.5677	0.6376	2.3906	2.1806	2.2931	2.0317	2.1983	2.5879	2.3853	2.3651	1.7739	2.5856	2.5337	2.3763	2.6194	1.8967	0.8373
neg_4200	5-Deoxymyricanone	739.343	neg	2M+Hac-H	C21H24O4	5.6944	0.102355	-	48.9	-7.90128	Diarylheptanoids	2.5791	2.791	2.9499	2.7422	2.6842	2.8384	2.9255	2.8948	2.968	2.9043	2.8832	2.857	2.9048	2.8628	2.8411	2.5512	2.4791	2.4449
neg_4217	Dynorphin B (10-13)	466.266	neg	M+Na-2H	C20H39N5O6	5.6584	0.0718549	-	56.2	2.94738	Carboxylic acids and derivatives	1.3137	1.3233	2.1822	2.3182	2.4364	2.2475	2.9457	3.091	2.9596	2.9003	2.922	2.7102	2.7659	2.8977	2.9108	3.503	3.4783	2.7948
neg_4224	2-[4,6-dihydroxy-2-methoxy-3-(3-methylbut-2-en-1-yl)phenyl]acetic acid	247.098	neg	M-H2O-H	C14H18O5	5.6223	0.0725936	-	50.5	0.248026	-	2.5807	3.3771	2.6986	0.0851	0.9842	0.0847	0.9311	0.096	2.2759	0.0883	0.0874	0.6424	0.0932	1.6618	0.0925	0.1076	0.1038	0.1058
neg_4226	Pelargonidin	269.046	neg	M-H	C15H10O5	5.6131	0.118937	60.3	-	0.234658	Flavonoids	2.9275	2.2699	3.0976	1.091	1.0872	1.0888	1.1531	1.1444	1.1429	1.1071	1.1027	1.0902	1.1312	1.1252	1.1278	1.1962	1.1797	1.1887
neg_4230	Notoginsenoside Fa	619.316	neg	M-2H	C59H100O27	5.6042	0.0720042	-	60	1.66537	Fatty Acyls	2.9094	2.729	2.8362	3.3042	3.2957	3.3698	3.4229	3.4319	3.3817	3.2396	3.3036	3.294	3.3442	3.3837	3.3017	3.3569	3.4341	3.3464
neg_4231	25-Hydroxyvitamin D3-26,23-lactone	463.266	neg	M+Cl	C27H40O4	5.6042	0.0129106	-	73.8	8.16684	Steroids and steroid derivatives	1.1426	1.152	1.2393	1.8995	1.3682	1.9556	1.9296	1.9732	2.0562	3.4894	1.9351	3.4183	1.9877	1.7892	1.7842	1.9853	2.1901	1.912
neg_4244	Schidigerasaponin F2	801.433	neg	M+FA-H	C39H64O14	5.5519	0.0202621	-	36.4	6.66513	Organooxygen compounds	2.3706	2.3807	2.4735	2.998	2.7904	2.8088	2.9707	2.9058	2.8102	2.6517	2.8215	2.6123	2.8365	2.8017	2.7557	3.2726	3.2545	3.2685
neg_4254	6-{[2-(3,4-dihydroxyphenyl)-7-hydroxy-4-oxo-6-[3,4,5-trihydroxy-6-(hydroxymethyl)oxan-2-yl]-8-(3,4,5-trihydroxyoxan-2-yl)-4H-chromen-5-yl]oxy}-3,4,5-trihydroxyoxane-2-carboxylic acid	755.169	neg	M-H	C32H36O21	5.533	0.0131116	-	38.8	2.46492	-	2.7436	3.1167	1.1538	1.2852	1.2812	1.2829	1.6117	1.3401	1.8918	1.5583	1.2972	1.5433	1.3265	1.3204	1.3231	1.3933	1.3763	1.3856
neg_4266	3,4,5-trihydroxy-6-{[(1E)-1-(4-methoxyphenyl)pent-1-en-3-yl]oxy}oxane-2-carboxylic acid	367.141	neg	M-H	C18H24O8	5.5141	0.0217656	-	34.5	2.99169	-	1.9491	1.3487	1.6286	0.0031	1.801	0.0031	2.2822	2.2538	2.2614	0.4306	0.4203	0.0031	0.3657	0.097	0.7762	2.2874	2.3644	2.7762
neg_4275	5-hydroxy saxagliptin	352.167	neg	M+Na-2H	C18H25N3O3	5.4858	0.0361097	-	32.7	7.96018	Carboxylic acids and derivatives	3.2476	3.2506	3.2142	1.5101	0.5599	1.3449	1.3872	1.5243	1.6256	1.0602	1.3061	0.7533	1.1662	1.4067	0.9935	2.1172	2.0853	2.212
neg_4289	Simmondsin	749.296	neg	2M-H	C16H25NO9	5.4121	0.0131171	-	37.7	-3.35029	Organooxygen compounds	0.9483	1.0002	0.1655	0.5815	0.6126	1.8749	0.7255	1.0375	0.9676	1.748	1.8946	1.9218	1.4266	1.4701	1.7348	0.8441	0.782	1.4855
neg_4298	Momorcharaside A	851.461	neg	M+Cl	C42H72O15	5.3618	0.00912427	-	49.9	5.68215	Steroids and steroid derivatives	3.3106	3.0914	3.4539	3.9778	3.8878	3.9441	4.0563	3.9973	3.9732	3.8561	3.9148	3.8542	4.0231	3.9945	4.0078	4.1415	4.1692	4.1242
neg_4304	Notoginsenoside B	560.282	neg	M-2H	C54H90O24	5.3475	0.0617807	-	35	-4.08049	Prenol lipids	1.0187	1.0279	1.1131	2.3935	1.8455	1.7309	2.0551	2.2712	1.6804	1.9198	1.7358	1.4721	1.5284	1.9696	1.8788	2.4808	2.4416	2.5902
neg_4305	Desoxylimonin	475.174	neg	M+Na-2H	C26H30O7	5.3475	0.070546	-	54.1	1.04179	Benzimidazoles	0.1622	0.0969	0.0337	0.0459	0.0455	0.0457	0.0531	0.0521	0.0519	0.4827	0.0472	0.0458	0.0505	0.0498	0.0501	0.9017	1.1356	1.3169
neg_4322	7,8-Dihydro-3b,6a-dihydroxy-alpha-ionol 9-[apiosyl-(1->6)-glucoside]	521.258	neg	M-H	C24H42O12	5.2995	0.0674717	-	50.7	-5.40466	Fatty Acyls	0.5484	0.8733	0.7316	2.1356	1.8905	1.8915	2.0355	2.0998	1.6971	1.9061	1.8666	1.8034	1.821	1.6682	1.8286	2.1493	2.1325	2.1898
neg_4350	Macrophorin C	411.196	neg	M+Cl	C22H32O5	5.2161	0.05131	-	42.7	3.23972	Organooxygen compounds	2.2764	2.7793	1.1369	0.5126	0.5097	0.5109	0.65	0.7702	0.5522	0.5248	0.5214	0.7259	0.5432	0.5386	0.5406	2.623	2.8453	2.8666
neg_4362	6-{4-[(2,4-dihydroxy-3-oxo-6-{[3,4,5-trihydroxy-6-(hydroxymethyl)oxan-2-yl]oxy}-2,3-dihydro-1-benzofuran-2-yl)methyl]phenoxy}-3,4,5-trihydroxyoxane-2-carboxylic acid	671.147	neg	M+FA-H	C27H30O17	5.1834	0.0787487	-	40.8	1.41248	-	3.5955	3.2234	3.83	1.6512	1.6471	1.6489	1.717	1.7078	1.7062	1.6683	1.6637	1.6503	1.6938	1.6875	1.6903	1.7623	1.7449	1.7544
neg_4367	Xanthotoxol arabinoside	315.052	neg	M-H2O-H	C16H14O8	5.1834	0.017019	-	66.2	2.87472	Coumarins and derivatives	1.2904	1.3	1.389	1.5239	1.5199	1.5216	1.5892	1.5801	1.5785	1.5409	1.5363	1.523	1.5662	1.5599	1.5627	1.6342	1.617	1.6264
neg_4369	Rigin	491.213	neg	M+Cl	C18H32N8O6	5.1737	0.00399439	-	69.8	-1.07595	Carboxylic acids and derivatives	3.47	3.2122	3.2925	3.8481	3.7259	3.7508	3.6884	3.7415	3.7242	3.6764	3.745	3.6209	3.6456	3.7177	3.6524	3.9486	3.9646	3.9171
neg_4370	Goyaglycoside f	801.433	neg	M+Na-2H	C42H68O13	5.1646	0.0298202	-	62.2	-9.44054	Steroids and steroid derivatives	2.5276	2.2391	2.6339	2.8395	2.7963	2.6811	2.9418	2.8311	2.7842	2.7463	2.8673	2.7502	2.923	2.8873	2.876	3.0346	3.0624	3.1003
neg_4381	Kaempferol 3-O-arabinoside	417.084	neg	M-H	C20H18O10	5.1277	0.0195338	-	38	3.30409	Flavonoids	3.0732	2.6617	3.4835	0.4549	0.4522	0.4533	0.4996	0.4933	0.4922	0.4663	0.4632	0.4543	0.4836	0.4793	0.4812	0.5317	0.5193	0.5261
neg_4389	(1S,2S,4R,8S)-p-Menthane-1,2,8,9-tetrol 2-glucoside	347.17	neg	M-H2O-H	C16H30O9	5.1	0.111065	-	66.3	-2.15931	Prenol lipids	2.5101	2.6227	2.8654	1.124	2.4081	2.3657	2.7572	2.5073	2.7474	2.6442	2.5944	2.6494	2.3873	2.4667	2.5204	1.9703	2.0556	2.1392
neg_4396	Asteltoxin	399.185	neg	M-H2O-H	C23H30O7	5.0725	0.149268	-	56	7.75351	Furofurans	1.6043	1.6142	1.7053	1.8428	1.8387	1.8404	1.909	1.8998	1.8982	1.86	1.8553	1.8419	1.8857	1.8794	1.8822	1.9547	1.9372	1.9468
neg_4397	Canesceol	613.289	neg	M+FA-H	C29H44O11	5.0632	0.0171476	-	37.7	3.70073	Steroids and steroid derivatives	2.4539	0.982	2.369	3.6631	3.3447	3.4351	3.5361	3.5154	3.4225	3.3609	3.4043	3.3319	3.4221	3.4488	3.3606	3.6157	3.5861	3.5862
neg_4400	3,4,5-trihydroxy-6-{[(16S)-5,7,10-trihydroxy-8,8,10,12,16-pentamethyl-3-[1-(2-methyl-1,3-thiazol-4-yl)prop-1-en-2-yl]-9-oxo-17-oxa-4-azabicyclo[14.1.0]heptadec-4-en-11-yl]oxy}oxane-2-carboxylic acid	719.288	neg	M+Na-2H	C33H50N2O12S	5.0543	0.134798	-	42.1	7.32038	-	1.2753	1.2849	1.3737	1.5085	1.5044	1.5061	1.5737	1.5646	1.563	1.5254	1.5208	1.5076	1.5507	1.5444	1.5472	1.6187	1.6014	1.6109
neg_4402	Osmundalin	327.051	neg	M+K-2H	C12H18O8	5.0543	0.0252214	-	54.1	9.37627	Organooxygen compounds	4.1406	4.0689	4.0332	1.0204	1.0167	1.0183	1.0816	1.073	1.0715	1.0363	1.0319	1.0196	1.06	1.0541	1.0567	1.1241	2.0006	3.3438
neg_4403	12-Oxo-2,3-dinor-10,15-phytodienoic acid	309.171	neg	M+FA-H	C16H24O3	5.0543	0.0713877	-	32.4	1.69893	Fatty Acyls	2.7673	2.7454	2.9296	1.4302	1.4262	1.4279	1.495	1.4859	1.4844	1.447	1.4424	1.4293	1.4722	1.4659	1.4687	1.5398	1.5226	1.532
neg_4404	Asparagoside H	606.29	neg	M-2H	C56H94O28	5.0452	0.047732	-	33.9	1.56942	Steroids and steroid derivatives	3.1091	3.051	3.2738	3.4946	3.3198	3.3965	3.459	3.396	3.367	3.2634	3.3624	3.3122	3.3883	3.3065	3.3359	3.4919	3.4718	3.524
neg_4406	Hordatine A glucoside	709.332	neg	M-H2O-H	C34H48N8O10	5.0362	0.172192	-	51	1.24229	2-arylbenzofuran flavonoids	0.8791	1.2109	0.9701	1.9396	1.6822	1.8717	1.967	1.3407	1.7942	1.7191	2.0038	1.7637	2.2301	2.1683	2.318	1.934	2.1197	2.0099
neg_4416	Leucopelargonidin	335.078	neg	M+FA-H	C15H14O6	4.9734	0.0824217	-	56.9	1.07135	Flavonoids	3.2585	3.2054	2.9525	2.6413	2.6372	2.6389	2.7083	2.699	2.6974	2.6588	2.654	2.6404	2.6848	2.6783	2.6811	2.7544	2.7368	2.7464
neg_4422	8-(2-{[(2E)-3-(2,4-dihydroxyphenyl)prop-2-enoyl]oxy}propan-2-yl)-2-oxo-2H,8H,9H-furo[2,3-h]chromen-9-yl 3-methylbut-2-enoate	505.151	neg	M-H	C28H26O9	4.9555	0.0376026	-	42.2	2.0873	-	1.2319	2.053	1.5717	2.2776	2.0468	2.0375	1.8814	1.6069	1.9324	1.6952	2.2572	2.195	1.5155	1.8902	1.835	1.3989	1.3863	1.4442
neg_4433	S-(9-deoxy-delta9,12-PGD2)-glutathione	622.276	neg	M-H2O-H	C30H47N3O10S	4.902	0.0196749	-	51.9	-7.25915	Carboxylic acids and derivatives	2.9523	2.9646	3.1227	3.363	3.3029	3.4176	3.4218	3.4668	3.4096	3.4482	3.3825	3.3605	3.4458	3.3922	3.4634	3.3316	3.3417	3.2418
neg_4446	Pseudoginsenoside Rc1	987.562	neg	M-H	C50H84O19	4.8663	0.011823	-	56.7	8.4629	Prenol lipids	4.2663	3.9185	3.9349	4.562	4.3922	4.3937	4.4995	4.4368	4.4223	4.2998	4.3781	4.2503	4.5711	4.6563	4.553	4.5516	4.5412	4.5443
neg_4454	Dulcoside A	769.358	neg	M-H2O-H	C38H60O17	4.8306	0.0211372	-	35.2	-9.4801	Prenol lipids	2.4135	2.14	2.217	2.8251	2.7906	2.9186	2.9857	2.8541	2.8293	2.7666	2.8506	2.4796	2.929	2.9688	2.8912	2.9818	3.1416	2.848
neg_4455	Diosmetin	299.056	neg	M-H	C16H12O6	4.8306	0.00971922	58.1	-	0.427184	Flavonoids	4.2704	4.1442	4.2885	1.6141	1.3263	1.328	1.3945	1.3856	1.384	1.347	1.3425	1.3294	1.3719	1.3657	1.3684	1.4389	1.4219	2.8308
neg_4469	2-(2,4-dihydroxy-5-methoxyphenyl)-3-(3,7-dimethylocta-2,6-dien-1-yl)-5,7-dihydroxy-6-(3-methylbut-2-en-1-yl)-3,4-dihydro-2H-1-benzopyran-4-one	559.205	neg	M+K-2H	C31H38O7	4.7771	0.0108335	-	45.2	-9.79721	-	1.2856	0.7827	0.8618	2.5	2.3127	2.604	2.4436	2.3892	2.581	2.3623	2.5058	2.1779	2.6503	2.9198	2.8073	1.8319	2.3775	1.9507
neg_4476	3,4,5-trihydroxy-6-{3-[(E)-2-(2-hydroxy-4-{[3,4,5-trihydroxy-6-(hydroxymethyl)oxan-2-yl]oxy}phenyl)ethenyl]-5-{[3,4,5-trihydroxy-6-(hydroxymethyl)oxan-2-yl]oxy}phenoxy}oxane-2-carboxylic acid	789.213	neg	M+FA-H	C32H40O20	4.7453	0.051169	-	37.7	4.86624	-	3.2969	3.0638	3.6468	2.6596	2.6554	2.6572	2.7266	2.7172	2.7156	2.677	2.6723	2.6587	2.703	2.6966	2.6994	2.7727	2.755	2.7647
neg_4493	Eleutheroside M	601.299	neg	M-2H	C59H96O25	4.7078	0.0297607	-	32.2	-9.80756	Prenol lipids	3.6021	3.3817	3.5293	3.8784	3.709	3.7908	3.8774	3.8549	3.7514	3.6513	3.7521	3.6079	3.8199	3.7736	3.7512	3.9381	4.0022	4.0472
neg_4501	Methyl (3x,4E,10R)-3,10-dihydroxy-4,11-dodecadiene-6,8-diynoate 10-glucoside	377.127	neg	M-H2O-H	C19H24O9	4.6987	0.106642	-	51.4	7.4992	Fatty Acyls	0.0793	0.081	1.9208	0.1305	0.3627	0.4644	0.149	0.1463	0.1458	0.3085	0.6494	0.1303	1.5622	0.5172	0.1412	0.1629	0.1575	0.1604
neg_4506	W-O-beta-D-Glucopyranosylaloeemodin	431.1	neg	M-H	C21H20O10	4.6891	0.0466362	-	42.7	3.67267	Anthracenes	2.9723	2.8029	3.4565	0.5919	2.37	0.5901	0.6428	0.6356	0.6343	0.6049	0.6014	0.5912	0.6247	0.6197	0.6219	0.6789	0.665	0.6726
neg_4539	Neomenthol-glucuronide	353.16	neg	M+Na-2H	C16H28O7	4.5948	0.0250092	-	38.9	5.13074	Prenol lipids	2.604	1.745	0.4871	0.5862	0.5831	0.5844	0.6369	0.6297	0.6284	0.5992	0.5956	0.5855	0.6188	0.6139	0.6161	0.6728	2.4536	3.0244
neg_4548	10-Acetoxytoxol	321.098	neg	M+FA-H	C15H16O5	4.5565	0.021766	-	48.1	-1.49619	Benzene and substituted derivatives	0.3622	0.3679	0.4236	3.1023	2.6805	2.7578	2.6475	2.6558	2.5856	2.4457	2.6232	2.6089	2.2108	2.5969	2.3532	2.5488	1.0386	0.5917
neg_4549	DIPLOSALSALATE	299.056	neg	M-H	C16H12O6	4.5565	0.0103152	30.9	-	-0.709435	-	3.7751	3.4209	4.3142	2.7937	2.7895	2.7913	2.8607	2.8514	2.8498	2.8111	2.8064	2.7928	2.8372	2.8307	2.8335	2.9068	2.8892	2.8989
neg_4551	S-(9-hydroxy-PGA2)-glutathione	624.29	neg	M-H2O-H	C30H49N3O10S	4.5472	0.0400748	-	44.2	-8.98886	Carboxylic acids and derivatives	3.2005	3.0113	3.3229	3.7536	3.7344	3.7892	3.7809	3.7713	3.7619	3.7687	3.8204	3.7393	3.8506	3.8549	3.8553	3.763	3.8135	3.7713
neg_4561	IRIFLOPHENONE TRIMETHYL ETHER	287.093	neg	M-H	C16H16O5	4.537	0.0293379	44.6	-	2.03324	-	2.8295	2.5889	3.0348	1.4181	1.4142	1.4159	1.4829	1.4739	1.4723	1.435	1.4304	1.4173	1.4601	1.4539	1.4566	1.5276	1.5105	1.5199
neg_4563	Fumonisin B2	742.339	neg	M+K-2H	C34H59NO14	4.528	0.0901152	-	47.4	-5.15799	Carboxylic acids and derivatives	1.8401	1.8501	1.9421	2.4641	2.3017	2.3993	2.6034	2.5254	2.3335	2.351	2.3756	2.2375	2.4714	2.5368	2.5417	2.7648	2.857	2.6314
neg_4578	Lecanoric acid	317.067	neg	M-H	C16H14O7	4.4993	0.0220165	34	-	-0.0298771	-	4.7566	4.9185	4.4694	0.0965	0.0957	0.0961	0.1108	0.1087	0.1083	0.1001	0.0991	0.0963	0.1056	1.7504	0.1048	0.1216	1.4484	2.9997
neg_4579	2-oxo-3-(2,4,5-trihydroxyphenyl)propanoic acid	193.014	neg	M-H2O-H	C9H8O6	4.4993	0.152035	-	65	-1.56311	-	3.2411	3.1961	2.9676	1.7431	1.1975	0.2994	1.7355	0.3304	0.3295	0.6153	1.8821	0.3001	1.44	1.2202	0.3209	0.3608	0.3509	0.3563
neg_4599	9-Hydroxycalabaxanthone	389.143	neg	M-H2O-H	C24H24O6	4.4163	0.134214	-	31.9	8.8879	Benzopyrans	1.2529	1.625	2.0769	2.5505	2.6802	2.6528	2.8098	2.7301	2.7815	2.7838	2.7704	2.7667	2.6526	2.5075	2.6414	2.5126	2.5788	2.5713
neg_4613	Isocolumbin	339.124	neg	M-H2O-H	C20H22O6	4.3527	0.190051	-	77.8	1.21352	Naphthopyrans	1.9094	1.9141	1.2681	2.1049	1.9167	1.734	2.2657	2.3036	2.1583	1.2918	1.5004	1.9323	1.8637	1.7025	1.9239	2.1918	2.3322	2.6459
neg_4618	3-phenyloxirane-2-carboxylic acid	209.045	neg	M+FA-H	C9H8O3	4.3348	0.0624474	-	50.6	-0.827243	-	2.4641	2.648	1.9909	0.6353	0.6321	0.6335	0.6878	0.6804	0.6791	0.6488	0.6451	0.6346	0.6691	0.6641	0.6663	0.7249	0.7106	0.7184
neg_4620	12-Hydroxy-13-O-D-glucuronoside-octadec-9Z-enoate	527.231	neg	M+K-2H	C24H42O10	4.3166	0.130352	-	31.9	9.16089	Saccharolipids	1.3564	1.0163	1.0675	2.6425	2.667	2.6211	2.6833	2.7359	2.8082	2.6243	2.7675	2.7275	2.7015	2.7722	2.711	2.814	2.7218	2.8105
neg_4621	Cis-3-Hexenyl lactate	217.108	neg	M+FA-H	C9H16O3	4.3078	0.211784	-	69	-3.58906	Carboxylic acids and derivatives	1.1536	1.2625	1.82	2.0864	2.2159	2.1026	1.7592	1.8108	2.179	2.1053	2.1564	1.896	2.1154	2.2538	2.1159	2.6855	2.5763	2.5209
neg_4623	Leukotriene F4	589.252	neg	M+Na-2H	C28H44N2O8S	4.2986	0.0125486	-	33.9	-8.53081	Fatty Acyls	0.9705	0.9795	1.0638	3.4586	3.2978	3.4157	3.1619	3.0865	3.1612	3.0287	3.0332	3.0589	3.0509	3.0159	3.1054	3.4238	3.1954	3.3058
neg_4627	2-linoleoyl-sn-glycero-3-phosphocholine	540.305	neg	M+Na-2H	C26H50NO7P	4.2806	0.0313474	-	32.4	-4.22293	Glycerophospholipids	3.5046	3.4951	3.2929	1.8068	1.6669	1.7947	1.6154	1.5491	1.692	3.0955	2.6125	3.1551	1.754	1.897	1.8734	3.667	3.7966	3.7155
neg_4631	25-Acetyl-6,7-didehydrofevicordin F 3-glucoside	703.33	neg	M-H	C37H52O13	4.2626	0.17081	-	44.2	-4.61038	Fatty Acyls	1.1904	1.1999	1.2877	2.5193	2.4322	2.494	2.2575	2.1619	2.3551	2.2452	2.2961	2.358	2.2069	2.2774	2.2284	2.5931	2.3883	2.4732
neg_4633	6-[4-(5,7-dihydroxy-4-oxo-4H-chromen-2-yl)phenoxy]-3,4,5-trihydroxyoxane-2-carboxylic acid	445.079	neg	M-H	C21H18O11	4.2626	0.0362861	-	52.5	3.88638	-	2.7479	2.651	2.7021	1.3132	1.3092	1.3109	1.3773	1.3683	1.3668	1.3298	1.3253	1.3123	1.3547	1.3485	1.3512	1.4216	1.4046	2.9481
neg_4634	N-lactoyl-Phenylalanine	258.077	neg	M+Na-2H	C12H15NO4	4.2626	0.121915	-	34.7	9.34055	Carboxylic acids and derivatives	1.6431	1.6353	2.2913	2.6097	2.6689	2.6074	2.7805	2.7484	2.872	2.7346	2.7359	2.7779	2.6362	2.6364	2.5847	2.6812	2.5085	2.5946
neg_4660	Phenylalanylphenylalanine	623.293	neg	2M-H	C18H20N2O3	4.1627	0.0221895	-	32.2	9.06732	Carboxylic acids and derivatives	3.5667	3.5053	3.658	4.1293	4.1117	4.0951	4.1087	4.1142	4.1475	4.0796	4.1258	4.1001	4.1523	4.1833	4.1818	4.0321	4.0378	4.0232
neg_4667	PS(20:5(5Z,8Z,11Z,14Z,17Z)/14:1(9Z))	788.395	neg	M+K-2H	C40H66NO10P	4.1352	0.0628439	-	84.3	4.87938	Glycerophospholipids	2.5495	2.8956	2.7715	1.8213	1.4222	1.4913	1.819	1.5651	1.2931	1.3414	1.4816	1.4981	1.8366	1.161	1.2018	2.5315	2.642	2.8527
neg_4677	Dethiobiotin	473.264	neg	2M+FA-H	C10H18N2O3	4.1132	0.0496949	-	34.5	4.80924	Fatty Acyls	2.7018	2.724	2.7929	1.6767	1.6727	1.6744	1.7426	1.7334	1.7318	1.6938	1.6892	1.6758	1.7194	1.7131	1.7158	1.7879	1.7706	1.7801
neg_4679	Glutamylphenylalanine	275.103	neg	M-H2O-H	C14H18N2O5	4.1132	0.0514327	-	77.2	-1.31147	Carboxylic acids and derivatives	1.5836	1.8225	2.3521	2.305	2.2636	2.2312	2.4547	2.4401	2.5205	2.4239	2.333	2.3644	2.2417	2.3553	2.3178	2.324	2.3892	2.338
neg_4681	Suberic acid	173.082	neg	M-H	C8H14O4	4.1015	0.0284027	-	58.7	-2.03963	Fatty Acyls	3.0033	2.8208	2.7457	1.6302	1.77	1.736	2.0353	1.9522	1.984	1.9887	1.9701	1.8954	2.0089	2.0609	2.0041	2.6432	2.6608	2.6963
neg_4686	Alpha-noroxycodol	605.281	neg	2M-H	C17H21NO4	4.0794	0.0132033	-	38.6	-9.55458	Phenanthrenes and derivatives	3.0206	3.036	3.0616	3.3699	3.3838	3.3131	3.4553	3.4677	3.4923	3.4662	3.4658	3.4645	3.5194	3.5541	3.5572	3.3293	3.3951	3.3835
neg_4687	AFN911	532.24	neg	M+Na-2H	C29H33N7O2	4.0794	0.0177423	-	36	-8.20652	Diazines	1.8888	1.7372	1.9	2.2387	2.2562	2.1457	2.5055	2.4115	2.5262	2.4916	2.4026	2.4494	2.5139	2.5641	2.4717	2.8455	2.4474	2.3113
neg_4689	3-(1-Hydroxymethyl-1-propenyl)pentanedioic acid	247.083	neg	M+FA-H	C9H14O5	4.0794	0.0517332	-	38.6	1.09479	Fatty Acyls	2.1156	1.7996	1.2266	0.0011	0.0011	0.0011	1.4948	1.3973	1.2003	1.3621	1.2176	1.1421	1.4162	1.3326	1.5183	0.0014	1.1368	0.8917
neg_4698	3-Indoleacetic Acid	174.056	neg	M-H	C10H9NO2	4.0574	0.0324243	38.7	-	-1.41205	Indoles and derivatives	0.7543	1.2336	1.6888	2.6073	2.3718	2.6443	2.4668	2.3783	2.2199	1.9317	1.9985	1.727	2.3299	2.2643	2.2142	2.1725	1.7123	1.5378
neg_4702	2-(3-Hydroxyphenyl)ethanol 1'-glucoside	321.098	neg	M+Na-2H	C14H20O7	4.0473	0.0384179	-	41.1	7.00896	-	1.8369	1.8009	2.0003	3.0074	2.8051	2.803	2.7701	2.7412	2.7692	2.6389	2.6832	2.7197	2.3481	2.6307	2.4846	2.9517	2.8848	2.7993
neg_4707	3,4,5-trihydroxy-6-{[3,6,7-trihydroxy-2-(3-methoxyphenyl)-8aH-chromen-5-yl]oxy}oxane-2-carboxylic acid	459.095	neg	M-H2O-H	C22H22O12	4.0352	0.015396	-	70	4.58347	-	2.9684	2.9701	2.8148	0.0012	0.0012	0.0012	0.0014	0.0014	0.0014	0.0012	0.0012	0.0534	0.0013	0.0013	0.0013	0.0015	0.0015	1.9269
neg_4711	4-(3-hydroxyphenyl)butan-2-one	209.081	neg	M+FA-H	C10H12O2	4.0352	0.0658881	-	47.3	-2.71975	-	1.9146	2.0373	1.6306	0.0002	0.0002	0.0002	1.5223	1.098	1.2145	0.0002	0.0002	0.0002	0.905	0.0002	0.5646	1.0409	0.9613	0.7676
neg_4715	Physagulin F	565.243	neg	M+Na-2H	C30H40O9	4.0251	0.0198034	-	34.4	1.57967	Steroids and steroid derivatives	3.2555	3.2792	3.3722	3.7953	3.771	3.7703	3.8175	3.8304	3.8569	3.7904	3.8104	3.8216	3.8248	3.8381	3.8511	3.7357	3.7285	3.7265
neg_4717	(S)-(-)-2-Hydroxyisocaproic acid	131.072	neg	M-H	C6H12O3	4.0251	0.00565568	65.9	-	3.95745	-	1.5771	1.7246	2.1432	4.3151	4.0862	4.3242	3.6048	3.4818	3.5383	2.989	2.8396	2.9032	2.814	2.8431	2.8631	4.1	3.7082	3.8515
neg_4719	Tyramine glucuronide	294.098	neg	M-H2O-H	C14H19NO7	4.013	0.0469782	-	65.9	0.4786	Organooxygen compounds	1.8205	2.1294	2.5489	1.0941	1.2512	1.4065	1.9491	1.7977	1.993	1.9323	1.8025	1.9464	1.5458	1.6759	1.7351	1.6868	2.0118	2.2507
neg_4722	4-Megastigmene-6a,9R-diol 9-[apiosyl-(1->6)-glucoside]	551.272	neg	M+FA-H	C24H42O11	4.0029	0.03429	-	44.6	1.27486	Fatty Acyls	2.6553	2.6579	2.8101	2.3343	2.6019	2.4174	2.8199	2.88	2.8901	2.8069	2.8325	2.9025	2.8354	2.8422	2.8695	2.4083	2.5601	2.464
neg_4729	N-Monodemethyl roxithromycin	829.468	neg	M+Na-2H	C39H72N2O15	3.9808	0.149053	-	44.2	-0.0567522	Organooxygen compounds	0.5336	0.5408	0.6092	1.2748	1.3164	0.7166	1.5224	1.436	1.3295	1.2603	0.7289	1.4982	1.7864	1.8195	1.3826	1.6376	2	1.888
neg_4734	3,4,5-trihydroxy-6-[4-hydroxy-3-(3-oxoprop-1-en-1-yl)phenoxy]oxane-2-carboxylic acid	339.073	neg	M-H	C15H16O9	3.9808	0.0103799	-	39.7	1.03327	-	2.44	2.4901	2.3489	3.2121	2.9764	2.9208	2.8624	2.8907	2.9666	2.8631	2.8983	3.0092	2.6977	2.9428	2.8061	3.0281	2.9353	2.6201
neg_4737	JWH 073 2'-naphthyl-N-(2-methylpropyl) isomer	326.158	neg	M-H	C23H21NO	3.969	0.0599634	44.7	-	9.67892	-	0.3431	0.8584	0.4025	2.2549	2.2165	2.361	1.6678	1.7197	1.7928	0.5834	0.5009	0.4916	0.5837	0.5177	0.5197	2.0691	1.6396	1.5844
neg_4738	Acetyl-DL-Leucine	172.098	neg	M-H	C8H15NO3	3.9588	0.00420981	80.2	-	-1.52927	Carboxylic acids and derivatives	2.6442	2.9245	3.305	3.4661	3.4278	3.5256	3.4727	3.5623	3.6187	3.4737	3.5033	3.5096	3.4026	3.402	3.4201	3.5227	3.3417	3.3492
neg_4740	6-[3-(carboxymethyl)phenoxy]-3,4,5-trihydroxyoxane-2-carboxylic acid	309.061	neg	M-H2O-H	C14H16O9	3.9468	0.0992074	-	58.6	-0.487553	Organooxygen compounds	0.0033	0.0033	0.0041	1.5638	1.5013	1.6218	1.5619	1.7296	1.7006	1.4928	1.4906	1.6344	1.527	1.5624	1.3889	1.6955	2.018	2.4344
neg_4741	2-Ethylsuberic acid	247.117	neg	M+FA-H	C10H18O4	3.9468	0.0168963	-	34.5	-7.38386	Fatty Acyls	2.325	2.2026	2.2797	1.9763	1.938	1.835	2.0144	1.9351	1.987	1.9314	2.0602	1.8017	1.9688	2.1546	2.0838	2.5128	2.5799	2.7408
neg_4748	Deoxyloganic acid	405.141	neg	M+FA-H	C16H24O9	3.9249	0.00528802	-	52.4	3.39479	Prenol lipids	3.4959	3.6232	3.3414	2.3606	2.4039	2.2594	2.7661	2.6755	2.7393	2.621	2.639	2.6104	2.5155	2.6006	2.5656	2.7881	2.8662	2.9731
neg_4753	Glutamyltryptophan	314.114	neg	M-H2O-H	C16H19N3O5	3.9148	0.0136267	-	57.7	-0.751433	Carboxylic acids and derivatives	2.9435	3.1188	3.3054	2.7061	2.739	2.7684	3.0516	3.0247	3.0554	2.8551	2.835	2.8451	2.7253	2.7365	2.7593	2.7949	2.9173	2.9573
neg_4758	Isocycloheterophyllin	547.201	neg	M+FA-H	C30H30O7	3.9028	0.00756678	-	95.5	7.6331	Cinnamic acids and derivatives	2.4419	2.259	2.65	2.9089	2.9095	2.9055	3.0043	3.0081	3.0717	3.0605	2.9991	2.9676	3.0589	3.0988	3.107	3.0022	3.0866	3.1136
neg_4760	3,7-dihydroxy-2H-chromen-2-one	223.024	neg	M+FA-H	C9H6O4	3.9028	0.0149706	-	68.6	-1.79607	-	0.1965	1.1599	1.1949	1.9502	1.7824	2.0133	1.7682	1.2712	1.1473	0.3102	0.3078	1.3063	0.6798	0.5968	0.3218	2.0198	1.6596	1.6797
neg_4764	15-Hydroxyleptocarpin	377.163	neg	M-H	C20H26O7	3.8926	0.0153514	-	48.1	7.18663	Prenol lipids	2.7799	2.636	2.8049	2.7947	2.8449	2.8037	3.3505	3.2409	3.3301	2.8827	2.8844	3.0124	2.9212	2.9282	2.8758	3.1625	3.283	3.4086
neg_4775	(E)-10-Hydroxy-2-decene-4,6-diynoic acid	177.055	neg	M-H	C10H10O3	3.859	0.0364323	-	78.1	-1.6359	Fatty Acyls	2.3248	2.2711	2.2096	1.7451	1.741	1.7428	1.8111	1.8019	1.8003	1.7623	1.7576	1.7442	1.7879	1.7815	1.7843	1.8566	1.8392	1.8487
neg_4778	3,4,5-trihydroxy-6-[2-(2-hydroxybenzoyloxy)phenoxy]oxane-2-carboxylic acid	387.073	neg	M-H2O-H	C19H18O10	3.8488	0.0095643	-	49.4	1.14389	-	2.3152	2.2028	2.3933	3.0378	2.7395	2.7162	2.8678	2.8589	2.8514	2.6941	2.7775	2.6308	2.6889	2.8009	2.6391	3.1483	3.1133	3.1463
neg_4782	Methyl furfuracrylate	151.04	neg	M-H	C8H8O3	3.8372	0.0380924	-	91.6	-0.00807669	Fatty Acyls	0.954	0.9631	1.047	2.2002	2.2755	2.2969	1.52	1.743	1.6731	1.9652	2.3016	2.0514	2.4275	2.3506	2.3262	1.7853	1.7847	1.4475
neg_4785	1,2-Anhydridoniveusin	421.154	neg	M+FA-H	C20H24O7	3.8271	0.0485245	-	48.8	9.04757	Fatty Acyls	2.6246	2.4695	2.7543	2.9114	2.9025	2.8743	3.1152	3.0298	3.1132	2.8369	2.9273	2.8564	2.9554	2.9639	2.956	3.2136	3.2811	3.3573
neg_4794	2'-Deoxymugineic acid	285.11	neg	M-H2O-H	C12H20N2O7	3.8052	0.0144033	-	82.1	4.20181	-	1.3792	0.3092	2.0841	0.0059	0.9583	0.6529	2.3484	2.3786	2.4468	1.824	1.9772	1.9252	1.9473	1.9093	1.9199	1.9095	2.071	2.1129
neg_4802	3,4,5-trihydroxy-6-[2-(3-oxoprop-1-en-1-yl)phenoxy]oxane-2-carboxylic acid	369.084	neg	M+FA-H	C15H16O8	3.7721	0.00401554	-	51.6	3.45543	-	1.7999	1.7386	1.2854	3.08	2.9083	3.0595	2.8867	2.8421	2.9464	2.8031	2.8036	2.7979	2.7054	2.7886	2.729	2.4727	2.076	1.9265
neg_4803	Gentisic acid	153.019	neg	M-H	C7H6O4	3.7721	0.00606553	72	-	0.0302051	Benzene and substituted derivatives	3.0651	3.359	2.7417	2.3466	2.1508	2.0977	2.0919	2.0245	2.1257	2.2336	2.1236	2.092	2.0821	2.1784	2.2364	2.6006	2.6216	2.8588
neg_4817	Cynarasaponin C	815.422	neg	M+Na-2H	C42H66O14	3.7301	0.0413611	-	43.4	2.27827	Prenol lipids	0.2113	0.2152	0.2541	2.1498	1.894	2.0814	3.2802	3.0339	3.119	1.7118	2.1846	1.7071	2.716	2.8499	2.8253	0.7364	0.9292	0.3799
neg_4822	Kinetin-7-N-glucoside	412.105	neg	M+Cl	C16H19N5O6	3.7201	0.0567891	-	33.4	5.84073	Organooxygen compounds	3.4538	3.3837	3.6441	0.8371	0.9419	1.3362	2.0898	2.1036	2.2735	1.4765	1.1743	1.2569	1.0591	1.1736	1.2217	2.3122	1.9901	2.1654
neg_4834	3,4,5-trihydroxy-6-{3-[(E)-2-(4-hydroxyphenyl)ethenyl]-5-{[3,4,5-trihydroxy-6-(hydroxymethyl)oxan-2-yl]oxy}phenoxy}oxane-2-carboxylic acid	547.151	neg	M-H2O-H	C26H30O14	3.6888	0.0104733	-	30.9	8.51428	Stilbenes	2.4146	2.6802	2.4267	3.1439	3.0694	3.0658	2.818	2.9658	2.998	3.1239	3.1255	3.0016	3.1021	3.1508	3.1276	3.0677	3.1091	3.0653
neg_4838	Cynarasaponin F	801.408	neg	M+Na-2H	C41H64O14	3.6793	0.194779	-	33.6	4.5121	Prenol lipids	2.9094	2.5664	2.3759	0.4045	0.4019	0.403	0.4464	0.4404	0.4393	0.4151	0.4122	0.4039	0.4314	0.4273	0.4291	0.4766	0.4649	0.4713
neg_4840	6-[(2-benzyl-2,3,6-trihydroxy-2,3-dihydro-1-benzofuran-4-yl)oxy]-3,4,5-trihydroxyoxane-2-carboxylic acid	449.111	neg	M-H	C21H22O11	3.6793	0.0131365	-	73.2	4.05909	-	3.8933	4.4088	3.4867	1.9363	1.8545	2.0732	2.0287	2.0652	2.1277	1.4656	1.8729	1.948	1.5887	1.4689	1.785	2.0908	1.9838	2.5494
neg_4844	Cis-3-Hexenyl b-primeveroside	439.181	neg	M+FA-H	C17H30O10	3.6691	0.092732	-	41.5	-2.61346	Fatty Acyls	0.8085	0.817	0.909	2.4584	2.4651	2.3848	2.5415	2.5011	2.4636	2.2135	2.3421	2.0658	2.3846	2.428	2.5243	2.8078	2.8229	2.8906
neg_4845	Aesculetin	223.025	neg	M+FA-H	C9H6O4	3.6691	0.0433955	-	59.5	1.8556	Coumarins and derivatives	1.4908	1.5666	1.4156	2.0038	2.1211	1.5486	1.8128	1.7534	1.9098	1.8657	2.063	1.7325	2.2825	2.3705	2.2491	2.6025	2.484	2.5847
neg_4854	(3S,5R,6R,7E)-3,5,6-Trihydroxy-7-megastigmen-9-one	287.15	neg	M+FA-H	C13H22O4	3.6407	0.0832945	-	52.6	-0.160691	Prenol lipids	3.0603	3.4199	2.9937	2.2487	2.2446	2.2463	2.3155	2.3062	2.3046	2.2661	2.2614	2.2478	2.292	2.2856	2.2884	2.3615	2.3439	2.835
neg_4858	S-(2-carboxypropyl)-Cysteamine	385.147	neg	2M+Hac-H	C6H13NO2S	3.6355	0.033462	-	33.3	-0.911067	Carboxylic acids and derivatives	2.759	2.7148	2.953	3.1335	3.1176	3.1601	2.9805	3.0644	2.9521	3.138	3.1312	3.0063	3.1634	3.1788	3.2244	3.154	3.175	3.1674
neg_4861	Quinquenoside I	995.549	neg	M-H2O-H	C52H86O19	3.599	0.122735	-	45.7	-9.22604	Prenol lipids	0.7884	0.7969	1.1357	2.2165	1.8703	2.1752	2.2309	1.6955	1.7721	1.0159	1.8593	1.8111	2.0905	2.0964	2.0803	2.2423	2.108	2.0465
neg_4862	Fumonisin A1	744.383	neg	M-H2O-H	C36H61NO16	3.599	0.021597	-	40.5	2.46603	Carboxylic acids and derivatives	0.6176	0.6253	0.6981	1.5383	1.0576	1.3289	0.8708	1.5089	1.2877	3.0846	2.6264	3.1278	2.3046	2.5207	2.3337	1.2105	0.8956	0.904
neg_4864	(2E)-3-(2,4,5-trihydroxyphenyl)prop-2-enoic acid	195.029	neg	M-H	C9H8O5	3.599	0.0827614	-	72	-2.18736	-	0.0076	0.0078	0.0096	1.6905	1.499	1.1495	1.0161	1.4577	0.7736	0.0137	1.4718	0.0132	1.6695	2.0253	1.9002	2.4032	2.3331	2.4812
neg_4867	3b,9b-Dihydroxy-6b-angeloyloxy-7(11)-eremophilen-12,8b-olide	399.154	neg	M+Cl	C20H28O6	3.5876	0.0273118	-	40.5	-9.72992	Prenol lipids	2.2491	2.2484	2.4375	2.7263	2.6023	2.6884	2.6422	2.6845	2.5733	2.5293	2.486	2.2915	2.4826	2.3676	2.5597	2.7164	2.6897	2.7153
neg_4874	(3b,6b,8a,12a)-8,12-Epoxy-7(11)-eremophilene-6,8,12-trimethoxy-3-ol	363.16	neg	M+K-2H	C18H30O5	3.5777	0.00973602	-	33.9	7.79457	Naphthofurans	3.5204	3.546	3.6916	3.6243	3.6364	3.7106	3.8216	3.802	3.7983	3.6956	3.6872	3.7693	3.5753	3.6031	3.6317	3.4128	3.4705	3.5086
neg_4879	3-O-Caffeoylshikimic acid	335.077	neg	M-H	C16H16O8	3.5666	0.0801213	-	63.9	0.144826	Cinnamic acids and derivatives	1.7601	1.5026	1.7148	2.5468	2.7917	2.5182	2.6492	2.6269	2.8141	2.6171	2.5973	2.8515	1.6891	1.8363	1.2545	2.2653	1.885	2.019
neg_4883	Sarmentosin	296.077	neg	M+Na-2H	C11H17NO7	3.5568	0.0683665	-	52.3	8.17806	Fatty Acyls	1.8477	1.8662	2.121	2.4089	2.5197	2.4565	2.4408	2.6571	2.5191	2.6049	2.5529	2.6236	2.3828	2.4464	2.5092	2.5436	2.3452	2.4169
neg_4888	Isoleucyl-Phenylalanine	277.155	neg	M-H	C15H22N2O3	3.5458	0.197264	-	32.2	-2.36664	Carboxylic acids and derivatives	1.1842	1.1218	1.2085	1.3409	1.337	1.3387	1.4052	1.3963	1.3947	1.3576	1.3531	1.3401	1.3826	1.3764	1.3791	1.6309	2.2752	2.7231
neg_4890	Kuwanon Q	707.245	neg	M+FA-H	C40H38O9	3.536	0.236369	-	46.3	-7.35155	Diarylheptanoids	1.8101	1.7874	1.8404	2.37	2.3495	2.3371	2.6056	2.593	2.4106	2.2874	2.4835	2.5817	2.4601	2.7334	2.6375	2.5692	2.3699	2.6118
neg_4892	Eleutheroside B1	405.081	neg	M+Na-2H	C17H20O10	3.536	0.0618192	-	55.2	2.74555	Coumarins and derivatives	0.3997	1.2162	1.6511	2.9716	3.0247	3.0494	2.972	2.982	3.0292	3.0098	3.0839	3.1086	3.1744	2.9985	3.1086	1.7249	1.012	1.6256
neg_4896	3-O-p-Coumaroylquinic acid	337.093	neg	M-H	C16H18O8	3.5244	0.0149822	-	85.8	-0.875714	Organooxygen compounds	3.0665	3.0131	3.3921	4.808	4.8521	4.859	4.9714	4.9682	5.029	4.8998	4.9536	4.9939	5.0295	5.0318	4.9819	4.4545	4.1086	3.8503
neg_4900	3,3-Dimethylglutaric acid	159.066	neg	M-H	C7H12O4	3.5145	0.193521	51.3	-	-0.958698	Fatty Acyls	2.0363	1.7364	1.4217	1.689	0.7375	0.7637	0.754	0.7463	0.745	0.7135	0.7097	0.6987	0.7347	0.7294	0.7317	2.0033	1.9442	1.8424
neg_4904	Ethyl 3-hydroxyoctanoate O-[glucosyl-(1->6)-glucoside]	511.238	neg	M-H	C22H40O13	3.493	0.0385394	-	43.3	-3.8724	Fatty Acyls	2.6058	2.7944	2.3288	2.3546	2.2509	2.2936	2.8288	2.8582	2.7774	2.2808	2.4066	2.0608	2.1404	2.3108	2.2665	3.2006	3.4546	3.3779
neg_4912	1,2,3,4-Tetrahydro-b-carboline-1,3-dicarboxylic acid	259.072	neg	M-H	C13H12N2O4	3.4712	0.0344857	-	39.7	-1.25538	Harmala alkaloids	2.8345	2.7499	2.8997	3.2974	3.2327	3.3678	2.769	2.9338	2.9016	2.9275	3.0142	2.8759	3.206	3.2093	3.185	3.1675	3.2182	3.216
neg_4915	Cryptochlorogenic acid	399.094	neg	M+FA-H	C16H18O9	3.4598	0.0286232	-	50.7	1.18357	Organooxygen compounds	1.8053	1.7965	1.9141	3.1801	3.035	3.1686	3.043	3.0025	3.019	2.8535	3.0173	3.0051	3.0381	2.972	2.9742	2.9176	2.72	2.5845
neg_4917	Harmalan	229.098	neg	M+FA-H	C12H12N2	3.4598	0.0137657	-	61.1	-2.88929	Harmala alkaloids	2.5384	2.5462	2.7386	2.7154	2.7337	2.8091	3.6279	3.7554	3.8242	2.7411	2.6304	2.7695	2.6781	2.5676	2.7148	3.2956	3.2415	3.3185
neg_4918	4-Hydroxycyclohexylcarboxylic acid	189.076	neg	M+FA-H	C7H12O3	3.4598	0.0449239	-	64.7	-5.94311	Organooxygen compounds	0.1249	0.1274	0.1531	0.1995	0.198	0.1987	3.035	2.8585	2.8548	0.2061	0.2043	0.1992	0.2161	0.2136	0.2147	2.8633	1.9581	1.9007
neg_4922	Arbutin	253.072	neg	M-H2O-H	C12H16O7	3.4499	0.0295513	-	66.7	-0.0928636	Organooxygen compounds	3.3493	3.3896	3.2119	0.0058	0.4172	1.1772	0.0068	0.3475	0.0066	0.0061	0.006	0.0058	0.0064	0.0063	0.0064	0.0075	0.0072	0.8706
neg_4936	6-(4-ethenyl-3-hydroxyphenoxy)-3,4,5-trihydroxyoxane-2-carboxylic acid	311.077	neg	M-H	C14H16O8	3.4188	0.0392454	-	63.5	-0.618954	-	1.347	1.4688	1.3441	2.4057	2.5066	2.4941	2.6177	2.6847	2.6744	2.4598	2.6047	2.6255	2.571	2.5661	2.5508	1.8482	1.481	1.5354
neg_4959	6-(4-ethyl-5-hydroxy-2-methoxyphenoxy)-3,4,5-trihydroxyoxane-2-carboxylic acid	325.091	neg	M-H2O-H	C15H20O9	3.3605	0.0368244	-	47.2	-5.26266	-	2.8477	2.8798	2.9281	2.9913	2.9821	2.9839	3.461	3.4557	3.5129	3.0822	2.9988	3.014	2.9765	2.9439	3.0267	3.1575	3.0232	2.9036
neg_4960	Butyl (S)-3-hydroxybutyrate glucoside	303.145	neg	M-H2O-H	C14H26O8	3.3605	0.013497	-	46.5	-1.24207	Fatty Acyls	2.7254	2.6301	2.5828	2.9749	2.9208	2.8695	2.8845	2.8453	2.8185	2.6231	2.8688	2.7689	2.8531	2.9227	2.86	3.1556	3.1437	3.1425
neg_4965	3,4,5-trihydroxy-6-{[3-(4-hydroxyphenyl)-2-oxopropanoyl]oxy}oxane-2-carboxylic acid	337.057	neg	M-H2O-H	C15H16O10	3.3508	0.0181953	-	59.3	0.249533	-	0.0057	0.0058	0.0072	3.8317	3.6695	3.8403	3.6581	3.618	3.6805	3.3206	3.3855	3.2882	3.3184	3.3363	3.3382	3.0048	2.0407	1.1435
neg_4972	Pisumoside B	673.308	neg	M-H2O-H	C32H52O16	3.3297	0.0138711	-	37.7	0.0986548	Prenol lipids	1.7471	1.3813	1.6673	2.9405	2.983	2.9724	3.0708	3.123	3.2046	3.2619	3.2233	3.3599	3.2324	3.2945	3.1809	2.5364	2.1948	2.078
neg_4974	3-Hydroxy-4,6-heptadiyne-1-yl 1-glucoside	331.103	neg	M+FA-H	C13H18O7	3.3297	0.0401795	-	32.8	-2.9263	Fatty Acyls	2.8468	2.8101	2.7739	2.1973	2.2469	2.283	2.3986	2.2968	2.2349	1.6101	2.1138	1.743	2.2145	1.9793	2.0888	2.3345	2.3614	2.3524
neg_4975	Ascladiol	137.024	neg	M-H2O-H	C7H8O4	3.3297	0.0127752	-	52.6	-0.296303	Dihydrofurans	2.222	2.2923	2.1967	2.7245	2.7607	2.6158	2.6534	2.5618	2.6626	2.9314	2.9868	2.7214	2.8936	2.9783	2.7023	2.8407	2.6997	2.85
neg_4981	7C-aglycone	319.095	neg	M+Na-2H	C18H18O4	3.3186	0.0576455	-	34.5	-1.34694	Prenol lipids	2.0205	2.0222	2.0757	0.8614	1.2569	1.7539	1.9664	1.8653	1.7549	1.5173	1.3842	1.0497	2.0541	1.6951	1.8568	2.2405	2.0565	2.2102
neg_4982	Isoleucyl-Isoleucine	243.171	neg	M-H	C12H24N2O3	3.3186	0.0343306	-	47	-3.27768	Carboxylic acids and derivatives	1.769	1.3761	1.5312	1.6015	1.5974	1.5991	1.6671	1.6579	1.6563	1.6185	1.6139	1.6006	1.644	1.6377	1.6404	2.1972	2.6841	3.0811
neg_4995	(3,4,5,6-tetrahydroxyoxan-2-yl)methyl (2E)-3-(3,4-dihydroxyphenyl)prop-2-enoate	341.088	neg	M-H	C15H18O9	3.249	0.0341582	-	40.7	1.65011	-	2.6639	2.6919	2.7278	2.7095	2.6969	2.7697	2.5273	2.6173	2.3007	2.8685	2.9035	2.799	2.738	2.7445	2.7054	2.4522	2.4671	2.4712
neg_4996	Cinnamoside	539.211	neg	M+Na-2H	C24H38O12	3.2388	0.215207	-	39.3	-0.00814736	Prenol lipids	2.6807	2.8664	2.6801	1.6833	1.2442	1.7363	1.4697	1.6851	0.2653	0.9095	1.748	1.4456	1.6916	1.2838	1.6304	2.0717	2.0548	2.4481
neg_5000	L-alpha-Hydroxyisovaleric acid	117.056	neg	M-H	C5H10O3	3.2193	0.0137315	39.3	-	3.44712	-	1.532	1.7103	1.9593	3.0087	2.7934	2.9589	3.11	3.0337	3.0363	3.1675	1.7822	2.3509	1.8126	1.8062	1.809	3.4575	3.3219	3.3804
neg_5003	Myrigalone A	321.109	neg	M+Na-2H	C18H20O4	3.2099	0.0669692	-	34.7	-6.62521	Prenol lipids	2.0106	2.0982	2.1004	1.9126	0.1013	1.9745	2.305	2.2575	2.1559	1.0824	0.1049	0.9363	0.1117	0.8581	1.193	2.1231	1.5858	2.2773
neg_5005	Acetyl-DL-Valine	158.082	neg	M-H	C7H13NO3	3.2099	0.0202419	79.9	-	-2.32702	-	1.1384	1.3969	2.5424	2.6216	2.6899	2.7543	2.9355	2.9985	2.8859	3.3	2.8349	2.8343	2.7944	2.7761	2.8171	2.5682	2.5875	2.5976
neg_5025	2-{2,6-dihydroxy-4-[6-hydroxy-7-(3-methylbut-2-en-1-yl)-1-benzofuran-2-yl]phenyl}-6-(2,4-dihydroxyphenyl)-5-hydroxy-4-methylcyclohex-3-ene-1-carboxylic acid	553.185	neg	M-H2O-H	C33H32O9	3.131	0.0286411	-	30.1	-2.97569	-	2.8132	2.6311	2.7027	3.3778	3.4145	3.4378	2.7149	2.9957	2.8482	3.4033	3.5135	3.4278	3.5986	3.6618	3.6432	2.9281	2.8998	3.0619
neg_5029	Erythroskyrin	476.203	neg	M+Na-2H	C26H33NO6	3.1011	0.0232561	-	43.9	-4.80473	Furofurans	2.0135	1.513	1.532	2.0476	1.6825	0.9095	2.5907	2.1844	1.9966	2.1827	1.6329	0.9108	1.9594	2.0852	1.8642	2.7441	2.7906	2.7433
neg_5033	2,3-Dihydroxybenzoic acid	153.019	neg	M-H	C7H6O4	3.092	0.0560731	94.4	-	-1.33642	Benzene and substituted derivatives	3.5657	3.5827	3.5856	1.8691	2.6065	1.5328	2.6115	2.4312	2.2675	2.855	2.2997	2.6551	2.6608	2.6562	2.5702	3.4664	3.636	3.8559
neg_5041	3,4,5-trihydroxy-6-{[3-(4-methoxyphenyl)oxiran-2-yl]methoxy}oxane-2-carboxylic acid	377.088	neg	M+Na-2H	C16H20O9	3.0698	0.0205494	-	39.1	7.28527	-	2.8078	2.7242	2.7337	3.1123	3.2099	3.2566	2.8266	3.0033	2.757	3.286	3.2584	3.3557	3.3361	3.3124	3.3789	3.0166	3.0536	3.256
neg_5045	3,4,5-trihydroxy-6-(2-hydroxyethoxy)oxane-2-carboxylic acid	219.05	neg	M-H2O-H	C8H14O8	3.0601	0.0211353	-	68.9	-2.9286	-	2.0011	1.826	2.0956	0.7291	0.7258	0.8689	2.5339	2.3814	2.2512	0.7434	0.7395	0.7284	0.7649	0.7595	0.7619	2.9537	3.4572	3.8677
neg_5051	L-beta-aspartyl-L-leucine	245.114	neg	M-H	C10H18N2O5	3.0388	0.121366	-	61.8	-2.20549	Peptidomimetics	2.1849	2.2782	2.0546	0.2424	0.2406	1.1149	0.9229	0.268	0.8977	0.2499	0.2479	0.9393	0.9068	0.2586	0.791	2.0299	2.5574	2.953
neg_5052	(+/-)-Tryptophan	203.082	neg	M-H	C11H12N2O2	3.0388	0.0245577	-	60.8	-2.62555	Indoles and derivatives	2.3374	2.6245	2.1996	3.4997	3.4889	3.4495	2.8264	3.2778	3.2335	3.6952	3.6439	3.7126	3.5811	3.5834	3.6171	2.3189	2.8399	2.9244
neg_5057	6-(4-carboxy-5-hydroxy-2-methoxyphenoxy)-3,4,5-trihydroxyoxane-2-carboxylic acid	341.053	neg	M-H2O-H	C14H16O11	3.0273	0.0477762	-	46.6	4.34316	-	1.6046	1.6236	1.367	0.1383	0.1372	1.019	1.1854	1.3891	0.9501	0.5689	0.8544	0.7985	0.5869	0.1488	0.1927	1.1542	1.2287	1.7848
neg_5058	Indoxyl glucuronide	308.079	neg	M-H	C14H15NO7	3.0273	0.0457788	-	39.6	4.76493	Organooxygen compounds	2.5669	2.6675	2.6098	2.1076	2.223	2.5511	2.6491	2.6317	2.4508	2.0561	2.3575	2.4088	1.9139	2.0891	2.1551	2.6682	2.5324	2.7656
neg_5070	Xi-2,3-Dihydro-2-oxo-1H-indole-3-acetic acid	190.05	neg	M-H	C10H9NO3	3.0173	0.0225121	-	55.5	-2.63219	Indoles and derivatives	1.7468	1.8069	1.7752	1.6836	1.4711	1.8169	1.9193	1.8138	1.7844	1.5954	1.6397	1.7062	1.4752	1.5449	1.4434	1.7173	1.5616	1.6103
neg_5071	L-Hypoglycin A	186.076	neg	M+FA-H	C7H11NO2	3.0173	0.092157	-	78.4	-7.29037	Carboxylic acids and derivatives	1.3431	1.3528	1.4423	1.5778	1.5737	1.5755	2.3362	2.1242	2.2624	1.5948	1.5902	1.5769	1.6202	1.6139	1.6167	2.2957	1.6807	1.7821
neg_5072	Ethyl hydrogen fumarate	143.035	neg	M-H	C6H8O4	3.0173	0.0564368	-	72.1	-3.00144	Fatty Acyls	0.5674	0.5748	0.645	0.7569	0.7535	0.755	1.5944	1.3461	1.073	0.7714	0.7675	0.7562	0.7932	0.7878	0.7901	2.1808	2.7447	2.9602
neg_5082	5-Phenyl-1,3-oxazinane-2,4-dione	236.056	neg	M+FA-H	C10H9NO3	3.0055	0.0320316	-	48.1	-0.387214	Benzene and substituted derivatives	2.1079	2.205	2.1653	2.0117	2.1297	2.172	2.2173	2.1022	2.2648	2.1086	2.1156	2.0819	1.9187	1.9651	1.8691	2.3903	2.2059	2.2694
neg_5085	Dopaquinone	240.051	neg	M+FA-H	C9H9NO4	2.9836	0.0218925	-	56.4	-1.16578	Carboxylic acids and derivatives	2.1209	2.1828	2.0489	1.9646	1.8955	1.9169	2.1222	2.1078	2.1375	1.9792	2.0107	1.9227	1.9292	2.1996	2.1157	2.5516	2.4366	2.5112
neg_5095	Pantothenic Acid	218.103	neg	M-H	C9H17NO5	2.9521	0.0479941	57.1	-	-2.624	Carboxylic acids and derivatives	2.9028	2.8407	2.5799	2.3251	2.2492	2.2222	2.5971	2.5191	2.5526	2.7969	2.469	2.4849	2.5388	2.5559	2.5528	2.6503	2.6187	2.5892
neg_5110	5-hydroxy-2-(4-methoxyphenyl)-8-(3-methylbut-2-en-1-yl)-3,7-bis({[3,4,5-trihydroxy-6-(hydroxymethyl)oxan-2-yl]oxy})-4H-chromen-4-one	727.199	neg	M+Cl	C33H40O16	2.9307	0.00622551	-	31.6	-2.72986	-	3.8469	3.8395	3.8297	2.6495	2.38	2.4746	2.647	2.5146	2.2802	2.4238	2.2792	2.3863	2.4963	2.4897	2.5542	3.2477	3.4989	3.7723
neg_5116	Arabinofuranobiose	303.072	neg	M+Na-2H	C10H18O9	2.9307	0.0169744	-	33.7	8.39811	Organooxygen compounds	2.3363	2.327	2.1875	2.9683	2.8551	2.9485	3.0935	2.9965	3.0016	2.7551	2.8988	2.7317	2.9336	2.9009	2.9147	3.0887	2.926	2.9835
neg_5119	L-Dopa	242.066	neg	M+FA-H	C9H11NO4	2.9307	0.0559965	-	73.1	-2.98056	Carboxylic acids and derivatives	1.9957	1.9806	2.4004	2.272	2.1661	2.3659	2.4557	2.4674	2.3099	2.2393	2.2456	2.2332	2.2402	2.1908	2.2932	2.5101	2.4487	2.453
neg_5127	Zapoterin	507.142	neg	M+K-2H	C26H30O8	2.91	0.0341148	-	47	-1.86666	Prenol lipids	2.6144	2.5411	2.593	3.0917	2.9667	3.0644	3.1875	3.145	3.0867	2.9991	3.0247	2.9929	3.043	3.0807	3.1106	3.2019	3.114	3.1648
neg_5133	Myristoylglycine	320.198	neg	M+Cl	C16H31NO3	2.8994	0.126361	-	40.5	-7.8386	Carboxylic acids and derivatives	1.099	1.1083	1.1949	2.1575	1.877	2.0316	2.342	1.8445	1.9031	2.0878	1.3392	1.3776	2.1897	2.3143	2.1955	1.844	1.8115	1.428
neg_5155	6-({8-[1-(2,4-dihydroxyphenyl)-3-(3,4-dihydroxyphenyl)-2-hydroxypropyl]-3,5-dihydroxy-2-(3-hydroxyphenyl)-3,4-dihydro-2H-1-benzopyran-7-yl}oxy)-3,4,5-trihydroxyoxane-2-carboxylic acid	745.174	neg	M+Na-2H	C36H36O16	2.8583	0.0189802	-	45.4	-1.80946	-	5.0868	5.1058	5.0274	4.0833	4.0104	4.0915	4.0294	4.0053	4.0316	3.9849	4.0601	3.9565	3.8538	3.8639	3.9614	4.3158	4.6442	4.7539
neg_5167	Adenylosuccinate	462.067	neg	M-H	C14H18N5O11P	2.8492	0.0903299	58.9	-	-0.345247	Benzene and substituted derivatives	1.0512	0.9267	1.8486	2.2931	1.9855	2.4426	2.9746	2.4294	2.2078	1.7672	1.8927	1.37	1.1783	1.8058	1.9747	1.4477	1.2272	1.2363
neg_5170	Pyroglutamic acid	317.098	neg	2M+Hac-H	C5H7NO3	2.8492	0.00540761	-	59.9	-3.33946	Carboxylic acids and derivatives	2.0486	1.7886	1.8095	2.474	2.3806	2.4414	2.4989	2.365	2.4104	2.3764	2.2395	2.3128	2.4761	2.4211	2.4568	2.5296	2.1815	2.3316
neg_5172	S-Nitrosoglutathione	731.158	neg	2M+Hac-H	C10H16N4O7S	2.8384	0.0366386	-	53.1	-6.05944	Carboxylic acids and derivatives	3.9996	3.9625	4.038	3.2771	3.2364	3.3169	3.2173	3.1656	3.2734	3.2743	3.3245	3.2556	2.9822	2.9361	3.0604	3.5397	3.8306	3.8953
neg_5173	D-Erythroascorbic acid 1'-a-D-glucoside	353.073	neg	M+FA-H	C11H16O10	2.8384	0.0624268	-	94.4	2.031	-	2.5099	2.424	2.6367	2.4292	2.4282	2.461	2.7012	2.6593	2.7233	2.4698	2.4449	2.4654	2.5092	2.434	2.4608	2.9232	2.7797	2.8403
neg_5176	6-{4-[(1E)-3-[(3-carboxy-5,6-dihydroxycyclohex-3-en-1-yl)oxy]-3-oxoprop-1-en-1-yl]-2-hydroxyphenoxy}-3,4,5-trihydroxyoxane-2-carboxylic acid	493.1	neg	M-H2O-H	C22H24O14	2.8384	0.0675503	-	37.5	1.92866	-	2.7436	2.798	2.5951	0.0031	0.0179	1.6143	1.68	0.6927	0.85	0.7138	0.1866	1.1733	0.8598	0.8393	0.0033	2.6945	2.4971	2.883
neg_5180	Guanosine	282.084	neg	M-H	C10H13N5O5	2.8384	0.0277174	70.4	-	-1.55823	Purine nucleosides	1.5375	1.381	0.0203	1.2486	1.7575	1.5444	3.403	3.3349	3.302	2.9406	3.1887	2.9356	3.2018	3.2212	3.2187	2.375	2.153	2.0304
neg_5181	Inosine	267.073	neg	M-H	C10H12N4O5	2.8384	0.024338	71.5	-	-0.61452	Purine nucleosides	2.5145	2.4084	1.5306	0.6638	0.0629	0.0631	1.808	1.3779	1.3862	0.0659	0.9932	0.67	0.3576	0.0687	0.3377	1.2379	0.1321	0.818
neg_5182	6-(3-{4-[2-(3,4-dihydroxyphenyl)-3,5,7-trihydroxy-3,4-dihydro-2H-1-benzopyran-8-yl]-3,5,7-trihydroxy-6-[3,4,5-trihydroxy-6-(hydroxymethyl)oxan-2-yl]-3,4-dihydro-2H-1-benzopyran-2-yl}phenoxy)-3,4,5-trihydroxyoxane-2-carboxylic acid	921.209	neg	M+Na-2H	C42H44O22	2.8288	0.0130599	-	44.7	2.13838	-	4.3604	4.3489	4.4459	3.5183	3.4692	3.529	3.4401	3.4144	3.5405	3.4777	3.4942	3.4693	3.2004	3.1144	3.2453	3.8255	4.1597	4.2803
neg_5201	2-[5-(2,4-dihydroxyphenyl)-6-(5-hydroxy-2,2-dimethyl-2H-chromene-6-carbonyl)-3-methylcyclohex-2-en-1-yl]benzene-1,3-diol	495.183	neg	M-H2O-H	C31H30O7	2.8181	0.0558804	-	61.7	2.44406	-	0.011	0.1132	0.0139	2.7765	2.7238	2.3288	1.9365	2.2153	2.0557	3.0162	2.3662	2.6814	2.2684	2.4921	2.4472	2.2951	1.3994	1.4924
neg_5204	N-Acetyl-L-glutamate 5-semialdehyde	218.067	neg	M+FA-H	C7H11NO4	2.8181	0.0201149	-	36.2	-2.79731	Carboxylic acids and derivatives	2.0289	2.0146	2.6005	2.6913	2.6142	2.7257	2.556	2.4792	2.5462	2.6605	2.5543	2.8033	2.5956	2.622	2.5487	2.8565	2.7626	2.759
neg_5215	Molybdopterin precursor Z	344.04	neg	M-H	C10H12N5O7P	2.8085	0.00868482	-	51.2	-0.861536	Pteridines and derivatives	1.6832	1.0882	1.1878	4.0308	3.9536	4.0548	4.1616	4.1422	4.1587	4.061	4.0584	4.0991	4.0995	4.1201	4.128	2.802	1.6654	1.407
neg_5216	2-Ethylhydracrylic acid	153.032	neg	M+Cl	C5H10O3	2.8085	0.0265088	-	39.3	-3.68779	Fatty Acyls	2.9343	3.026	3.1809	2.9644	2.9192	3.1414	3.2608	3.1601	3.1817	3.1549	3.1064	3.2162	2.9216	2.9519	3.0538	2.7949	2.6702	2.6635
neg_5220	2',4',6'-Trihydroxydihydrochalcone 2'-glucoside	839.27	neg	2M-H	C21H24O9	2.7974	0.0310584	-	47.2	-8.22434	-	2.4891	2.4278	2.3543	1.289	1.1558	1.0891	0.6604	0.5541	0.9634	1.2683	0.8049	1.1576	0.5439	0.5393	0.786	2.1903	1.8456	2.2937
neg_5233	3-Fucosyllactose	533.173	neg	M+FA-H	C18H32O15	2.7875	0.0513215	-	61.7	1.20406	Organooxygen compounds	1.6716	0.6092	1.4168	2.8582	2.6988	2.8849	2.323	2.3141	2.2093	2.0111	1.9038	2.0595	2.127	2.232	2.1235	2.977	2.7357	2.8312
neg_5244	({2-[2-(2-hydroxypropan-2-yl)-7-oxo-2H,3H,7H-furo[3,2-g]chromen-6-yl]-2-methylbut-3-en-1-yl}oxy)sulfonic acid	455.103	neg	M+FA-H	C19H22O8S	2.6933	0.0709432	-	38.1	2.27172	-	0.4251	0.4476	0.1461	2.83	2.9843	2.8898	0.8227	2.5522	1.627	3.3806	3.3134	3.2815	3.2984	3.2655	3.321	2.1972	1.8833	1.8348
neg_5245	3'-Sialyllactose	670.165	neg	M+K-2H	C23H39NO19	2.6836	0.0552942	-	31.2	7.60761	-	2.9778	3.142	2.7121	4.4777	4.4443	4.4964	3.4933	3.9876	3.7847	4.5165	4.6187	4.5324	4.651	4.7683	4.72	3.737	3.7251	3.286
neg_5246	Orotidylic acid	413.023	neg	M+FA-H	C10H13N2O11P	2.6836	0.040243	-	44	-1.90345	Pyrimidine nucleotides	1.1319	1.1413	1.2284	2.3248	2.2667	2.2745	2.0902	2.274	2.278	2.3278	2.2484	2.28	2.254	2.2392	2.2778	1.47	1.453	1.4623
neg_5247	Guanidylic acid (guanosine monophosphate)	362.05	neg	M-H	C10H14N5O8P	2.6626	0.00540953	48.9	-	-0.662432	-	3.2145	3.1259	2.9516	3.6273	3.5311	3.6665	3.6679	3.6061	3.6155	3.4726	3.5076	3.4298	3.6069	3.6673	3.626	3.2577	2.3691	0.7166
neg_5250	Thymidine 3',5'-cyclic monophosphate	653.092	neg	2M+FA-H	C10H13N2O7P	2.6415	0.0206923	-	80.1	2.96767	-	3.1422	3.1406	3.1785	0.6438	0.6406	0.642	0.6966	1.1797	0.9578	0.6574	0.6537	0.6431	0.6778	0.6727	0.675	2.0822	2.5461	2.7456
neg_5251	6-{[2-(3,4-dihydroxyphenyl)-7-hydroxy-3-{[3,4,5-trihydroxy-6-(hydroxymethyl)oxan-2-yl]oxy}-8aH-chromen-5-yl]oxy}-3,4,5-trihydroxyoxane-2-carboxylic acid	663.094	neg	M+K-2H	C27H30O17	2.6304	0.0226362	-	47.6	-4.80728	-	0.028	1.2644	0.0352	0.0479	0.0475	0.0477	1.9333	1.3978	1.3681	0.0498	0.0493	0.0478	0.0527	0.0519	0.0523	0.0612	0.0589	0.0602
neg_5254	Threoninyl-Asparagine	254.078	neg	M+Na-2H	C8H15N3O5	2.5677	0.00658942	-	51.4	8.087	Carboxylic acids and derivatives	3.5358	3.522	3.517	3.3522	3.2472	3.5571	3.4277	3.328	3.4186	3.3655	3.25	3.38	3.1023	3.087	3.149	2.9265	2.8418	2.8657
neg_5255	6-{[1-(2-{[3-(3,4-dimethoxyphenyl)-1-hydroxypropylidene]amino}ethyl)-3-methoxy-4-oxocyclohexa-2,5-dien-1-yl]oxy}-3,4,5-trihydroxyoxane-2-carboxylic acid	596.196	neg	M+FA-H	C26H33NO12	2.5578	0.151463	-	40.2	-4.21138	-	2.1015	2.2574	2.1162	3.6238	3.5339	3.8768	2.5086	3.1033	2.8682	3.6816	3.6866	3.7244	3.4921	3.6134	3.6309	2.5244	1.8955	1.824
neg_5257	3'-Ketolactose	321.082	neg	M-H2O-H	C12H20O11	2.4406	0.0136455	-	31.8	-1.40971	-	3.3881	3.3871	3.7149	3.8236	3.998	3.8815	3.8765	3.8831	3.8365	4.1646	4.2194	4.1911	4.0422	4.0979	4.1594	3.5702	3.5382	3.3225
neg_5258	Tyrosyl-Proline	315.073	neg	M+K-2H	C14H18N2O4	2.4196	0.0134924	-	59.6	-9.39239	Carboxylic acids and derivatives	2.4726	2.4497	2.2618	2.038	2.0694	2.0136	2.4005	2.3421	2.4171	1.7213	1.84	1.9439	2.0205	2.0239	1.8719	2.6135	2.5067	2.5683
neg_5260	Indolylacryloylglycine	281.035	neg	M+K-2H	C13H12N2O3	2.3861	0.0392746	-	30.8	8.49418	Carboxylic acids and derivatives	1.016	1.0732	0.0378	0.0514	0.0509	0.0511	1.7111	1.9503	1.9954	1.8622	1.8798	1.626	1.8	1.4244	1.5623	2.3503	2.8843	3.0097
neg_5262	Adenosine 3'-monophosphate	346.055	neg	M-H	C10H14N5O7P	2.3236	0.0153653	75.2	-	-1.09678	-	3.5063	3.4033	3.3641	3.6605	3.5735	3.6922	4.2822	4.064	4.0767	3.5667	3.5378	3.5745	3.6062	3.6804	3.6338	3.3339	3.0059	3.0465
neg_5265	Dihydromaleimide beta-D-glucoside	260.077	neg	M-H	C10H15NO7	2.2822	0.0416323	-	47.7	-2.21157	Organooxygen compounds	2.2954	2.4123	2.1728	2.1009	2.1531	2.2557	2.3124	2.327	2.3098	1.2493	1.5825	1.4068	1.8899	1.7066	1.9207	2.6188	2.3561	2.392
neg_5268	E-3174	417.125	neg	M-H2O-H	C22H21ClN6O2	2.2003	0.0499183	-	49.3	3.66652	Benzene and substituted derivatives	1.9786	2.0941	1.8018	2.2174	2.4911	2.3778	2.4861	2.5695	2.4755	2.8672	2.7864	2.7995	2.671	2.715	2.7244	2.6159	2.5751	2.6405
neg_5271	L-Norleucine	130.087	neg	M-H	C6H13NO2	2.1453	0.00758163	-	95.9	-0.28436	Carboxylic acids and derivatives	2.4629	2.496	1.6499	2.6167	2.8106	2.7385	1.8717	2.4405	2.2424	3.0876	3.0376	3.0533	2.9802	2.9691	3.0269	2.4479	2.755	2.9613
neg_5274	Gamma-Glutamylhistidine	329.11	neg	M+FA-H	C11H16N4O5	2.0895	0.0139832	-	40.7	-2.45025	Carboxylic acids and derivatives	2.8794	2.8886	2.9123	2.7076	2.7683	2.7862	2.8304	2.8172	2.8957	2.9439	2.722	2.8142	2.4121	2.3971	2.3776	3.057	3.0199	3.0514
neg_5276	Aspartylglycosamine	316.114	neg	M-H2O-H	C12H21N3O8	2.0568	0.0156495	-	90.4	-1.63452	Organooxygen compounds	2.1001	2.1623	2.1373	1.6114	2.0631	1.7748	2.0738	2.1596	2.2118	2.567	2.3321	2.4543	2.064	2.0567	2.1212	2.4888	2.3799	2.5182
neg_5277	Trans-trans-Muconic acid	187.024	neg	M+FA-H	C6H6O4	2.0473	0.10687	-	64.1	-3.11433	Fatty Acyls	2.2138	2.2665	1.8236	1.1037	1.0999	1.1015	1.7475	1.3951	1.3338	1.1198	1.1154	1.1028	1.144	1.138	1.1406	2.267	2.2335	2.3046
neg_5278	(2S,3'S)-alpha-Amino-2-carboxy-5-oxo-1-pyrrolidinebutanoic acid	275.089	neg	M+FA-H	C9H14N2O5	2.0178	0.0697804	-	61.9	1.8808	-	1.887	2.2745	1.8379	0.4508	0.5482	1.0379	1.6329	1.325	1.6754	0.4621	0.459	0.4502	0.4945	0.4751	0.477	2.1743	1.6239	1.9568
neg_5283	Nebularine	251.076	neg	M-H	C10H12N4O4	1.884	0.0211551	-	54.1	-8.35731	Purine nucleosides	2.5496	2.803	3.1211	3.1336	2.5858	3.1408	2.902	2.6256	2.8066	2.6096	2.2002	2.4611	2.0672	2.1049	1.9021	3.5783	3.1251	3.5024
neg_5296	Uridine monophosphate (UMP)	323.028	neg	M-H	C9H13N2O9P	1.7478	0.019102	53.9	-	-1.50378	-	3.5155	3.4342	3.2897	3.9116	3.8227	3.9173	3.9974	3.8558	3.9255	3.8031	3.8486	3.8139	3.9152	3.9421	3.8985	3.6493	3.064	1.9002
neg_5298	3-Dehydroquinate	425.094	neg	2M+FA-H	C7H10O6	1.7093	0.0946334	-	31.9	1.73448	Hydroxy acids and derivatives	2.6942	2.7323	2.5178	0.4349	0.6748	0.4334	0.4786	0.8708	0.4713	0.446	0.443	0.4343	1.0184	0.4587	0.4606	2.0789	1.8093	2.2401
neg_5324	6-{4-[(E)-2-(4-{6-[2,4-dihydroxy-3-(4-hydroxy-3-methylbut-2-en-1-yl)benzoyl]-5-(2,4-dihydroxyphenyl)-3-methylcyclohex-2-en-1-yl}-3,5-dihydroxyphenyl)ethenyl]-3-hydroxyphenoxy}-3,4,5-trihydroxyoxane-2-carboxylic acid	863.251	neg	M+Na-2H	C45H46O16	1.2023	0.111124	-	46.5	-2.09387	-	2.6876	2.5882	3.2618	2.0803	1.2485	2.1752	1.3161	1.3072	1.3056	2.083	1.2644	1.9518	1.2936	1.2875	1.2902	2.904	2.5353	2.3456
neg_5325	A-L-Arabinofuranosyl-(1->3)-b-D-xylopyranosyl-(1->4)-D-xylose	449.108	neg	M+Cl	C15H26O13	1.1927	0.0453425	-	30.6	1.9609	Organooxygen compounds	3.5094	3.5659	3.2694	1.433	1.429	1.4307	1.4978	1.4888	1.4872	1.4498	1.4452	1.4321	1.475	1.4687	1.4715	2.1278	2.3031	3.0203
neg_5333	6-(3,3-dimethyloxirane-2-carbonyloxy)-3,4,5-trihydroxyoxane-2-carboxylic acid	643.177	neg	2M+Hac-H	C11H16O9	1.1284	0.0205959	-	36.1	7.16539	-	3.5829	3.6565	3.5885	1.0923	0.0007	0.6206	0.0008	0.7139	1.1336	0.9576	0.8225	0.0007	0.2606	0.0007	0.0007	2.2842	2.8158	3.2641
neg_5341	(a-D-mannosyl)2-b-D-mannosyl-N-acetylglucosamine	706.244	neg	M-H	C26H45NO21	1.1006	0.0898626	-	34.9	4.39343	Organooxygen compounds	2.8949	2.4119	2.5651	2.8174	2.4974	2.7792	0.8407	2.0219	1.1656	1.3021	2.3377	1.7212	0.8206	1.1003	1.5902	2.4986	0.8652	0.9378
neg_5346	Gravacridonediol methyl ether	755.288	neg	2M+FA-H	C20H21NO5	1.0549	0.106171	-	42.3	8.35506	Quinolines and derivatives	0.001	0.001	0.0013	3.0057	2.7799	2.7107	0.0021	0.7703	1.1491	2.7248	3.0425	2.8175	2.6182	2.5541	2.7188	1.5085	0.7208	0.6762
neg_5368	Maltitol	365.109	neg	M+Na-2H	C12H24O11	0.8656	0.0280667	-	42.6	5.80292	Fatty Acyls	3.0403	2.9606	2.9156	3.6922	3.5326	3.7052	3.5259	3.6001	3.5778	3.3022	3.3366	3.2942	3.1188	2.9115	3.1136	3.5937	3.4601	3.4942
neg_5371	Norophthalmic acid	274.103	neg	M-H	C10H17N3O6	0.8567	0.154859	-	70.8	-4.45034	Carboxylic acids and derivatives	1.503	1.8169	2.1074	0.7216	0.7182	0.7197	1.2487	1.949	1.5518	2.0575	1.0987	2.2709	1.473	1.015	1.66	0.8735	0.8006	1.1438
neg_5375	Digalacturonate	369.068	neg	M-H	C12H18O13	0.8476	0.0203146	59.7	-	1.32158	Organooxygen compounds	3.3648	3.3303	3.5439	0.0918	0.091	0.0914	1.7283	1.8124	1.7986	0.3606	0.0943	0.0916	0.1005	0.0991	0.0997	3.1563	3.415	3.4827
neg_5376	3,4,5-trihydroxy-6-(3-hydroxy-4-{7-hydroxy-3-[(2Z)-4-hydroxy-3-(4-methylpent-3-en-1-yl)but-2-en-1-yl]-4-oxo-4H-chromen-2-yl}phenoxy)oxane-2-carboxylic acid	619.176	neg	M+Na-2H	C31H34O12	0.8387	0.0426595	-	38.6	-6.67124	-	2.021	2.2	0.7667	0.8856	1.5497	0.8835	0.9446	0.9363	0.9349	2.7206	2.31	2.6516	1.9567	2.1278	2.215	1.8092	2.1474	1.6524
neg_5385	Argininosuccinic acid	271.102	neg	M-H2O-H	C10H18N4O6	0.8025	0.0270203	-	39.4	-8.67235	Carboxylic acids and derivatives	0.5057	0.5127	1.8407	0.9609	0.6832	1.2914	0.7407	0.733	0.7317	0.7005	0.6967	0.9161	0.7215	0.7162	0.7185	2.8725	2.7723	3.3411
neg_5387	Glyceraldehyde	269.087	neg	3M-H	C3H6O3	0.7932	0.0133966	-	54.9	-2.2724	Organooxygen compounds	1.0608	1.5843	2.8285	1.9256	3.0378	1.559	0.1089	0.1068	0.1065	0.0983	0.0974	2.1742	0.1037	0.1024	0.103	4.1527	4.0105	3.9766
neg_5392	N-Acetyllactosamine	382.135	neg	M-H	C14H25NO11	0.7842	0.0856716	-	50.4	-1.92791	Organooxygen compounds	2.7686	1.956	2.3648	0.9291	0.0001	0.0001	1.3626	1.5572	2.2057	0.0001	0.0001	0.0001	0.0002	0.0001	0.0002	3.1824	3.1861	3.4928
neg_5393	Aspartyl-Arginine	310.114	neg	M+Na-2H	C10H19N5O5	0.7842	0.0461033	-	45.8	0.994812	Carboxylic acids and derivatives	3.4332	3.167	3.4282	0.9078	0.9042	0.9058	1.3099	1.115	0.9574	0.9232	0.919	0.907	0.9462	0.9405	0.943	3.2067	3.1005	3.4819
neg_5399	Citric acid	191.02	neg	M-H	C6H8O7	0.7659	0.0275503	54.7	-	-1.15867	Carboxylic acids and derivatives	4.7173	4.6005	4.9248	4.3075	4.4659	4.4206	4.7946	4.7764	4.7771	4.7993	4.6679	4.7332	4.5697	4.5042	4.5328	4.013	4.7161	4.6645
neg_5401	3,4,5-trihydroxy-6-[(2,3,5-trihydroxy-6-methyloxan-4-yl)oxy]oxane-2-carboxylic acid	321.082	neg	M-H2O-H	C12H20O11	0.7568	0.0147784	-	35.2	-1.8427	-	2.9322	2.9778	3.1547	2.8193	2.977	2.8442	3.0247	3.078	3.0845	3.2775	3.3348	3.3271	3.1056	3.1774	3.2928	2.91	3.0049	2.8629
neg_5417	Isoscoparin 2''-(6-(E)-ferulylglucoside)	781.206	neg	M-H2O-H	C38H40O19	0.7201	0.00880359	-	52.1	9.92566	-	1.43	1.8064	1.6222	3.5973	3.6281	3.6589	2.1776	3.3903	2.7316	3.7432	3.6986	3.7367	3.6051	3.5754	3.6071	1.784	1.5061	1.6023
neg_5424	Acaciabiuronic acid	337.077	neg	M-H2O-H	C12H20O12	0.7201	0.0319154	-	50.4	-0.650948	Organooxygen compounds	3.254	3.3083	3.3059	3.0252	3.1115	3.0869	3.3147	3.3118	3.3532	3.2358	3.1475	3.1598	3.159	3.0523	3.2408	3.2016	3.1392	3.1467
neg_5429	Uridine diphosphate-N-acetylglucosamine	606.077	neg	M-H	C17H27N3O17P2	0.7113	0.0636443	62.9	-	5.19113	Pyrimidine nucleotides	3.2017	3.3191	3.0118	0.0006	0.0006	0.0006	2.8458	1.7556	2.0654	1.0153	0.0006	1.7871	1.9269	1.9375	0.8661	2.7591	2.9994	3.2345
neg_5433	Erythrono-1,4-lactone	295.066	neg	2M+Hac-H	C4H6O4	0.7113	0.0901999	-	54.2	-3.0497	Lactones	3.4503	3.4259	3.5391	2.8115	2.9953	2.8635	3.0895	3.1274	3.1971	3.1525	2.8473	2.9573	3.0187	2.9647	2.9857	3.3541	3.2947	3.2619
neg_5434	D-Xylose	149.045	neg	M-H	C5H10O5	0.7113	0.0355556	-	82.8	-2.44785	Organooxygen compounds	2.2771	2.2444	2.3993	2.0089	1.9584	1.9111	2.232	1.6692	2.1208	1.6478	1.4162	1.3909	1.9376	1.7966	1.4162	3.0342	2.7604	2.7646
neg_5451	4,5-dihydroxy-6-(hydroxymethyl)-2-[(3,4,5,6-tetrahydroxyoxan-2-yl)methoxy]oxan-3-yl 3-(4-hydroxy-3-methoxyphenyl)prop-2-enoate	539.139	neg	M+Na-2H	C22H30O14	0.6929	0.0349125	-	86.8	2.18545	-	3.5496	3.5941	3.6114	4.4502	4.4841	4.4787	3.8882	4.1976	4.0667	4.5364	4.4106	4.5144	4.4964	4.4801	4.4999	4.2235	4.0456	3.7833
neg_5456	5-Hydroxy-3',4',7,8-tetramethoxyflavone	379.083	neg	M+Na-2H	C19H18O7	0.6929	0.0167153	-	59.3	8.4863	-	4.1952	4.2674	4.3351	5.0772	5.1014	5.1231	4.0749	4.6147	4.2992	5.0816	5.0527	5.0646	5.0805	5.0366	5.0851	4.4291	4.2894	4.2431
neg_5458	D-altro-D-manno-Heptose	191.055	neg	M-H2O-H	C7H14O7	0.6929	0.0168426	-	53.8	-3.36631	Organooxygen compounds	3.727	3.6733	3.6428	3.6677	3.6246	3.7541	3.676	3.4464	3.5564	3.3137	3.2653	3.2732	3.5641	3.5689	3.5479	4.2096	3.9639	4.0044
neg_5462	23-Hydroxyphysalolactone	591.18	neg	M+K-2H	C28H39ClO9	0.683	0.0128347	-	59.9	4.98474	Steroids and steroid derivatives	3.794	3.819	3.7918	5.2185	5.1567	5.2333	3.0213	3.5534	3.4405	3.9909	3.7879	4.1559	3.8648	3.8526	3.8084	4.5742	4.3046	4.3078
neg_5466	3-cis-Hydroxyglipizide	460.167	neg	M-H	C21H27N5O5S	0.683	0.0284775	-	59.8	2.85309	Benzene and substituted derivatives	2.6942	2.663	2.3768	3.6186	3.6018	3.6828	3.2171	3.2492	3.1415	3.3234	3.284	3.2878	3.2486	3.2462	3.2396	3.2715	3.1591	3.2398
neg_5468	2-Hydroxyadipic acid	383.119	neg	2M+Hac-H	C6H10O5	0.683	0.0364493	-	56.9	-1.3622	Fatty Acyls	3.048	3.032	3.1743	3.1738	3.1706	3.1805	3.3173	3.3262	3.2648	3.2671	3.2089	3.2608	3.0712	3.0692	3.1741	3.2031	3.1961	3.0591
neg_5472	Erythronic acid	135.03	neg	M-H	C4H8O5	0.6739	0.0577625	-	42.2	1.28143	Organooxygen compounds	3.6036	3.5427	3.6732	3.2847	3.3916	3.3358	3.4569	3.5054	3.506	3.5806	3.4842	3.5117	3.5674	3.554	3.5468	3.7242	3.82	3.7606
neg_5482	Niazidin	335.074	neg	M-H2O-H	C15H18N2O6S	0.6552	0.036	-	30.7	8.82888	_	3.0188	3.021	2.7904	1.3504	1.3375	1.3126	1.6881	1.807	1.6118	1.8162	1.3843	1.8198	1.7848	1.3731	1.5934	2.1278	2.4121	2.5788
neg_5483	Glutaminyltyrosine	344.101	neg	M+Cl	C14H19N3O5	0.6552	0.0302237	-	72.1	-4.37747	Carboxylic acids and derivatives	2.276	2.3331	2.6384	2.4928	2.7417	2.6563	2.3853	2.4386	2.4728	3.0422	3.03	2.9505	3.0362	3.0346	3.0348	2.7179	2.9112	2.6155
neg_5487	3-Hydroxyflavone	219.045	neg	M-H2O-H	C15H10O3	0.6552	0.0184364	-	48.4	1.38272	Flavonoids	2.9109	3.0656	2.7511	1.0327	1.0993	1.3084	1.511	1.7505	1.1417	1.2279	1.2834	0.9787	1.4275	1.1781	1.1549	2.2422	2.4275	2.6694
neg_5489	Arabinonic acid	165.04	neg	M-H	C5H10O6	0.6552	0.0291112	-	47.6	-1.36796	Organooxygen compounds	3.6188	3.6475	3.6816	3.3317	3.4492	3.3442	3.5363	3.5755	3.5471	3.7308	3.628	3.6772	3.678	3.6308	3.6852	3.6677	3.7606	3.7054
neg_5499	L-Aspartic acid	132.03	neg	M-H	C4H7NO4	0.6456	0.0210655	68.3	-	-0.829118	Carboxylic acids and derivatives	2.7094	2.7093	2.4163	2.1077	2.3569	2.2411	2.2975	2.4291	2.5028	2.6996	2.6199	2.7258	2.581	2.3889	2.6192	2.0837	2.5586	2.4561
neg_5565	1-(sn-Glycero-3-phospho)-1D-myo-inositol	333.059	neg	M-H	C9H19O11P	0.5875	0.0171083	-	53.9	-1.28064	Glycerophospholipids	3.9652	3.9968	3.9944	3.6235	3.6976	3.6853	3.9116	3.8755	3.907	3.8592	3.7611	3.8505	3.7057	3.7097	3.7321	3.6178	3.5453	3.283
neg_5569	Glucose 1-phosphate	259.022	neg	M-H	C6H13O9P	0.5875	0.0137718	31.8	-	-2.3559	Organooxygen compounds	3.3733	3.5505	2.8896	2.2629	2.2141	2.3621	3.2832	3.0533	3.0658	2.5208	2.3715	2.4777	2.0551	1.9954	2.0417	2.5493	2.714	2.6029
neg_5579	SM(d17:1/24:0)	838.635	neg	M+K-2H	C46H94N2O6P+	0.5688	0.144498	-	34.3	2.37464	Sphingolipids	0.9538	1.0377	1.56	1.0878	1.5742	1.6049	1.5927	1.6472	1.6735	0.9538	1.3545	0.2163	1.4208	0.2316	1.1093	2.0038	1.8429	1.914
neg_5596	Methionyl-Aspartate	245.062	neg	M-H2O-H	C9H16N2O5S	0.5598	0.0177895	-	37.2	7.8502	Carboxylic acids and derivatives	1.9492	1.8675	2.2142	1.4639	1.5408	1.5871	2.3786	1.8996	1.8917	2.6684	1.2191	2.4208	1.4028	1.0334	1.055	1.4747	1.5969	1.9023
neg_2043	1-Pyrroline-5-carboxylic acid	94.0308	neg	M-H2O-H	C5H7NO2	4.0693	0.225133	-	70.9	8.67478	Carboxylic acids and derivatives	0.3014	0.9811	1.9048	1.8313	2.1911	2.1718	2.3493	2.2521	2.2409	2.3285	2.3614	2.264	2.1692	2.1457	2.4217	2.0762	2.1177	2.0123
neg_5020	2-Hydroxycinnamic acid	163.041	neg	M-H	C9H8O3	3.1402	0.0402154	36.4	-	3.09375	Cinnamic acids and derivatives	0.3989	0.4051	0.4639	3.0771	2.9453	3.158	0.6103	1.216	0.97	1.5161	0.5699	0.56	0.5926	0.9691	0.5899	2.9191	1.7155	2.0913
neg_5066	Acetylcysteine	371.062	neg	2M+FA-H	C5H9NO3S	3.0173	0.0165151	-	43.8	9.57292	Carboxylic acids and derivatives	0.4306	0.0664	0.1462	3.3349	3.3788	3.2753	3.076	3.0361	3.2565	3.3716	3.3358	3.578	2.7556	2.7228	2.6042	2.938	2.8182	2.6726
neg_5080	Amylose	351.129	neg	M-H2O-H	C2H6.[C12H20O11]n	3.0055	0.0195041	-	44.7	-2.21137	Organooxygen compounds	2.3521	2.4437	2.5008	1.3975	1.5024	1.8966	1.8905	1.2989	1.2445	3.6357	1.3596	2.3403	1.058	1.6852	1.4919	1.4771	1.7781	1.9806
neg_4876	Caffeic Acid	179.034	neg	M-H	C9H8O4	3.5777	0.127066	78.3	-	-3.14061	Cinnamic acids and derivatives	2.1661	2.6565	2.6859	2.231	2.2465	2.0512	2.4394	2.3758	2.4225	2.0724	2.1473	2.4256	1.2447	0.6512	0.9624	2.6029	2.6084	2.7289
neg_4248	Dodecanedioic acid	229.144	neg	M-H	C12H22O4	5.5519	0.0327189	-	72.1	-3.72701	Fatty Acyls	1.5157	1.5255	1.6162	2.0358	1.764	1.9563	2.3081	2.2723	2.2618	2.1507	2.0298	2.0446	2.0292	2.0549	2.012	2.5807	2.7326	2.4148
neg_2	Dulcitol	181.071	neg	M-H, M+FA-H, M+Cl, 2M+Hac-H, M-H2O-H	C6H14O6	0.6552	0.0183309	35	-	-2.27639	Organooxygen compounds	4.3488	4.4213	4.1605	2.7712	2.686	2.8838	2.8736	2.6038	2.681	2.4583	2.4909	2.2905	2.3618	2.4271	2.4657	3.4637	3.8371	4.1736
neg_2119	Enalaprilat	393.167	neg	M+FA-H	C18H24N2O5	4.4805	0.0593064	-	44.1	-0.195615	Carboxylic acids and derivatives	2.0706	1.666	0.2235	0.7354	0.2612	0.262	0.2949	0.2903	1.3037	0.7804	0.269	0.2627	0.5014	0.2804	0.2817	3.3649	3.6962	3.9392
neg_3647	Estradiol	603.37	neg	2M+Hac-H	C18H24O2	8.2763	0.0442109	-	36.4	1.26012	Steroids and steroid derivatives	3.5545	3.1875	3.232	2.1802	2.346	2.2711	2.2234	2.1181	1.9126	2.2926	2.6113	1.5471	2.3282	2.0181	2.4779	1.3907	1.6654	0.4378
neg_2632	Estrone	315.161	neg	M+FA-H	C18H22O2	7.3857	0.00371021	-	55.7	1.29219	Steroids and steroid derivatives	4.2926	4.3306	4.1552	0.0144	0.0143	0.0144	0.0168	0.0164	0.0164	0.015	0.0149	0.0144	0.0159	0.0157	0.5485	2.1804	0.175	2.2005
neg_3634	Ginsenoside Rf	781.479	neg	M-H2O-H	C42H72O14	8.2943	0.045713	-	50.9	6.13179	Glycerolipids	1.3063	1.3159	1.7197	3.2605	3.1097	3.2334	3.3388	3.2741	3.3639	3.1563	3.2526	3.1767	3.1894	3.1716	3.1458	3.4375	3.4811	3.4781
neg_2644	Hexadecanedioic acid	285.206	neg	M-H	C16H30O4	7.5161	0.0944717	70.3	-	-2.35524	Fatty Acyls	2.2704	2.3653	2.1942	3.0432	3.0639	3.0114	3.2495	3.2704	3.194	2.4899	2.911	2.7613	3.0611	3.101	3.0528	3.5795	3.6468	3.4473
neg_1659	Isocitrate	191.02	neg	M-H	C6H8O7	1.5037	0.0298977	46.5	-	-0.892365	Carboxylic acids and derivatives	5.2473	5.1168	5.4403	5.1327	5.1976	5.238	5.3696	5.3751	5.4252	5.3603	5.3334	5.3177	5.2809	5.2796	5.2671	4.9649	5.3586	5.295
neg_2087	Kanokoside A	457.172	neg	M-H2O-H	C21H32O12	4.2986	0.0382002	-	37.5	0.963918	Carboxylic acids and derivatives	2.681	2.4519	2.5688	3.3822	3.3486	3.3135	3.4027	3.392	3.4262	3.2834	3.3894	3.1919	3.4622	3.5658	3.4998	3.6312	3.5718	3.5961
neg_3874	MYCOPHENOLIC ACID	319.119	neg	M-H	C17H20O6	7.0133	0.213006	38	-	0.982525	Isocoumarans	2.7506	3.0092	1.6889	1.3266	1.3226	1.3243	1.3908	1.3818	1.3803	1.3433	1.3387	1.3257	1.3682	1.362	1.3647	1.4352	1.4182	1.4275
neg_33	Maltose	387.114	neg	M+FA-H, 2M+FA-H, 2M-H, M-H	C12H22O11	0.6929	0.031927	35.4	-	-0.110086	Organooxygen compounds	4.5527	4.6016	4.6368	5.9245	5.9532	5.9632	4.8609	5.4703	5.1443	6.0543	6.0667	6.0139	6.0665	6.0619	6.0725	4.8376	4.7513	4.7799
neg_5297	N-Acetylneuraminic acid	290.088	neg	M-H2O-H	C11H19NO9	1.7478	0.0337027	-	65.7	-1.28928	Organooxygen compounds	4.4355	4.4829	4.4045	4.6759	4.6657	4.6893	4.5451	4.5252	4.5942	4.6344	4.5912	4.605	4.6396	4.6667	4.6257	4.7431	4.6172	4.6306
neg_5169	Nicotinic acid	368.086	neg	3M-H	C6H5NO2	2.8492	0.00756798	-	43.1	-6.87241	Carboxylic acids and derivatives	2.232	2.3585	2.4176	2.79	2.7474	2.8167	2.9768	2.9094	2.9193	2.777	2.7302	2.783	2.5045	2.5272	2.5518	2.8166	2.6056	2.5272
neg_1213	Phenyllactic acid	165.056	neg	M-H2O-H, M-H	C9H10O3	4.1234	0.0115149	68.5	-	0.792585	Phenylpropanoic acids	2.4589	2.746	2.4508	4.0969	3.8863	4.1593	3.6889	3.5888	3.6024	2.3066	2.1665	2.2937	2.0023	2.1885	2.1831	4.2171	3.8101	3.8749
neg_1816	Pyrocatechol	109.03	neg	M-H	C6H6O2	3.092	0.0626293	69.8	-	4.7693	Phenols	2.9449	3.0061	2.97	0.7684	1.2077	0.7665	0.8249	0.8169	0.8155	0.9481	0.779	0.9259	0.8049	0.7994	0.8018	2.8758	3.0386	3.2386
neg_1676	SN-38	427.109	neg	M+Cl	C22H20N2O5	1.8105	0.018952	-	37.8	7.10144	Camptothecins	2.7703	2.9638	1.8251	3.1793	3.0775	3.0812	2.8368	2.9308	2.9572	2.9771	3.0268	2.8886	3.2113	3.3047	3.2146	2.9566	2.4232	2.4585
neg_2548	Ubiquinone-1	231.102	neg	M-H2O-H	C14H18O4	6.7582	0.118311	-	49.2	-0.783482	Prenol lipids	2.4745	2.8506	2.3775	0.9183	0.9147	0.9162	0.9779	0.9696	0.9681	0.9338	0.9296	0.9175	0.9569	0.9511	0.9536	1.0195	1.0035	1.484
