# Supplementary material for: UPLC-TOF/MS-based metabolomics reveals the chemical changes and in vitro biological effects in fermentation of white ginseng by four probiotics
Source: Front Microbiol. 2022 Nov 24;13:1022200. doi: 10.3389/fmicb.2022.1022200 (PMC9729340; doi:10.3389/fmicb.2022.1022200)
Supplement: Supplementary file 2 [file Table_2.XLS]

## Sheet: Metabolite classification
ID	Metabolite	Metab ID	Class
pos_4	Gibberellin A44	metab_3	Prenol lipids
pos_12	19-Oxotestosterone	metab_11	Steroids and steroid derivatives
pos_13	PI(18:2(9Z,12Z)/0:0)	metab_12	Glycerophospholipids
pos_14	(8E,15E)-1,8,15-Heptadecatriene-11,13-diyne	metab_13	Unsaturated hydrocarbons
pos_22	(Z)-Guggulsterone	metab_21	Steroids and steroid derivatives
pos_28	Glycerophosphocholine	metab_26	Glycerophospholipids
pos_29	Ginkgolide M	metab_27	Prenol lipids
pos_33	Betaine	metab_31	Carboxylic acids and derivatives
pos_42	2-Phenylaminoadenosine	metab_40	Purine nucleosides
pos_57	1-Palmitoylglycerophosphoinositol	metab_55	Glycerophospholipids
pos_77	Corchorifatty acid F	metab_75	Fatty Acyls
pos_127	Gibberellin A123	metab_125	Prenol lipids
pos_141	Cysteinyl-Cysteine	metab_139	Carboxylic acids and derivatives
pos_146	Capsianoside V	metab_144	Prenol lipids
pos_159	Heliantriol B2	metab_157	Prenol lipids
pos_178	Glutaminylphenylalanine	metab_176	Carboxylic acids and derivatives
pos_180	N-Undecanoylglycine	metab_178	Carboxylic acids and derivatives
pos_208	Isopulegone caffeate	metab_206	Cinnamic acids and derivatives
pos_218	Gravelliferone	metab_216	Coumarins and derivatives
pos_223	11-Hydroxyoctadecanoic acid	metab_221	Fatty Acyls
pos_227	(+/-)-(Z)-2-(5-Tetradecenyl)cyclobutanone	metab_225	Organooxygen compounds
pos_273	Camelliagenin A	metab_271	Prenol lipids
pos_275	9-OxoODE	metab_273	Fatty Acyls
pos_297	Naematolone	metab_295	Prenol lipids
pos_304	Tatridin B	metab_302	Prenol lipids
pos_311	D-(+)-Cellobiose	metab_308	Organooxygen compounds
pos_314	Quasiprotopanaxatriol	metab_311	Prenol lipids
pos_327	Pantoyllactone glucoside	metab_324	Fatty Acyls
pos_343	Glutaminylhistidine	metab_340	Carboxylic acids and derivatives
pos_399	2,3-Dimethyl-2-cyclohexen-1-one	metab_396	Organooxygen compounds
pos_429	D-Pipecolic acid	metab_426	Carboxylic acids and derivatives
pos_475	L-Carnitine	metab_472	Organonitrogen compounds
pos_501	Imidazolepropionic acid	metab_497	Azoles
pos_519	N-Carbamoyl-2-amino-2-(4-hydroxyphenyl)acetic acid	metab_515	Carboxylic acids and derivatives
pos_524	Sucrose	metab_520	Organooxygen compounds
pos_534	Citrulline	metab_530	Carboxylic acids and derivatives
pos_535	Acetylcarnitine	metab_531	Fatty Acyls
pos_543	L-Methionine	metab_539	Carboxylic acids and derivatives
pos_545	L-NMMA	metab_541	Carboxylic acids and derivatives
pos_548	5-Methyldeoxycytidine	metab_544	Pyrimidine nucleosides
pos_567	N6,N6,N6-Trimethyl-L-lysine	metab_563	Carboxylic acids and derivatives
pos_600	Edulitine	metab_596	Quinolines and derivatives
pos_615	3-Methylcrotonylglycine	metab_611	Carboxylic acids and derivatives
pos_641	16,17-Dihydro-16a,17-dihydroxygibberellin A7 17-glucoside	metab_637	Prenol lipids
pos_676	Licoricesaponin G2	metab_672	Prenol lipids
pos_722	N-desmethylimatinib	metab_718	Benzene and substituted derivatives
pos_763	Nicotinamide riboside	metab_758	Organooxygen compounds
pos_805	Austroinulin	metab_800	Prenol lipids
pos_810	Ursolic acid	metab_805	Prenol lipids
pos_829	(Z,Z)-2,9,16-Heptadecatriene-4,6-diyn-8-ol	metab_824	Fatty Acyls
pos_834	12,13-DHOME	metab_829	Fatty Acyls
pos_857	LysoPE(0:0/20:2(11Z,14Z))	metab_852	Glycerophospholipids
pos_877	LysoPC(20:3(5Z,8Z,11Z))	metab_872	Glycerophospholipids
pos_913	Alpha-Tocopherol succinate	metab_908	Prenol lipids
pos_954	PE(16:0/20:3(5Z,8Z,11Z))	metab_949	Glycerophospholipids
pos_981	2-Hydroxyacetaminophen sulfate	metab_976	Organic sulfuric acids and derivatives
pos_1070	LysoPC(18:1(11Z))	metab_1064	Glycerophospholipids
pos_1074	PE(16:0/0:0)	metab_1068	Glycerophospholipids
pos_1081	MG(18:3(6Z,9Z,12Z)/0:0/0:0)	metab_1075	Fatty Acyls
pos_1090	Gamma-Eudesmol rhamnoside	metab_1084	Prenol lipids
pos_1100	Miltirone	metab_1094	Prenol lipids
pos_1119	Hovenolactone	metab_1113	Phenanthrenes and derivatives
pos_1137	Myristoleic acid	metab_1131	Fatty Acyls
pos_1166	2-Hexyl-5-[2-(4-hydroxy-3-methoxyphenyl)ethyl]furan	metab_1158	Fatty Acyls
pos_1173	Sphinganine	metab_1165	Organonitrogen compounds
pos_1187	Yucalexin P15	metab_1179	Prenol lipids
pos_1193	16-Oxoandrostenediol	metab_1185	Steroids and steroid derivatives
pos_1198	Oleanolic acid	metab_1190	Prenol lipids
pos_1224	Xi-5-Dodecanolide	metab_1216	Lactones
pos_1257	(-)-Myrtenyl isovalerate	metab_1249	Prenol lipids
pos_1268	Cardanoldiene	metab_1260	Phenols
pos_1280	(9R,10S,12Z)-9,10-Dihydroxy-8-oxo-12-octadecenoic acid	metab_1272	Fatty Acyls
pos_1287	Gamma-L-Glutamyl-L-pipecolic acid	metab_1279	Carboxylic acids and derivatives
pos_1305	Rosifoliol	metab_1297	Prenol lipids
pos_1405	Cinnamoylglycine	metab_1396	Carboxylic acids and derivatives
pos_1411	Alanyl-Isoleucine	metab_1402	Carboxylic acids and derivatives
pos_1496	Mukonal	metab_1487	Indoles and derivatives
pos_1512	N-Acetylserotonin	metab_1503	Indoles and derivatives
pos_1581	Vanillin	metab_1572	Phenols
pos_1591	1-Octen-3-yl glucoside	metab_1582	Fatty Acyls
pos_1617	Vanilpyruvic acid	metab_1608	Benzene and substituted derivatives
pos_1648	Physagulin B	metab_1639	Steroids and steroid derivatives
pos_1692	Tetracosahexaenoic acid	metab_1683	Fatty Acyls
pos_1722	19-Hydroxycinnzeylanol 19-glucoside	metab_1713	Prenol lipids
pos_1746	(9E)-10-nitrooctadecenoic Acid	metab_1737	Fatty Acyls
pos_1762	(R)-Marmin	metab_1752	Coumarins and derivatives
pos_1815	Lysyl-Alanine	metab_1804	Carboxylic acids and derivatives
pos_1832	2,4-Hexadienyl propionate	metab_1821	Carboxylic acids and derivatives
pos_1839	2-Octenal	metab_1828	Organooxygen compounds
pos_1842	(S)-(-)-Perillyl alcohol	metab_1831	Prenol lipids
pos_1859	L-Ornithine	metab_1847	Carboxylic acids and derivatives
pos_1906	Thymidine	metab_1893	Pyrimidine nucleosides
pos_1922	Adenine	metab_1908	Imidazopyrimidines
pos_1926	N-a-Acetyl-L-arginine	metab_1912	Carboxylic acids and derivatives
pos_1929	Lactosamine	metab_1915	Fatty Acyls
pos_1975	Homocitrulline	metab_1961	Carboxylic acids and derivatives
pos_1979	4-Hydroxy-4-(3-pyridyl)-butanoic acid	metab_1965	Pyridines and derivatives
pos_1985	Nummularine B	metab_1971	Carboxylic acids and derivatives
pos_1987	5-Hydroxy-L-tryptophan	metab_1973	Indoles and derivatives
pos_1994	Serinyl-Gamma-glutamate	metab_1980	Carboxylic acids and derivatives
pos_1996	19-Nor-5-androstenediol	metab_1982	Steroids and steroid derivatives
pos_1998	3-Oxo-4(R),8-dimethyl-nonanoyl-CoA	metab_1984	Benzene and substituted derivatives
pos_2001	L-Agaridoxin	metab_1987	Carboxylic acids and derivatives
pos_2008	Albendazole sulfone	metab_1994	Benzimidazoles
pos_2009	N-(Carbomethoxyacetyl)-4-S-chlorotryptophan	metab_1995	Carboxylic acids and derivatives
pos_2015	Guanosine monophosphate	metab_2001	Purine nucleotides
pos_2016	Nitecapone	metab_2002	Cinnamic acids and derivatives
pos_2028	N-Acetyl-b-glucosaminylamine	metab_2014	Organooxygen compounds
pos_2040	Tryptophyl-Methionine	metab_2026	Carboxylic acids and derivatives
pos_2050	QYNAD	metab_2036	Carboxylic acids and derivatives
pos_2071	PE(MonoMe(11,3)/MonoMe(11,5))	metab_2056	Glycerophospholipids
pos_2073	N-Hydroxy-L-tryptophan	metab_2058	Indoles and derivatives
pos_2074	PS(18:0/18:3(9Z,12Z,15Z))	metab_2059	Glycerophospholipids
pos_2076	Butyryl-L-carnitine	metab_2061	Fatty Acyls
pos_2105	Coutaric acid	metab_2090	Benzene and substituted derivatives
pos_2108	DL-o-Tyrosine	metab_2093	Carboxylic acids and derivatives
pos_2111	(2R,3S)-Piscidic acid	metab_2096	Phenylpropanoic acids
pos_2115	N-Carboxyethyl-g-aminobutyric acid	metab_2100	Carboxylic acids and derivatives
pos_2120	Myricatomentoside I	metab_2105	Lignan glycosides
pos_2121	Physagulin C	metab_2106	Steroids and steroid derivatives
pos_2143	Seryltyrosine	metab_2128	Carboxylic acids and derivatives
pos_2149	HARMOL	metab_2134	Harmala alkaloids
pos_2174	Cinnzeylanol	metab_2159	Prenol lipids
pos_2181	Methyl nicotinate	metab_2166	Pyridines and derivatives
pos_2183	4-hydroxy ketorolac	metab_2168	Organooxygen compounds
pos_2192	Gamma-Glutamyltyrosine	metab_2177	Carboxylic acids and derivatives
pos_2194	Enrofloxacin	metab_2179	Quinolines and derivatives
pos_2197	Casuarine 6-alpha-D-glucoside	metab_2182	Organooxygen compounds
pos_2201	DIPHENYLUREA	metab_2186	Benzene and substituted derivatives
pos_2217	Phenylpyruvic acid	metab_2202	Benzene and substituted derivatives
pos_2240	PGP(16:1(9Z)/18:3(6Z,9Z,12Z))	metab_2225	Glycerophospholipids
pos_2241	Tryptophanamide	metab_2226	Indoles and derivatives
pos_2250	Tryptophyl-Asparagine	metab_2235	Carboxylic acids and derivatives
pos_2258	Eremopetasidione	metab_2243	Prenol lipids
pos_2262	3-Hydroxy-1,10-bisaboladien-9-one	metab_2247	Prenol lipids
pos_2281	Trans-Grandmarin	metab_2266	Coumarins and derivatives
pos_2287	Perlolyrine	metab_2271	Harmala alkaloids
pos_2290	1-(beta-D-Glucopyranosyloxy)-3-octanone	metab_2274	Fatty Acyls
pos_2313	7-hydroxygranisetron	metab_2297	Benzopyrazoles
pos_2314	Austalide J	metab_2298	Benzopyrans
pos_2324	Arginyl-Phenylalanine	metab_2308	Carboxylic acids and derivatives
pos_2331	Asymmetric dimethylarginine	metab_2315	Carboxylic acids and derivatives
pos_2363	2-[2-(4-Hydroxy-3-methoxyphenyl)ethyl]-5-octylfuran	metab_2347	Fatty Acyls
pos_2369	(1S,2R,4R)-p-Menth-8-ene-2,10-diol 2-glucoside	metab_2352	Prenol lipids
pos_2388	N-Ribosylhistidine	metab_2371	Carboxylic acids and derivatives
pos_2400	Sonchuionoside C	metab_2383	Prenol lipids
pos_2420	Trandolaprilat	metab_2403	Carboxylic acids and derivatives
pos_2432	Sanchinoside B1	metab_2415	Prenol lipids
pos_2438	Miscanthoside	metab_2421	Benzene and substituted derivatives
pos_2491	Jasmolone glucoside	metab_2472	Organooxygen compounds
pos_2497	Glutaminylarginine	metab_2478	Carboxylic acids and derivatives
pos_2514	2-Butyl-5-[2-(4-hydroxy-3-methoxyphenyl)ethyl]furan	metab_2495	Fatty Acyls
pos_2515	6-Angeloylfuranofukinol	metab_2496	Prenol lipids
pos_2521	6-Hydroxy-1H-indole-3-acetamide	metab_2502	Indoles and derivatives
pos_2522	Biotin amide	metab_2503	Biotin and derivatives
pos_2526	Elatoside G	metab_2507	Prenol lipids
pos_2531	Gamma-CEHC	metab_2512	Benzopyrans
pos_2558	Dihydrolipoamide	metab_2538	Fatty Acyls
pos_2561	PS(DiMe(13,5)/MonoMe(11,3))	metab_2541	Glycerophospholipids
pos_2575	APGPR Enterostatin	metab_2554	Benzene and substituted derivatives
pos_2593	1-Ipomeanol	metab_2571	Heteroaromatic compounds
pos_2599	Eremopetasitenin C1	metab_2577	Prenol lipids
pos_2603	Antibiotic CJ 15544	metab_2581	Prenol lipids
pos_2609	Trigoneoside XIIIa	metab_2587	Steroids and steroid derivatives
pos_2640	6-Gingerol	metab_2617	Phenols
pos_2643	Alpha-D-Xylopyranosyl-(1->6)-beta-D-glucopyranosyl-(1->4)-D-glucose	metab_2620	Organooxygen compounds
pos_2655	Docosahexaenoyl Ethanolamide	metab_2630	Organonitrogen compounds
pos_2656	6-Hydroxyoctadecanoic acid	metab_2631	Fatty Acyls
pos_2660	PGP(18:0/18:3(9Z,12Z,15Z))	metab_2635	Glycerophospholipids
pos_2668	L-2-Amino-5-(methylthio)pentanoic acid	metab_2642	Carboxylic acids and derivatives
pos_2675	Octadecanedioic acid	metab_2649	Fatty Acyls
pos_2677	7Z,10Z-Hexadecadienoic acid	metab_2651	Fatty Acyls
pos_2692	Isohumulone A	metab_2665	Prenol lipids
pos_2693	3-Oxododecanoic acid	metab_2666	Keto acids and derivatives
pos_2708	17a-Hydroxypregnenolone	metab_2681	Steroids and steroid derivatives
pos_2726	Antibiotic CP 412065	metab_2697	Prenol lipids
pos_2727	(+)-cis-5,6-Dihydro-5-hydroxy-4-methoxy-6-(2-phenylethyl)-2H-pyran-2-one	metab_2698	Kavalactones
pos_2732	(-)-Carvomenthone	metab_2703	Prenol lipids
pos_2734	Yucalexin P8	metab_2705	Organooxygen compounds
pos_2738	Alpha-Ionol O-[arabinosyl-(1->6)-glucoside]	metab_2709	Fatty Acyls
pos_2743	Biliverdin IX	metab_2714	Tetrapyrroles and derivatives
pos_2753	Soyasapogenol C	metab_2724	Prenol lipids
pos_2758	(+)-Galeon	metab_2729	Diarylheptanoids
pos_2760	Panaquinquecol 2	metab_2731	Fatty Acyls
pos_2765	1-(9Z-tetradecenoyl)-glycero-3-phosphate	metab_2735	Glycerophospholipids
pos_2769	(1S,2S,4R)-p-Menth-8-ene-1,2,10-triol 2-glucoside	metab_2739	Prenol lipids
pos_2770	Alpha-Bergamotene	metab_2740	Prenol lipids
pos_2771	Avocadene	metab_2741	Fatty Acyls
pos_2772	19-Norandrosterone	metab_2742	Steroids and steroid derivatives
pos_2774	LysoPC(20:4(5Z,8Z,11Z,14Z))	metab_2744	Glycerophospholipids
pos_2781	Gamma-Linolenic acid	metab_2751	Fatty Acyls
pos_2789	12(13)Ep-9-KODE	metab_2759	Fatty Acyls
pos_2791	4,7(11)-Guaiadien-8-one	metab_2761	Prenol lipids
pos_2799	Ginsenoyne I	metab_2768	Fatty Acyls
pos_2802	3-ketosphinganine	metab_2771	Organooxygen compounds
pos_2817	(R)-3,4-Dihydro-2-methyl-2-(4,8,12-trimethyl-3,7,11-tridecatrienyl)-2H-1-benzopyran-6-ol	metab_2785	Prenol lipids
pos_2818	Ginsenoside Rh3	metab_2786	Prenol lipids
pos_2827	Sterebin A	metab_2795	Prenol lipids
pos_2836	Alpha-Trisaccharide	metab_2804	Organooxygen compounds
pos_2844	Pinolenic Acid	metab_2812	Fatty Acyls
pos_2853	(1R,2R,4S,6R)-2,6-Fenchanediol 2-O-b-D-glucoside	metab_2820	Prenol lipids
pos_2854	(S)-Edulinine	metab_2821	Quinolines and derivatives
pos_2855	Corchorusoside A	metab_2822	Steroids and steroid derivatives
pos_2856	Panaxydol	metab_2823	Fatty Acyls
pos_2872	Dihomolinoleic acid	metab_2839	Fatty Acyls
pos_2874	Hepoxilin B3	metab_2841	Fatty Acyls
pos_2876	9,10-Epoxyoctadecenoic acid	metab_2843	Fatty Acyls
pos_2904	1-Pentadecene	metab_2869	Unsaturated hydrocarbons
pos_2910	Polyoxyethylene (600) monoricinoleate	metab_2875	Fatty Acyls
pos_2922	Ergosterol	metab_2887	Steroids and steroid derivatives
pos_2929	D-Citronellol	metab_2894	Prenol lipids
pos_2983	Camelliol C	metab_2941	Prenol lipids
pos_2999	15-keto-PGF1alpha	metab_2955	Fatty Acyls
pos_3072	PS(18:3(9Z,12Z,15Z)/20:0)	metab_3026	Glycerophospholipids
pos_3073	DG(15:0/14:0/0:0)	metab_3027	Glycerolipids
pos_3078	7(14)-Bisabolene-2,3,10,11-tetrol	metab_3032	Prenol lipids
pos_3144	PA(16:0/18:2(9Z,12Z))	metab_3097	Glycerophospholipids
pos_3192	5,6-Dihydroxyprostaglandin F1a	metab_3145	Fatty Acyls
pos_3219	Toxin T2 tetrol	metab_3172	Prenol lipids
pos_3226	Bicyclo-PGE2	metab_3179	Fatty Acyls
pos_3227	Melleolide B	metab_3180	Prenol lipids
pos_3230	4-Androstenediol	metab_3183	Steroids and steroid derivatives
pos_3231	Glycyrrhetol	metab_3184	Prenol lipids
pos_3245	Benzoquinoneacetic acid	metab_3198	Organooxygen compounds
pos_3249	3 Hydroxycoumarin	metab_3202	Coumarins and derivatives
pos_3255	2,5-Dimethoxy-4-(2-propenyl)phenol	metab_3208	Phenols
pos_3259	4-Hydroxyphenytoin glucuronide	metab_3212	Azolidines
pos_3261	6-beta-Hydroxy-mometasone furoate	metab_3214	Steroids and steroid derivatives
pos_3273	Tyrosyl-Alanine	metab_3226	Carboxylic acids and derivatives
pos_3274	2,6-Dimethyl-1,7-octadien-3-one	metab_3227	Organooxygen compounds
pos_3303	3-Hydroxy-4-aminopyridine sulfate	metab_3256	Organic sulfuric acids and derivatives
pos_3319	Triphenyl phosphate	metab_3272	Organic phosphoric acids and derivatives
pos_3326	MG(0:0/18:4(6Z,9Z,12Z,15Z)/0:0)	metab_3279	Fatty Acyls
pos_3328	Monoethylhexyl phthalic acid	metab_3281	Benzene and substituted derivatives
pos_3332	Arnidenediol	metab_3285	Prenol lipids
pos_3402	3,8-Dihydroxy-6-methoxy-7(11)-eremophilen-12,8-olide	metab_3354	Prenol lipids
pos_3423	Cucurbic acid	metab_3375	Fatty Acyls
pos_3462	PA(16:0/22:4(7Z,10Z,13Z,16Z))	metab_3413	Glycerophospholipids
pos_3472	PA(15:0/18:4(6Z,9Z,12Z,15Z))	metab_3423	Glycerophospholipids
pos_3500	4alpha-Hydroxymethyl-4beta-methyl-5alpha-cholesta-8,24-dien-3beta-ol	metab_3450	Prenol lipids
pos_3506	Semi-beta-carotenone	metab_3456	Prenol lipids
pos_3511	N-(2R-Hydroxyhexadecanoyl)-2S-amino-9-methyl-4E,8E-octadecadiene-1,3R-diol	metab_3461	Sphingolipids
pos_3526	PE(18:2(9Z,12Z)/20:0)	metab_3476	Glycerophospholipids
pos_3534	PE(15:0/22:2(13Z,16Z))	metab_3484	Glycerophospholipids
pos_3543	(3beta,17alpha,23R)-17,23-Epoxy-3,29-dihydroxy-27-norlanost-8-ene-15,24-dione	metab_3493	Prenol lipids
pos_3563	Floionolic acid	metab_3512	Fatty Acyls
pos_3565	(S)-Oleuropeic acid	metab_3514	Prenol lipids
pos_3571	(13R,14R)-8-Labdene-13,14,15-triol	metab_3520	Prenol lipids
pos_3582	DG(14:0/16:1(9Z)/0:0)	metab_3531	Glycerolipids
pos_3588	Quinquenoside L1	metab_3537	Prenol lipids
pos_3625	1,2-Di-(9Z,12Z,15Z-octadecatrienoyl)-3-(Galactosyl-alpha-1-6-Galactosyl-beta-1)-glycerol	metab_3574	Glycerolipids
pos_3656	Methyl linoleate	metab_3605	Fatty Acyls
pos_3657	Methyl dihydrojasmonate	metab_3606	Fatty Acyls
pos_3665	2-Hexaprenyl-3-methyl-5-hydroxy-6-methoxy-1,4-benzoquinone	metab_3614	Prenol lipids
pos_3671	Ercalcitriol	metab_3620	Steroids and steroid derivatives
pos_3706	11,14,17-Eicosatrienoic acid	metab_3655	Fatty Acyls
pos_3714	4-Hydroxy-3-(16-methylheptadecyl)-2H-pyran-2-one	metab_3663	Pyrans
pos_3723	PS(18:3(6Z,9Z,12Z)/22:2(13Z,16Z))	metab_3672	Glycerophospholipids
pos_3733	Oleamide	metab_3681	Fatty Acyls
pos_3764	8-iso-PGA1	metab_3711	Fatty Acyls
pos_3768	Prostaglandin A2	metab_3715	Fatty Acyls
pos_3773	Corchoroside B	metab_3719	Steroids and steroid derivatives
pos_3776	Palmitoyl Ethanolamide	metab_3722	Carboximidic acids and derivatives
pos_3781	(6alpha,22E)-6-Hydroxy-4,7,22-ergostatrien-3-one	metab_3727	Steroids and steroid derivatives
pos_3791	Vanillin 3-(L-menthoxy)propane-1,2-diol acetal	metab_3737	Prenol lipids
pos_3804	Alpha-Micropteroxanthin B	metab_3749	Prenol lipids
pos_3805	Cis-[8]-Shogaol	metab_3750	Phenols
pos_3809	MG(18:2(9Z,12Z)/0:0/0:0)[rac]	metab_3754	Fatty Acyls
pos_3823	Assafoetidin	metab_3767	Prenol lipids
pos_3831	Linoleoyl Ethanolamide	metab_3775	Organonitrogen compounds
pos_3832	Ginsenoyne J	metab_3776	Fatty Acyls
pos_3843	Coroloside	metab_3787	Glycerolipids
pos_3845	Tangeraxanthin	metab_3789	Prenol lipids
pos_3846	1-(11Z,14Z-eicosadienoyl)-glycero-3-phosphate	metab_3790	Glycerophospholipids
pos_3848	LysoPE(0:0/20:4(8Z,11Z,14Z,17Z))	metab_3792	Glycerophospholipids
pos_3852	1,2,4-Nonadecanetriol	metab_3796	Fatty Acyls
pos_3854	Panaquinquecol 6	metab_3798	Fatty Acyls
pos_3855	Artabsinolide A	metab_3799	Lactones
pos_3865	Humulol	metab_3809	Prenol lipids
pos_3878	20, 22-Dihydrodigoxigenin	metab_3822	Steroids and steroid derivatives
pos_3882	N-oleoyl glutamic acid	metab_3826	Carboxylic acids and derivatives
pos_3889	Crithmumdiol	metab_3833	Fatty Acyls
pos_3896	2beta,9xi-Dihydroxy-8-oxo-1(10),4,11(13)-germacratrien-12,6alpha-olide	metab_3840	Prenol lipids
pos_3904	LysoPA(0:0/16:0)	metab_3848	Glycerophospholipids
pos_3913	Citroside A	metab_3857	Prenol lipids
pos_3918	LysoPC(18:2(9Z,12Z))	metab_3862	Glycerophospholipids
pos_3919	1b,3a,7b-Trihydroxy-5b-cholanoic acid	metab_3863	Glycerophospholipids
pos_3921	N-palmitoyl serine	metab_3865	Carboxylic acids and derivatives
pos_3926	Sterebin E	metab_3870	Prenol lipids
pos_3927	Caryophyllene epoxide	metab_3871	Prenol lipids
pos_3928	LysoSM(d18:1)	metab_3872	Sphingolipids
pos_3935	Aucubin	metab_3879	Prenol lipids
pos_3936	LysoPE(18:2(9Z,12Z)/0:0)	metab_3880	Glycerophospholipids
pos_3938	Alpha-curcumene	metab_3882	Prenol lipids
pos_3939	18R-HEPE	metab_3883	Fatty Acyls
pos_3941	Tragopogonsaponin B	metab_3885	Prenol lipids
pos_3945	Scutigeral	metab_3889	Prenol lipids
pos_3965	N,N-Dimethylsphingosine	metab_3906	Organonitrogen compounds
pos_3979	Alpha-Santalyl acetate	metab_3919	Organooxygen compounds
pos_3980	3-hydroxypentadecanoyl carnitine	metab_3920	Fatty Acyls
pos_3983	Tetrahydrocortisone	metab_3923	Steroids and steroid derivatives
pos_3989	Koenine	metab_3929	Indoles and derivatives
pos_4003	Dihydrozeatin-O-glucoside	metab_3941	Fatty Acyls
pos_4004	(Z)-7-Hexadecen-1,16-olide	metab_3942	Macrolides and analogues
pos_4009	Decyl alcohol	metab_3947	Fatty Acyls
pos_4044	LysoPE(0:0/22:4(7Z,10Z,13Z,16Z))	metab_3981	Glycerophospholipids
pos_4046	Melleolide F	metab_3983	Prenol lipids
pos_4049	Curdione	metab_3986	Prenol lipids
pos_4055	3-hydroxypristanic acid	metab_3992	Prenol lipids
pos_4060	Zingiberenol	metab_3997	Prenol lipids
pos_4063	Methyl (3b,11x)-3-Hydroxy-8-oxo-6-eremophilen-12-oate	metab_4000	Prenol lipids
pos_4067	Epioxylubimin	metab_4004	Prenol lipids
pos_4073	(9Z,11R,12S,13S,15Z)-12,13-Epoxy-11-hydroxy-9,15-octadecadienoic acid	metab_4010	Fatty Acyls
pos_4076	Mozambioside	metab_4013	Naphthofurans
pos_4086	(E,E)-Boviquinone 3	metab_4023	Prenol lipids
pos_4100	Muricatacin	metab_4037	Fatty Acyls
pos_4105	Methyl 4-tert-butylphenylacetate	metab_4042	Benzene and substituted derivatives
pos_4110	Phytosphingosine	metab_4046	Organonitrogen compounds
pos_4133	Tryptophyl-Phenylalanine	metab_4066	Carboxylic acids and derivatives
pos_4136	Codeine N-oxide	metab_4069	Morphinans
pos_4150	PS(DiMe(11,3)/DiMe(11,5))	metab_4082	Glycerophospholipids
pos_4172	Stearidonic acid	metab_4102	Fatty Acyls
pos_4179	Alpha-Terpinyl pentanoate	metab_4108	Prenol lipids
pos_4180	[6]-Gingerdiol 5-O-beta-D-glucopyranoside	metab_4109	Fatty Acyls
pos_4183	Carvone	metab_4112	Prenol lipids
pos_4190	LysoPE(0:0/22:5(7Z,10Z,13Z,16Z,19Z))	metab_4118	Glycerophospholipids
pos_4198	Blumenol C O-[apiosyl-(1->6)-glucoside]	metab_4126	Fatty Acyls
pos_4212	Moringyne	metab_4138	Organooxygen compounds
pos_4224	19-Noraldosterone	metab_4150	Steroids and steroid derivatives
pos_4231	Avocadyne	metab_4157	Fatty Acyls
pos_4235	Tryptophyl-Threonine	metab_4160	Carboxylic acids and derivatives
pos_4241	(S)-3-Hydroxyisobutyric acid	metab_4165	Hydroxy acids and derivatives
pos_4245	Pefloxacin N-oxide	metab_4169	Quinolines and derivatives
pos_4255	Janthitrem B	metab_4177	Naphthopyrans
pos_4262	Linoleic acid	metab_4184	Fatty Acyls
pos_4272	1-Hydroxy-2,12,15-heneicosatrien-4-one	metab_4194	Fatty Acyls
pos_4278	Calamusenone	metab_4200	Prenol lipids
pos_4280	Hydroxysintaxanthin 5,6-epoxide	metab_4202	Prenol lipids
pos_4285	17a-Ethynylestradiol	metab_4207	Steroids and steroid derivatives
pos_4289	Prostaglandin E3	metab_4211	Fatty Acyls
pos_4314	(+/-)-N,N-Dimethyl menthyl succinamide	metab_4236	Unsaturated hydrocarbons
pos_4325	10,11-Dihydro-12R-hydroxy-leukotriene E4	metab_4245	Fatty Acyls
pos_4329	5-Hydroxy-p-mentha-6,8-dien-2-one	metab_4249	Prenol lipids
pos_4333	4-Dihydroboldenone	metab_4253	Steroids and steroid derivatives
pos_4341	Vinaginsenoside R17	metab_4260	Thiosulfinic acid esters
pos_4342	7a-Hydroxydehydroepiandrosterone	metab_4261	Steroids and steroid derivatives
pos_4371	Enterolactone	metab_4289	Furanoid lignans
pos_4380	Ginsenoside B2	metab_4298	Prenol lipids
pos_4383	Chondrillasterol 3-[glucosyl-(1->2)-glucosyl-(1->2)-glucoside]	metab_4301	Steroids and steroid derivatives
pos_4384	2-Hydroxy-2-ethylsuccinic acid	metab_4302	Fatty Acyls
pos_4388	Oxidized glutathione	metab_4306	Carboxylic acids and derivatives
pos_4390	Ganoderol A	metab_4308	Prenol lipids
pos_4391	Nequinate	metab_4309	Quinolines and derivatives
pos_4434	4,6-Decadiyn-1-ol	metab_4351	Fatty Acyls
pos_4451	11-Oxo-androsterone glucuronide	metab_4368	Glycerolipids
pos_4452	Cyclic 6-Hydroxymelatonin	metab_4369	Indoles and derivatives
pos_4456	11b,17a,21-Trihydroxypreg-nenolone	metab_4373	Steroids and steroid derivatives
pos_4461	Dextrorphan O-glucuronide	metab_4378	Morphinans
pos_4476	Erythro-6,8-Heneicosanediol	metab_4392	Fatty Acyls
pos_4479	4-Hydroxyretinoic acid glucuronide	metab_4395	Prenol lipids
pos_4483	12-O-D-Glucuronoside-13-hydroxyoctadec-9Z-enoate	metab_4399	Saccharolipids
pos_4499	Serylhistidine	metab_4412	Carboxylic acids and derivatives
pos_4503	Hydroxyclomipramine glucuronide	metab_4416	Morphinans
pos_4541	3-Epinobilin	metab_4454	Prenol lipids
pos_4554	Silenoside B	metab_4467	Glycerolipids
pos_4561	Koryoginsenoside R1	metab_4473	Prenol lipids
pos_4562	26-Glucosyl-1,3,11,22-tetrahydroxyergosta-5,24-dien-26-oate	metab_4474	Steroids and steroid derivatives
pos_4574	(2xi,3xi,6E)-3,7-Dimethyl-6-octene-1,2,3,8-tetrol	metab_4486	Prenol lipids
pos_4579	Veranisatin C	metab_4491	Prenol lipids
pos_4581	Crispanone	metab_4493	Prenol lipids
pos_4582	Threoninyl-Proline	metab_4494	Carboxylic acids and derivatives
pos_4585	Pentacarboxylporphyrin I	metab_4497	Tetrapyrroles and derivatives
pos_4590	Alanyl-Lysine	metab_4502	Carboxylic acids and derivatives
pos_4596	N-arachidonoylglycinate	metab_4508	Carboxylic acids and derivatives
pos_4604	LysoPE(0:0/18:1(11Z))	metab_4516	Glycerophospholipids
pos_4606	1,25-Dihydroxyvitamin D3-26,23-lactone	metab_4518	Steroids and steroid derivatives
pos_4627	N-Desmethylterbinafine	metab_4539	Naphthalenes
pos_4631	PS(16:1(9Z)/22:6(4Z,7Z,10Z,13Z,16Z,19Z))	metab_4543	Glycerophospholipids
pos_4634	Bakkenolide C	metab_4546	Prenol lipids
pos_4642	1-(5Z,8Z,11Z,14Z,17Z-eicosapentaenoyl)-glycero-3-phosphate	metab_4554	Glycerophospholipids
pos_4646	Homocapsaicin	metab_4558	Phenols
pos_4648	17a,21-Dihydroxy-5b-pregnane-3,11,20-trione	metab_4560	Steroids and steroid derivatives
pos_4661	4-(2,6,6-Trimethyl-1-cyclohexenyl)-2-butanol	metab_4572	Prenol lipids
pos_4671	Austalide B	metab_4582	Organooxygen compounds
pos_4672	Ginsenoside Rg3	metab_4583	Prenol lipids
pos_4675	Hallacridone	metab_4586	Quinolines and derivatives
pos_4677	Isoleucyl-Tryptophan	metab_4588	Carboxylic acids and derivatives
pos_4699	(3S,5R,6S,7E,9x)-7-Megastigmene-3,6,9-triol 9-glucoside	metab_4610	Fatty Acyls
pos_4715	25-Hydroxyvitamin D2-25-glucuronide	metab_4625	Steroids and steroid derivatives
pos_4724	Hypoglycin B	metab_4634	Carboxylic acids and derivatives
pos_4755	Capsidiol	metab_4665	Prenol lipids
pos_4767	Prostaglandin E2 ethanolamide	metab_4677	Fatty Acyls
pos_4794	7-Dehydrodesmosterol	metab_4703	Steroids and steroid derivatives
pos_4816	N-desethyloxybutynin	metab_4725	Benzene and substituted derivatives
pos_4837	Leukotriene E4	metab_4745	Fatty Acyls
pos_4841	Desoxoglabrolide	metab_4749	Prenol lipids
pos_4843	Bipindogulomethyloside	metab_4751	Steroids and steroid derivatives
pos_4844	N(6)-(Octanoyl)lysine	metab_4752	Carboxylic acids and derivatives
pos_4845	20a-Dihydroprogesterone	metab_4753	Steroids and steroid derivatives
pos_4857	Chrysoeriol	metab_4765	Flavonoids
pos_4869	Asparaginyl-Isoleucine	metab_4777	Carboxylic acids and derivatives
pos_4870	Terbutaline	metab_4778	Phenols
pos_4884	Hydroxyhexamide	metab_4792	Benzene and substituted derivatives
pos_4892	(1E,4Z,6a,8b,10a)-8-Angeloyloxy-10,15-dihydroxy-3-oxo-1,4,11(13)-germacratrien-12,6-olide	metab_4800	Prenol lipids
pos_4902	Preisocalamendiol	metab_4810	Prenol lipids
pos_4912	Sandosapogenol	metab_4820	Prenol lipids
pos_4913	(1E,4Z,6a,8b,10a)-8-(2-Methylbutanoyloxy)-10,15-dihydroxy-3-oxo-1,4,11(13)-germacratrien-12,6-olide	metab_4821	Prenol lipids
pos_4914	(Z)-9-Cycloheptadecen-1-one	metab_4822	Organooxygen compounds
pos_4916	Artonol D	metab_4824	Benzopyrans
pos_4928	N-Desthienylethyl-rotigotine	metab_4836	Tetralins
pos_4946	(E,E,E)-Sylvatine	metab_4853	Benzodioxoles
pos_4951	Tryptophyl-Valine	metab_4858	Carboxylic acids and derivatives
pos_4980	2-(3-Hydroxy-4-methylphenyl)-5-methyl-4-hexen-3-one	metab_4887	Prenol lipids
pos_4993	2-Hydroxypropyl 2-isopropyl-5-methylcyclohexyl carbonate	metab_4900	Prenol lipids
pos_4999	Saxitoxin	metab_4906	Saxitoxins, gonyautoxins, and derivatives
pos_5011	Phenylalanylproline	metab_4918	Carboxylic acids and derivatives
pos_5053	3-O-Feruloylquinic acid	metab_4960	Organooxygen compounds
pos_5074	N,N-Didesmethyltramadol	metab_4981	Phenol ethers
pos_5086	(S)-Pinocembrin	metab_4993	Flavonoids
pos_5087	Isoleucylproline	metab_4994	Carboxylic acids and derivatives
pos_5109	Ethyl (4Z)-4,7-octadienoate	metab_5016	Fatty Acyls
pos_5113	Threoninyl-Isoleucine	metab_5020	Carboxylic acids and derivatives
pos_5117	Phenylalanyl-Histidine	metab_5024	Carboxylic acids and derivatives
pos_5122	(1S,2S,4R,8R)-p-Menthane-1,2,8,9-tetrol	metab_5029	Prenol lipids
pos_5130	3-Methyladipic acid	metab_5037	Fatty Acyls
pos_5131	1-Acetyl-3,14,20-trihydroxywitha-5,24-dienolide 3-glucoside	metab_5038	Diarylheptanoids
pos_5133	Tyrosyl-Tyrosine	metab_5040	Carboxylic acids and derivatives
pos_5156	Glutamylisoleucine	metab_5063	Carboxylic acids and derivatives
pos_5159	S-(Hydroxymethyl)glutathione	metab_5066	Carboxylic acids and derivatives
pos_5176	Phenylalanyl-Valine	metab_5083	Carboxylic acids and derivatives
pos_5177	Sinapyl alcohol	metab_5084	Phenols
pos_5183	Petasinine	metab_5090	Pyrrolizidines
pos_5190	Artemidiol	metab_5097	Isocoumarins and derivatives
pos_5197	Tryptophyl-Alanine	metab_5104	Carboxylic acids and derivatives
pos_5219	Prolyl-Histidine	metab_5126	Carboxylic acids and derivatives
pos_5223	Fusarin C	metab_5130	Prenol lipids
pos_5228	Arginyl-Hydroxyproline	metab_5135	Carboxylic acids and derivatives
pos_5237	Tyrosyl-Glycine	metab_5144	Carboxylic acids and derivatives
pos_5245	E-10-Hydroxydesmethylnortriptyline	metab_5152	Dibenzocycloheptenes
pos_5251	2,3-Methylene suberic acid	metab_5158	Fatty Acyls
pos_5255	CDP-DG(18:0/22:3(10Z,13Z,16Z))	metab_5162	Glycerophospholipids
pos_5257	Elaterinide	metab_5164	Steroids and steroid derivatives
pos_5261	Desglucocheirotoxin	metab_5168	Steroids and steroid derivatives
pos_5270	Alpha-Methylphenylalanine	metab_5177	Phenylpropanoic acids
pos_5271	5-Ethyl-2,3-dimethylpyrazine	metab_5178	Diazines
pos_5273	Cinnamyl acetate	metab_5180	Benzene and substituted derivatives
pos_5288	Ethyl (S)-3-hydroxybutyrate glucoside	metab_5195	Fatty Acyls
pos_5296	Trans-o-Coumaric acid 2-glucoside	metab_5203	Organooxygen compounds
pos_5308	Glycylprolylhydroxyproline	metab_5215	Carboxylic acids and derivatives
pos_5329	Phenylbutyrylglutamine	metab_5236	Carboxylic acids and derivatives
pos_5333	1-Hydroxy-3-methoxy-10-methylacridone	metab_5240	Quinolines and derivatives
pos_5366	L-phenylalanyl-L-hydroxyproline	metab_5273	Carboxylic acids and derivatives
pos_5367	Tyrosyl-Glutamate	metab_5274	Carboxylic acids and derivatives
pos_5371	4-Ipomeanol	metab_5278	Organooxygen compounds
pos_5376	Nicotine glucuronide	metab_5283	Purine nucleotides
pos_5380	KOJIC ACID	metab_5287	Pyrans
pos_5382	PA(20:2(11Z,14Z)/20:5(5Z,8Z,11Z,14Z,17Z))	metab_5289	Glycerophospholipids
pos_5383	L-beta-aspartyl-L-phenylalanine	metab_5290	Peptidomimetics
pos_5394	L-phenylalanyl-L-proline	metab_5301	Carboxylic acids and derivatives
pos_5395	Tryptophanol	metab_5302	Indoles and derivatives
pos_5402	Pteroside Z	metab_5309	Organooxygen compounds
pos_5408	Cystathionine ketimine	metab_5315	Carboxylic acids and derivatives
pos_5409	Serotonin	metab_5316	Indoles and derivatives
pos_5432	Uroporphyrinogen III	metab_5339	Tetrapyrroles and derivatives
pos_5440	Neuromedin B (1-3)	metab_5347	Carboxylic acids and derivatives
pos_5470	2-Hydroxyphenethylamine	metab_5375	Organonitrogen compounds
pos_5489	DL-Ornithino-L-alanine	metab_5393	Carboxylic acids and derivatives
pos_5499	Hoduloside II	metab_5403	Prenol lipids
pos_5505	Threoninyl-Lysine	metab_5409	Carboxylic acids and derivatives
pos_5522	2-Keto-3-deoxy-6-phosphogluconic acid	metab_5426	Keto acids and derivatives
pos_5534	Sonchifolin	metab_5437	Prenol lipids
pos_5538	Glutaminylhydroxyproline	metab_5441	Carboxylic acids and derivatives
pos_5549	Canavaninosuccinate	metab_5452	Carboxylic acids and derivatives
pos_5553	Adenosine	metab_5456	Purine nucleosides
pos_5556	Diadenosine diphosphate	metab_5459	(3''->5'')-dinucleotides and analogues
pos_5558	CGMP	metab_5461	Purine nucleotides
pos_5561	6-(N-Acetyl-alpha-D-glucosaminyl)-1-phosphatidyl-1D-myo-inositol	metab_5464	Glycerophospholipids
pos_5569	Glycyl-Methionine	metab_5472	Carboxylic acids and derivatives
pos_5571	Ethyl glucuronide	metab_5474	Organooxygen compounds
pos_5575	CAMP	metab_5478	Purine nucleotides
pos_5581	8-Oxo-dGMP	metab_5484	Purine nucleotides
pos_5585	O-Acetylserine	metab_5488	Carboxylic acids and derivatives
pos_5592	1,2,3-Trihydroxybenzene	metab_5495	Phenols
pos_5599	Gamma-Glutamyl-beta-aminopropiononitrile	metab_5502	Carboxylic acids and derivatives
pos_5602	8-Hydroxyguanosine	metab_5505	Purine nucleosides
pos_5608	Salicylaldehyde	metab_5511	Organooxygen compounds
pos_5617	3-Hydroxypicolinic acid	metab_5520	Pyridines and derivatives
pos_5621	L-Alloisoleucine	metab_5524	Carboxylic acids and derivatives
pos_5624	Glycyl-Aspartate	metab_5527	Carboxylic acids and derivatives
pos_5625	N-Acetyl-L-glutamic acid	metab_5528	Carboxylic acids and derivatives
pos_5630	Melatonin glucuronide	metab_5533	Nucleoside and nucleotide analogues
pos_5636	Lysyl-Tyrosine	metab_5539	Carboxylic acids and derivatives
pos_5638	Serylglutamine	metab_5541	Carboxylic acids and derivatives
pos_5641	L-Homoserine	metab_5544	Carboxylic acids and derivatives
pos_5648	1-Hydroxypyrene glucuronide	metab_5551	Pyrenes
pos_5653	(E)-8-Hydroxy-2-octene-4,6-diynoic acid	metab_5556	Fatty Acyls
pos_5659	Niacinamide	metab_5562	Pyridines and derivatives
pos_5661	2-(3-Carboxy-3-(methylammonio)propyl)-L-histidine	metab_5564	Carboxylic acids and derivatives
pos_5668	Guanine	metab_5571	Imidazopyrimidines
pos_5671	Dimethyltryptamine	metab_5574	Indoles and derivatives
pos_5676	1-(2-Furyl)butan-3-one	metab_5579	Heteroaromatic compounds
pos_5679	1-Kestose	metab_5582	Organooxygen compounds
pos_5681	L-cis-3-Amino-2-pyrrolidinecarboxylic acid	metab_5584	Carboxylic acids and derivatives
pos_5683	Asparaginyl-Phenylalanine	metab_5586	Carboxylic acids and derivatives
pos_5688	5-Hydroxymethyl-2-furaldehyde	metab_5591	Organooxygen compounds
pos_5699	Trans-S-(1-Propenyl)-L-cysteine	metab_5602	Carboxylic acids and derivatives
pos_5701	Petasitenine	metab_5604	Azaspirodecane derivatives
pos_5707	5-Hydroxymethyl-4-methyluracil	metab_5609	Diazines
pos_5713	N-acetyltryptophan	metab_5615	Carboxylic acids and derivatives
pos_5719	N-Methyl-a-aminoisobutyric acid	metab_5620	Carboxylic acids and derivatives
pos_5735	Seryllysine	metab_5635	Carboxylic acids and derivatives
pos_5754	2-Feruloyl-1-sinapoylgentiobiose	metab_5653	Cinnamic acids and derivatives
pos_5769	Acetylcholine	metab_5668	Organonitrogen compounds
pos_5774	Gamma-Glutamylarginine	metab_5673	Carboxylic acids and derivatives
pos_5777	N-Methylnicotinamide	metab_5676	Pyridines and derivatives
pos_5794	Ophthalmic acid	metab_5693	Carboxylic acids and derivatives
pos_5797	Gamma-Aminobutyric acid	metab_5696	Carboxylic acids and derivatives
pos_5799	N-2-[4-(3,3-Dimethylallyloxy)phenyl]ethylcinnamide	metab_5698	Phenol ethers
pos_5803	Kinetensin 4-7	metab_5702	Carboxylic acids and derivatives
pos_5816	(E)-2-Penten-1-ol	metab_5715	Organooxygen compounds
pos_5839	Agmatine	metab_5738	Organonitrogen compounds
pos_5903	Spermidine	metab_5802	Organonitrogen compounds
pos_5913	D-Erythrose 4-phosphate	metab_5812	Organooxygen compounds
pos_5943	L-erythro-4-Hydroxyarginine	metab_5842	Carboxylic acids and derivatives
pos_5955	Allantoic acid	metab_5854	Carboxylic acids and derivatives
pos_5987	2,5-Dimethylbenzaldehyde	metab_5886	Benzene and substituted derivatives
pos_5996	Polypropylene glycol (m w 1,200-3,000)	metab_5893	Organooxygen compounds
pos_6001	P-Tolualdehyde	metab_5898	Benzene and substituted derivatives
pos_5990	(+)-Camphor	metab_5907	Prenol lipids
pos_5995	2-Hydroxycarbamazepine	metab_5908	Morphinans
pos_27	D-Galactose	metab_5910	Organooxygen compounds
pos_1858	D-Ribose 5-phosphate	metab_5911	Organooxygen compounds
pos_1917	Dolichol phosphate	metab_5912	Prenol lipids
pos_5748	Inulobiose	metab_5914	Organooxygen compounds
pos_5718	L-Glutamate	metab_5915	Carboxylic acids and derivatives
pos_3371	Levan	metab_5916	Organooxygen compounds
pos_2944	LysoPC(18:0)	metab_5917	Glycerophospholipids
pos_1760	Retinol	metab_5920	Prenol lipids
neg_7	9(S)-HODE	metab_5926	Fatty Acyls
neg_14	L-Arginine	metab_5933	Carboxylic acids and derivatives
neg_25	Acuminoside	metab_5944	Prenol lipids
neg_73	Nicotinuric acid	metab_5991	Carboxylic acids and derivatives
neg_79	3-Deoxy-D-glycero-D-galacto-2-nonulosonic acid	metab_5997	Organooxygen compounds
neg_109	Linalool oxide D 3-[apiosyl-(1->6)-glucoside]	metab_6027	Organooxygen compounds
neg_113	1,2,10-Trihydroxydihydro-trans-linalyl oxide 7-O-beta-D-glucopyranoside	metab_6031	Organooxygen compounds
neg_136	Ginsenoside F2	metab_6054	Prenol lipids
neg_164	Soyacerebroside I	metab_6082	Sphingolipids
neg_201	Ginsenoside Rg5	metab_6119	Prenol lipids
neg_207	Lansioside B	metab_6125	Prenol lipids
neg_215	(20E)-Ginsenoside F4	metab_6133	Cyclobutane lignans
neg_225	Alpha-Rhamnorobin	metab_6143	Flavonoids
neg_231	Phenethyl rutinoside	metab_6149	Organooxygen compounds
neg_241	Majonoside R2	metab_6158	Prenol lipids
neg_252	Ginsenoside Re	metab_6169	Prenol lipids
neg_261	Galactosylglycerol	metab_6178	Glycerolipids
neg_263	Beta-D-Galactopyranosyl-(1->3)-beta-D-galactopyranosyl-(1->6)-D-galactose	metab_6180	Organooxygen compounds
neg_298	9,10,13-TriHOME	metab_6215	Fatty Acyls
neg_386	Gluconic acid	metab_6303	Hydroxy acids and derivatives
neg_416	8-[(Aminomethyl)sulfanyl]-6-sulfanyloctanoic acid	metab_6333	Fatty Acyls
neg_434	Isomaltose	metab_6351	Organooxygen compounds
neg_436	Glutaconic acid	metab_6353	Carboxylic acids and derivatives
neg_445	L-Malic acid	metab_6362	Hydroxy acids and derivatives
neg_470	2-Ethyl-2-Hydroxybutyric acid	metab_6386	Fatty Acyls
neg_485	(3b,4b,5b)-4,5-Epoxy-p-menth-1-en-3-ol 3-glucoside	metab_6401	Organooxygen compounds
neg_500	4-Methoxycinnamic acid	metab_6416	Cinnamic acids and derivatives
neg_535	Homoveratric acid	metab_6451	Benzene and substituted derivatives
neg_570	Vinaginsenoside R12	metab_6486	Phenols
neg_577	Indoleacetaldehyde	metab_6493	Indoles and derivatives
neg_582	Deoxynivalenol 3-glucoside	metab_6498	Prenol lipids
neg_587	Deuteroporphyrin IX	metab_6503	Tetrapyrroles and derivatives
neg_609	6-Ketoestriol	metab_6525	Steroids and steroid derivatives
neg_622	Doxepin N-oxide glucuronide	metab_6538	Benzoxepines
neg_633	Soyasaponin IV	metab_6549	Prenol lipids
neg_640	Endomorphin-1	metab_6556	Carboxylic acids and derivatives
neg_647	N-di-Demethyl roxithromycin	metab_6563	Organooxygen compounds
neg_662	Momordicoside C	metab_6578	Steroids and steroid derivatives
neg_706	Notoginsenoside G	metab_6622	Benzene and substituted derivatives
neg_727	7alpha,8alpha-Dihydroxycalonectrin	metab_6643	Prenol lipids
neg_759	Ginsenoside C	metab_6674	Prenol lipids
neg_764	Ginsenoside Rh1	metab_6679	Prenol lipids
neg_814	Gibberellin A72	metab_6729	Prenol lipids
neg_890	8-iso-15-keto-PGE2	metab_6804	Fatty Acyls
neg_906	Murrayenol	metab_6818	Organooxygen compounds
neg_917	Tryptophyl-Isoleucine	metab_6829	Carboxylic acids and derivatives
neg_932	LysoPC(16:0)	metab_6844	Glycerophospholipids
neg_947	Sirolimus	metab_6859	Benzene and substituted derivatives
neg_949	1-Heptadecene-4,6-diyne-3,9-diol	metab_6861	Fatty Acyls
neg_950	Oryzalide B	metab_6862	Prenol lipids
neg_1031	Glycerol 2-(9Z,12Z-octadecadienoate) 1-hexadecanoate 3-O-[alpha-D-galactopyranosyl-(1->6)-beta-D-galactopyranoside]	metab_6942	Glycerolipids
neg_1044	Majoroside F2	metab_6955	Prenol lipids
neg_1081	Culinariside	metab_6991	Sphingolipids
neg_1118	Cer(d18:0/16:0)	metab_7028	Sphingolipids
neg_1120	PE(20:0/P-18:1(11Z))	metab_7030	Glycerophospholipids
neg_1130	PE(18:1(11Z)/P-16:0)	metab_7040	Glycerophospholipids
neg_1153	Hexadecanedioic acid mono-L-carnitine ester	metab_7063	Fatty Acyls
neg_1162	2-Polyprenyl-3-methyl-5-hydroxy-6-methoxy-1,4-benzoquinone	metab_7072	Prenol lipids
neg_1187	Vinaginsenoside R1	metab_7097	Prenol lipids
neg_1189	Neryl rhamnosyl-glucoside	metab_7099	Prenol lipids
neg_1230	Hydroxygaleon	metab_7139	Lactones
neg_1247	5-Methoxytryptamine	metab_7156	Indoles and derivatives
neg_1263	Maltopentaose	metab_7172	Organooxygen compounds
neg_1278	L-Glutamine	metab_7187	Carboxylic acids and derivatives
neg_1317	Uridine	metab_7226	Pyrimidine nucleosides
neg_1335	Beta-D-Xylopyranosyl-(1->5)-alpha-L-arabinofuranosyl-(1->3)-L-arabinose	metab_7244	Organooxygen compounds
neg_1374	L-Fucose	metab_7283	Organooxygen compounds
neg_1376	7-Aminonitrazepam	metab_7285	Benzodiazepines
neg_1389	2-Keto-6-acetamidocaproate	metab_7298	Keto acids and derivatives
neg_1436	Monomethyl glutaric acid	metab_7345	Fatty Acyls
neg_1449	Gentiopicrin	metab_7358	Organooxygen compounds
neg_1461	2-Hydroxy-4-methylbenzaldehyde	metab_7370	Organooxygen compounds
neg_1483	Notoginsenoside J	metab_7392	Coumarins and derivatives
neg_1494	2,3-Dihydroxycarbamazepine	metab_7403	Benzazepines
neg_1578	2-O-a-L-Fucopyranosyl-galactose	metab_7487	Fatty Acyls
neg_1585	Maltotetraose	metab_7494	Organooxygen compounds
neg_1596	6-O-Oleuropeoylsucrose	metab_7504	Saccharolipids
neg_1598	6-Hydroxymelatonin glucuronide	metab_7506	Organooxygen compounds
neg_1601	1-(Malonylamino)cyclopropanecarboxylic acid	metab_7509	Carboxylic acids and derivatives
neg_1609	Benazeprilat	metab_7517	Carboxylic acids and derivatives
neg_1611	Wyerone	metab_7519	Fatty Acyls
neg_1619	3,4,5-trihydroxy-6-{4-[(E)-2-(3-hydroxy-5-{[3,4,5-trihydroxy-6-(hydroxymethyl)oxan-2-yl]oxy}phenyl)ethenyl]phenoxy}oxane-2-carboxylic acid	metab_7527	Stilbenes
neg_1645	Deoxyinosine	metab_7553	Purine nucleosides
neg_1653	Acetoacetic acid	metab_7561	Keto acids and derivatives
neg_1656	3-Furoic acid	metab_7564	Furans
neg_1662	Glutamylglutamine	metab_7569	Carboxylic acids and derivatives
neg_1665	Ribothymidine	metab_7572	Pyrimidine nucleosides
neg_1678	Ochratoxin B	metab_7584	Ochratoxins and related substances
neg_1686	Cafamarine	metab_7592	Naphthofurans
neg_1689	6-Hydroxynicotinic acid	metab_7595	Pyridines and derivatives
neg_1690	S-(1,2-DICARBOXYETHYL)GLUTATHIONE	metab_7596	Carboxylic acids and derivatives
neg_1691	Isoleucyl-Aspartate	metab_7597	Carboxylic acids and derivatives
neg_1693	L-Tyrosine	metab_7599	Carboxylic acids and derivatives
neg_1698	N2-Succinyl-L-glutamic acid 5-semialdehyde	metab_7604	Carboxylic acids and derivatives
neg_1700	Adenosine diphosphate ribose	metab_7606	Purine nucleotides
neg_1703	Asparaginyl-Proline	metab_7609	Carboxylic acids and derivatives
neg_1711	L-2-Amino-4-methylenepentanedioic acid	metab_7617	Carboxylic acids and derivatives
neg_1714	13-Hydroxyabscisic acid	metab_7620	Prenol lipids
neg_1722	Stachyose	metab_7628	Organooxygen compounds
neg_1734	N-lactoyl-Leucine	metab_7640	Carboxylic acids and derivatives
neg_1744	Gamma-Glu-Leu	metab_7650	Carboxylic acids and derivatives
neg_1752	3,4-Dicaffeoyl-1,5-quinolactone	metab_7658	Cinnamic acids and derivatives
neg_1759	Dimethadione	metab_7665	Azolidines
neg_1773	Normetanephrine	metab_7679	Phenols
neg_1775	negletein 6-[rhamnosyl-(1->2)-fucoside]	metab_7681	Benzopyrans
neg_1782	1-Pentadecanecarboxylic acid	metab_7688	Fatty Acyls
neg_1791	N-ACETYLPROLINE	metab_7697	Carboxylic acids and derivatives
neg_1792	Adrenochrome	metab_7698	Indoles and derivatives
neg_1800	(4S,6R)-p-Mentha-1,8-diene-6,7-diol 7-glucoside	metab_7706	Prenol lipids
neg_1806	3-(Methylthio)propyl acetate	metab_7712	Carboxylic acids and derivatives
neg_1808	Stachyoside A	metab_7714	Prenol lipids
neg_1821	Acetyl-L-tyrosine	metab_7726	Carboxylic acids and derivatives
neg_1834	N-Acetyl-L-methionine	metab_7739	Carboxylic acids and derivatives
neg_1839	6-(4-carboxy-3-hydroxyphenoxy)-3,4,5-trihydroxyoxane-2-carboxylic acid	metab_7744	Organooxygen compounds
neg_1843	3-Phenylpropionylglycine	metab_7748	Carboxylic acids and derivatives
neg_1845	Flurbiprofen glucuronide	metab_7750	Organooxygen compounds
neg_1861	N-desmethylalmotriptan	metab_7766	Indoles and derivatives
neg_1866	Arecoline	metab_7771	_
neg_1876	2-Isopropylmalic acid	metab_7781	Fatty Acyls
neg_1880	Tetrahydrodipicolinate	metab_7785	Carboxylic acids and derivatives
neg_1883	Acetaminophen	metab_7788	Phenols
neg_1884	Demethyloleuropein	metab_7789	Prenol lipids
neg_1893	Proline betaine	metab_7798	Carboxylic acids and derivatives
neg_1903	P-Salicylic acid	metab_7808	Benzene and substituted derivatives
neg_1916	3-Methyldioxyindole	metab_7821	Indoles and derivatives
neg_1918	N,O-Didesmethylvenlafaxine glucuronide	metab_7823	Organooxygen compounds
neg_1920	P-Cresol glucuronide	metab_7825	Organooxygen compounds
neg_1938	Beta-D-Glucopyranosyl anthranilate	metab_7843	Organooxygen compounds
neg_1970	4-Hydroxybenzaldehyde	metab_7875	Organooxygen compounds
neg_1974	Isoleucyl-Glutamate	metab_7879	Carboxylic acids and derivatives
neg_1979	3-Hydroxysebacic acid	metab_7884	Hydroxy acids and derivatives
neg_1989	(8alpha,10beta,11beta)-3-Hydroxy-4,15-dinor-1(5)-xanthen-12,8-olide	metab_7894	Lactones
neg_1991	Suberylglycine	metab_7896	Carboxylic acids and derivatives
neg_1993	5-Hydroxytryptophol glucuronide	metab_7898	Organooxygen compounds
neg_2018	Spinasaponin A	metab_7923	Prenol lipids
neg_2021	Ethyl 7-epi-12-hydroxyjasmonate glucoside	metab_7926	Fatty Acyls
neg_2023	3-Hydroxydodecanedioic acid	metab_7928	Hydroxy acids and derivatives
neg_2035	Genipin	metab_7940	Prenol lipids
neg_2040	Hovenidulcioside B1	metab_7945	Prenol lipids
neg_2044	M-Coumaric acid	metab_7948	Cinnamic acids and derivatives
neg_2055	Valtrate	metab_7959	Prenol lipids
neg_2057	LysoPC(20:5(5Z,8Z,11Z,14Z,17Z))	metab_7961	Glycerophospholipids
neg_2065	Cis-5-Caffeoylquinic acid	metab_7969	Organooxygen compounds
neg_2077	Ganoderic acid H	metab_7981	Prenol lipids
neg_2081	Tyrosyl-Hydroxyproline	metab_7985	Carboxylic acids and derivatives
neg_2090	Hydroxyisonobilin	metab_7993	Prenol lipids
neg_2095	Neuraminic acid	metab_7998	Fatty Acyls
neg_2099	3-Propylidene-1(3H)-isobenzofuranone	metab_8002	Isocoumarans
neg_2111	PI(16:0/22:5(7Z,10Z,13Z,16Z,19Z))	metab_8014	Glycerophospholipids
neg_2122	Protoprimulagenin A 3-[rhamnosyl-(1->4)-rhamnosyl-(1->4)-[rhamnosyl-(1->2)]-glucosyl-(1->?)-glucuronide]	metab_8024	Prenol lipids
neg_2133	Ampeloside Bf1	metab_8034	Steroids and steroid derivatives
neg_2137	LysoPE(0:0/22:5(4Z,7Z,10Z,13Z,16Z))	metab_8038	Glycerophospholipids
neg_2157	2-Octenoic acid	metab_8058	Fatty Acyls
neg_2169	Methyl cellulose	metab_8070	Organooxygen compounds
neg_2186	Valproic acid glucuronide	metab_8087	Organooxygen compounds
neg_2187	Vinaginsenoside R11	metab_8088	Prenol lipids
neg_2188	6-Methyl-5-hepten-2-one propyleneglycol acetal	metab_8089	Organooxygen compounds
neg_2234	Vinaginsenoside R2	metab_8134	Prenol lipids
neg_2247	O-Desmethyltramadol glucuronide	metab_8147	Organooxygen compounds
neg_2251	(R)-Shinanolone	metab_8151	Tetralins
neg_2253	7,8-Dihydrovomifoliol 9-[apiosyl-(1->6)-glucoside]	metab_8153	Fatty Acyls
neg_2266	Isoleucyl-Hydroxyproline	metab_8165	Carboxylic acids and derivatives
neg_2272	(-)-Naringenin	metab_8171	Flavonoids
neg_2273	Notoginsenoside C	metab_8172	Polypeptides
neg_2275	Docosahexaenoic acid	metab_8174	Fatty Acyls
neg_2279	Balagyptin	metab_8178	Steroids and steroid derivatives
neg_2287	Hoduloside VII	metab_8186	Prenol lipids
neg_2295	Arginyl-Asparagine	metab_8194	Carboxylic acids and derivatives
neg_2305	8-Acetyl-T2 tetrol	metab_8204	Prenol lipids
neg_2314	PE(18:0/22:5(4Z,7Z,10Z,13Z,16Z))	metab_8213	Glycerophospholipids
neg_2317	Vinaginsenoside R3	metab_8216	Prenol lipids
neg_2322	(3b,6a,12b,17a,20S)-Dammar-24-ene-3,6,12,17,20-pentol 20-[glucosyl-(1->2)-[rhamnosyl-(1->6)]-glucoside] 3-[glucosyl-(1->6)-glucoside] 6-xyloside	metab_8221	Prenol lipids
neg_2325	Citronellyl beta-sophoroside	metab_8224	Prenol lipids
neg_2348	1-Hexanol arabinosylglucoside	metab_8247	Fatty Acyls
neg_2354	Notoginsenoside H	metab_8253	Prenol lipids
neg_2359	N-[(4-Hydroxy-3-methoxyphenyl)methyl]octanamide	metab_8258	Phenols
neg_2371	PG(18:2(9Z,12Z)/22:6(4Z,7Z,10Z,13Z,16Z,19Z))	metab_8270	Glycerophospholipids
neg_2376	7a-Hydroxyandrost-4-ene-3,17-dione	metab_8274	Steroids and steroid derivatives
neg_2442	LysoPC(14:1(9Z))	metab_8339	Glycerophospholipids
neg_2451	Glucosylgalactosyl hydroxylysine	metab_8348	Fatty Acyls
neg_2461	Cynarasaponin H	metab_8358	Prenol lipids
neg_2463	PS(MonoMe(11,3)/MonoMe(11,3))	metab_8360	Glycerophospholipids
neg_2468	1,2-Dehydro-alpha-cyperone	metab_8365	Prenol lipids
neg_2469	Matricarin	metab_8366	Lactones
neg_2486	Vinaginsenoside R7	metab_8383	Prenol lipids
neg_2496	Limocitrin 3-glucoside	metab_8393	Isoflavonoids
neg_2537	Vomifoliol 9-[glucosyl-(1->4)-xylosyl-(1->6)-glucoside]	metab_8430	Organooxygen compounds
neg_2560	Dimethyl 3-methoxy-4-oxo-5-(8,11,14-pentadecatrienyl)-2-hexenedioate	metab_8451	Keto acids and derivatives
neg_2565	Vinaginsenoside R16	metab_8456	Prenol lipids
neg_2568	Cyclopassifloside III	metab_8459	Prenol lipids
neg_2571	Gibberellin A45	metab_8462	Prenol lipids
neg_2592	(3S,7E,9S)-9-Hydroxy-4,7-megastigmadien-3-one 9-glucoside	metab_8483	Fatty Acyls
neg_2612	(E)-2-Tridecene-4,6,8-triyn-1-ol	metab_8503	Fatty Acyls
neg_2675	Macrophorin A	metab_8563	Organooxygen compounds
neg_2677	Soyasaponin A3	metab_8564	Fatty Acyls
neg_2699	PE(18:1(11Z)/20:2(11Z,14Z))	metab_8584	Glycerophospholipids
neg_2707	Hebevinoside XI	metab_8592	Steroids and steroid derivatives
neg_2716	LysoPC(16:1(9Z)/0:0)	metab_8601	Glycerophospholipids
neg_2717	(13E)-11a-Hydroxy-9,15-dioxoprost-13-enoic acid	metab_8602	Fatty Acyls
neg_2742	Hebevinoside V	metab_8626	Steroids and steroid derivatives
neg_2744	PGP(16:0/22:5(4Z,7Z,10Z,13Z,16Z))	metab_8628	Glycerophospholipids
neg_2747	15d PGD2	metab_8631	Fatty Acyls
neg_2760	1-Stearoylglycerophosphoserine	metab_8644	Glycerophospholipids
neg_2762	10-Acetoxy-8-heptadecene-4,6-diyn-3-ol	metab_8646	Fatty Acyls
neg_2777	(S)-10,16-Dihydroxyhexadecanoic acid	metab_8659	Fatty Acyls
neg_2779	7-Epizucchini factor A	metab_8661	Benzene and substituted derivatives
neg_2789	Tetrahydrocorticosterone	metab_8671	Steroids and steroid derivatives
neg_2794	Palmitoleoyl Ethanolamide	metab_8676	Organonitrogen compounds
neg_2795	Ascorbyl stearate	metab_8677	Fatty Acyls
neg_2812	Hebevinoside XIII	metab_8693	Steroids and steroid derivatives
neg_2845	LysoPA(0:0/18:1(9Z))	metab_8725	Glycerophospholipids
neg_2846	12-hydroxyheptadecanoic acid	metab_8726	Fatty Acyls
neg_2850	Leukotriene D5	metab_8730	Fatty Acyls
neg_2856	(R)-1-O-[b-D-Apiofuranosyl-(1->2)-b-D-glucopyranoside]-1,3-octanediol	metab_8736	Fatty Acyls
neg_2866	1-Stearoylglycerophosphoinositol	metab_8746	Glycerophospholipids
neg_2907	1-(9Z-hexadecenoyl)-glycero-3-phosphate	metab_8786	Glycerophospholipids
neg_2911	6-Deoxodolichosterone	metab_8790	Steroids and steroid derivatives
neg_2916	Camelledionol	metab_8795	Prenol lipids
neg_2919	Ginsenoside Mc	metab_8798	Prenol lipids
neg_2920	1-nonadecanoyl-glycero-3-phosphate	metab_8799	Glycerophospholipids
neg_2944	Sorbitan stearate	metab_8823	Fatty Acyls
neg_2945	Loquatifolin A	metab_8824	Organooxygen compounds
neg_2950	Sorbitan palmitate	metab_8829	Fatty Acyls
neg_2959	Cerebroside B	metab_8838	Prenol lipids
neg_3002	Hoduloside VI	metab_8881	Prenol lipids
neg_3006	PA(15:0/18:2(9Z,12Z))	metab_8885	Glycerophospholipids
neg_3012	PA(20:2(11Z,14Z)/18:2(9Z,12Z))	metab_8891	Glycerophospholipids
neg_3020	PA(16:0/18:1(11Z))	metab_8899	Glycerophospholipids
neg_3031	Maltulose	metab_8910	Fatty Acyls
neg_3049	Phosphonoacetate	metab_8928	Organic phosphonic acids and derivatives
neg_3062	Glutamylserine	metab_8941	Carboxylic acids and derivatives
neg_3068	Quinquenoside III	metab_8947	Prenol lipids
neg_3069	BYSSOCHLAMIC ACID	metab_8948	Coumarins and derivatives
neg_3080	(3b,6a,12b,17a,20S)-Dammar-24-ene-3,6,12,17,20-pentol 20-[glucosyl-(1->2)-[rhamnosyl-(1->6)]-glucoside] 6-glucoside	metab_8959	Prenol lipids
neg_3130	Notoginsenoside K	metab_9009	Prenol lipids
neg_3138	Dynorphin A 1-8	metab_9017	Carboxylic acids and derivatives
neg_3144	LysoPA(0:0/18:0)	metab_9023	Glycerophospholipids
neg_3151	LysoPE(0:0/18:3(9Z,12Z,15Z))	metab_9030	Glycerophospholipids
neg_3167	2-Hydroxy-3-methoxyestrone	metab_9046	Glycerolipids
neg_3186	LysoPE(0:0/24:6(6Z,9Z,12Z,15Z,18Z,21Z))	metab_9065	Glycerophospholipids
neg_3229	PS(18:0/18:1(9Z))	metab_9108	Glycerophospholipids
neg_3261	2-Methylacetophenone	metab_9140	Organooxygen compounds
neg_3264	PA(18:0/18:2(9Z,12Z))	metab_9143	Glycerophospholipids
neg_3297	PA(18:1(9Z)/18:3(6Z,9Z,12Z))	metab_9176	Glycerophospholipids
neg_3313	PS(18:0/18:2(9Z,12Z))	metab_9192	Glycerophospholipids
neg_3314	PE(18:1(11Z)/18:2(9Z,12Z))	metab_9193	Glycerophospholipids
neg_3317	PA(18:2(9Z,12Z)/18:3(6Z,9Z,12Z))	metab_9196	Glycerophospholipids
neg_3331	PS(16:0/18:2(9Z,12Z))	metab_9210	Glycerophospholipids
neg_3337	PA(18:2(9Z,12Z)/18:4(6Z,9Z,12Z,15Z))	metab_9216	Glycerophospholipids
neg_3342	N-Palmitoylsphingosine	metab_9221	Sphingolipids
neg_3345	Lupeoside	metab_9224	Prenol lipids
neg_3347	Galabiosylceramide (d18:1/16:0)	metab_9226	Sphingolipids
neg_3364	All-trans-heptaprenyl diphosphate	metab_9243	Prenol lipids
neg_3391	Ethyl 4-(acetylthio)butyrate	metab_9270	Fatty Acyls
neg_3419	Citreoviridin C	metab_9298	Pyrans
neg_3421	Ganoderiol H	metab_9300	Prenol lipids
neg_3425	12-hydroxyicosanoic acid	metab_9304	Fatty Acyls
neg_3453	CPA(18:2(9Z,12Z)/0:0)	metab_9332	Fatty Acyls
neg_3460	Sclareol	metab_9339	Prenol lipids
neg_3468	PS(15:0/20:2(11Z,14Z))	metab_9347	Glycerophospholipids
neg_3470	(3b,4b,11b,14b)-11-Ethoxy-3,4-epoxy-14-hydroxy-12-cyathen-15-al 14-xyloside	metab_9349	Prenol lipids
neg_3503	Sagittariol	metab_9382	Prenol lipids
neg_3510	1-(1,2,3,4,5-Pentahydroxypent-1-yl)-1,2,3,4-tetrahydro-beta-carboline-3-carboxylate	metab_9389	Benzopyrans
neg_3511	PE(20:2(11Z,14Z)/18:0)	metab_9390	Glycerophospholipids
neg_3517	FMNH2	metab_9396	Flavin nucleotides
neg_3518	3b,15b,17a-Trihydroxy-pregnenone	metab_9397	Fatty Acyls
neg_3521	Beta-D-Glucosyloxydestruxin B	metab_9400	Flavonoids
neg_3531	Asparagoside A	metab_9410	Fatty Acyls
neg_3533	Cryptotanshinone	metab_9412	Prenol lipids
neg_3539	Ganoderiol I	metab_9418	Prenol lipids
neg_3570	PS(18:1(9Z)/0:0)	metab_9449	Glycerophospholipids
neg_3580	1-(2,6,6-Trimethyl-2-cyclohexen-1-yl)-1,6-heptadien-3-one	metab_9459	Prenol lipids
neg_3584	Prostaglandin F1a	metab_9463	Fatty Acyls
neg_3600	1-Oleoylglycerophosphoserine	metab_9479	Glycerophospholipids
neg_3604	Eriojaposide B	metab_9483	Fatty Acyls
neg_3611	PI(16:2(9Z,12Z)/18:0)	metab_9490	Glycerophospholipids
neg_3617	Dinophysistoxin 1	metab_9496	Organooxygen compounds
neg_3626	(24E)-15alpha-Acetoxy-3alpha-hydroxy-23-oxo-7,9(11),24-lanostatrien-26-oic acid	metab_9505	Fatty Acyls
neg_3635	Gingerglycolipid C	metab_9513	Glycerolipids
neg_3644	Tanacetol A	metab_9522	Prenol lipids
neg_3664	Ganoderic acid theta	metab_9541	Prenol lipids
neg_3677	Hebevinoside XII	metab_9554	Prenol lipids
neg_3680	Pitheduloside I	metab_9557	Prenol lipids
neg_3688	2-Polyprenyl-3-methyl-6-methoxy-1,4-benzoquinone	metab_9565	Prenol lipids
neg_3689	Acetylbalchanolide	metab_9566	Prenol lipids
neg_3701	3,7-Dihydroxy-12-oxocholanoic acid	metab_9578	Steroids and steroid derivatives
neg_3703	(ent-2b,4S,9a)-2,4,9-Trihydroxy-10(14)-oplopen-3-one 2-(2-methylbutanoate) 9-(3-methyl-2E-pentenoate)	metab_9580	Prenol lipids
neg_3707	Panaquinquecol 1	metab_9584	Fatty Acyls
neg_3708	2-Hydroxymyristic Acid	metab_9585	Fatty Acyls
neg_3712	Majoroside F6	metab_9589	Carboxylic acids and derivatives
neg_3714	Tylosin	metab_9591	Organooxygen compounds
neg_3726	LysoPE(16:1(9Z)/0:0)	metab_9603	Glycerophospholipids
neg_3727	9(10)-EpODE	metab_9604	Fatty Acyls
neg_3730	PI(16:0/16:2(9Z,12Z))	metab_9606	Glycerophospholipids
neg_3733	Haloperidol glucuronide	metab_9609	Organooxygen compounds
neg_3739	S-(11-OH-9-deoxy-delta9,12-PGD2)-glutathione	metab_9615	Carboxylic acids and derivatives
neg_3754	Cortisol	metab_9630	Steroids and steroid derivatives
neg_3762	Priverogenin A	metab_9637	Prenol lipids
neg_3767	Maduramicin	metab_9642	Organooxygen compounds
neg_3775	Cloversaponin I	metab_9650	Prenol lipids
neg_3787	Momordin I	metab_9662	Prenol lipids
neg_3810	5beta-1,3,7(11)-Eudesmatrien-8-one	metab_9684	Prenol lipids
neg_3811	PS(18:4(6Z,9Z,12Z,15Z)/14:1(9Z))	metab_9685	Glycerophospholipids
neg_3831	Tragopogonsaponin M	metab_9703	Prenol lipids
neg_3836	Uzarigenin 3-[xylosyl-(1->2)-rhamnoside]	metab_9708	Steroids and steroid derivatives
neg_3876	Hebevinoside I	metab_9746	Organooxygen compounds
neg_3918	R-138727	metab_9787	Benzene and substituted derivatives
neg_3922	Goyaglycoside g	metab_9791	Steroids and steroid derivatives
neg_3927	Desglucodesrhamnoparillin	metab_9795	Prenol lipids
neg_3956	Notoginsenoside A	metab_9823	Prenol lipids
neg_3964	Achillicin	metab_9830	Lactones
neg_3970	2-Polyprenyl-6-methoxy-1,4-benzoquinone	metab_9836	Prenol lipids
neg_3975	Physagulin A	metab_9840	Quinolines and derivatives
neg_3995	1-Hydroxyibuprofen	metab_9858	Phenylpropanoic acids
neg_4029	Avocadyne 2-acetate	metab_9891	Fatty Acyls
neg_4053	9,10,13-Trihydroxystearic acid	metab_9915	Fatty Acyls
neg_4056	PS(18:0/22:5(7Z,10Z,13Z,16Z,19Z))	metab_9918	Glycerophospholipids
neg_4063	4,4alpha,5,6-Tetrahydro-7-methyl-2(3H)-naphthalenone	metab_9925	Organooxygen compounds
neg_4077	Calenduloside G methyl ester	metab_9939	Prenol lipids
neg_4105	Rosuvastatin 5 S-lactone	metab_9967	Diazines
neg_4114	Sandosaponin A	metab_9976	Prenol lipids
neg_4120	Amaranthin	metab_9982	Betalains
neg_4123	Pinoresinol	metab_9985	Furanoid lignans
neg_4124	(2xi,6xi)-7-Methyl-3-methylene-1,2,6,7-octanetetrol	metab_9986	Fatty Acyls
neg_4155	Isopetasoside	metab_10017	Prenol lipids
neg_4159	Physalin M	metab_10021	Steroids and steroid derivatives
neg_4168	Ginsenoside Ra1	metab_10029	Prenol lipids
neg_4181	ACRL Toxin II	metab_10041	Fatty Acyls
neg_4185	Phenylalanyl-Arginine	metab_10045	Carboxylic acids and derivatives
neg_4199	Trans-Dec-2-enoic acid	metab_10059	Fatty Acyls
neg_4200	5-Deoxymyricanone	metab_10060	Diarylheptanoids
neg_4217	Dynorphin B (10-13)	metab_10075	Carboxylic acids and derivatives
neg_4226	Pelargonidin	metab_10083	Flavonoids
neg_4230	Notoginsenoside Fa	metab_10087	Fatty Acyls
neg_4231	25-Hydroxyvitamin D3-26,23-lactone	metab_10088	Steroids and steroid derivatives
neg_4244	Schidigerasaponin F2	metab_10101	Organooxygen compounds
neg_4275	5-hydroxy saxagliptin	metab_10131	Carboxylic acids and derivatives
neg_4289	Simmondsin	metab_10145	Organooxygen compounds
neg_4298	Momorcharaside A	metab_10154	Steroids and steroid derivatives
neg_4304	Notoginsenoside B	metab_10160	Prenol lipids
neg_4305	Desoxylimonin	metab_10161	Benzimidazoles
neg_4322	7,8-Dihydro-3b,6a-dihydroxy-alpha-ionol 9-[apiosyl-(1->6)-glucoside]	metab_10177	Fatty Acyls
neg_4350	Macrophorin C	metab_10205	Organooxygen compounds
neg_4367	Xanthotoxol arabinoside	metab_10222	Coumarins and derivatives
neg_4369	Rigin	metab_10224	Carboxylic acids and derivatives
neg_4370	Goyaglycoside f	metab_10225	Steroids and steroid derivatives
neg_4381	Kaempferol 3-O-arabinoside	metab_10236	Flavonoids
neg_4389	(1S,2S,4R,8S)-p-Menthane-1,2,8,9-tetrol 2-glucoside	metab_10244	Prenol lipids
neg_4396	Asteltoxin	metab_10251	Furofurans
neg_4397	Canesceol	metab_10252	Steroids and steroid derivatives
neg_4402	Osmundalin	metab_10257	Organooxygen compounds
neg_4403	12-Oxo-2,3-dinor-10,15-phytodienoic acid	metab_10258	Fatty Acyls
neg_4404	Asparagoside H	metab_10259	Steroids and steroid derivatives
neg_4406	Hordatine A glucoside	metab_10261	2-arylbenzofuran flavonoids
neg_4416	Leucopelargonidin	metab_10270	Flavonoids
neg_4433	S-(9-deoxy-delta9,12-PGD2)-glutathione	metab_10287	Carboxylic acids and derivatives
neg_4446	Pseudoginsenoside Rc1	metab_10300	Prenol lipids
neg_4454	Dulcoside A	metab_10308	Prenol lipids
neg_4455	Diosmetin	metab_10309	Flavonoids
neg_4493	Eleutheroside M	metab_10347	Prenol lipids
neg_4501	Methyl (3x,4E,10R)-3,10-dihydroxy-4,11-dodecadiene-6,8-diynoate 10-glucoside	metab_10355	Fatty Acyls
neg_4506	W-O-beta-D-Glucopyranosylaloeemodin	metab_10360	Anthracenes
neg_4539	Neomenthol-glucuronide	metab_10393	Prenol lipids
neg_4548	10-Acetoxytoxol	metab_10402	Benzene and substituted derivatives
neg_4551	S-(9-hydroxy-PGA2)-glutathione	metab_10405	Carboxylic acids and derivatives
neg_4563	Fumonisin B2	metab_10417	Carboxylic acids and derivatives
neg_4599	9-Hydroxycalabaxanthone	metab_10452	Benzopyrans
neg_4613	Isocolumbin	metab_10465	Naphthopyrans
neg_4620	12-Hydroxy-13-O-D-glucuronoside-octadec-9Z-enoate	metab_10472	Saccharolipids
neg_4621	Cis-3-Hexenyl lactate	metab_10473	Carboxylic acids and derivatives
neg_4623	Leukotriene F4	metab_10475	Fatty Acyls
neg_4627	2-linoleoyl-sn-glycero-3-phosphocholine	metab_10479	Glycerophospholipids
neg_4631	25-Acetyl-6,7-didehydrofevicordin F 3-glucoside	metab_10482	Fatty Acyls
neg_4634	N-lactoyl-Phenylalanine	metab_10485	Carboxylic acids and derivatives
neg_4660	Phenylalanylphenylalanine	metab_10509	Carboxylic acids and derivatives
neg_4667	PS(20:5(5Z,8Z,11Z,14Z,17Z)/14:1(9Z))	metab_10516	Glycerophospholipids
neg_4677	Dethiobiotin	metab_10526	Fatty Acyls
neg_4679	Glutamylphenylalanine	metab_10528	Carboxylic acids and derivatives
neg_4681	Suberic acid	metab_10530	Fatty Acyls
neg_4686	Alpha-noroxycodol	metab_10535	Phenanthrenes and derivatives
neg_4687	AFN911	metab_10536	Diazines
neg_4689	3-(1-Hydroxymethyl-1-propenyl)pentanedioic acid	metab_10538	Fatty Acyls
neg_4698	3-Indoleacetic Acid	metab_10547	Indoles and derivatives
neg_4715	Physagulin F	metab_10564	Steroids and steroid derivatives
neg_4719	Tyramine glucuronide	metab_10568	Organooxygen compounds
neg_4722	4-Megastigmene-6a,9R-diol 9-[apiosyl-(1->6)-glucoside]	metab_10571	Fatty Acyls
neg_4729	N-Monodemethyl roxithromycin	metab_10578	Organooxygen compounds
neg_4738	Acetyl-DL-Leucine	metab_10587	Carboxylic acids and derivatives
neg_4740	6-[3-(carboxymethyl)phenoxy]-3,4,5-trihydroxyoxane-2-carboxylic acid	metab_10589	Organooxygen compounds
neg_4741	2-Ethylsuberic acid	metab_10590	Fatty Acyls
neg_4748	Deoxyloganic acid	metab_10597	Prenol lipids
neg_4753	Glutamyltryptophan	metab_10602	Carboxylic acids and derivatives
neg_4758	Isocycloheterophyllin	metab_10607	Cinnamic acids and derivatives
neg_4764	15-Hydroxyleptocarpin	metab_10613	Prenol lipids
neg_4775	(E)-10-Hydroxy-2-decene-4,6-diynoic acid	metab_10624	Fatty Acyls
neg_4782	Methyl furfuracrylate	metab_10631	Fatty Acyls
neg_4785	1,2-Anhydridoniveusin	metab_10634	Fatty Acyls
neg_4803	Gentisic acid	metab_10652	Benzene and substituted derivatives
neg_4817	Cynarasaponin C	metab_10666	Prenol lipids
neg_4822	Kinetin-7-N-glucoside	metab_10671	Organooxygen compounds
neg_4834	3,4,5-trihydroxy-6-{3-[(E)-2-(4-hydroxyphenyl)ethenyl]-5-{[3,4,5-trihydroxy-6-(hydroxymethyl)oxan-2-yl]oxy}phenoxy}oxane-2-carboxylic acid	metab_10683	Stilbenes
neg_4838	Cynarasaponin F	metab_10687	Prenol lipids
neg_4844	Cis-3-Hexenyl b-primeveroside	metab_10693	Fatty Acyls
neg_4845	Aesculetin	metab_10694	Coumarins and derivatives
neg_4854	(3S,5R,6R,7E)-3,5,6-Trihydroxy-7-megastigmen-9-one	metab_10703	Prenol lipids
neg_4858	S-(2-carboxypropyl)-Cysteamine	metab_10707	Carboxylic acids and derivatives
neg_4861	Quinquenoside I	metab_10710	Prenol lipids
neg_4862	Fumonisin A1	metab_10711	Carboxylic acids and derivatives
neg_4867	3b,9b-Dihydroxy-6b-angeloyloxy-7(11)-eremophilen-12,8b-olide	metab_10716	Prenol lipids
neg_4874	(3b,6b,8a,12a)-8,12-Epoxy-7(11)-eremophilene-6,8,12-trimethoxy-3-ol	metab_10723	Naphthofurans
neg_4879	3-O-Caffeoylshikimic acid	metab_10727	Cinnamic acids and derivatives
neg_4883	Sarmentosin	metab_10731	Fatty Acyls
neg_4888	Isoleucyl-Phenylalanine	metab_10736	Carboxylic acids and derivatives
neg_4890	Kuwanon Q	metab_10738	Diarylheptanoids
neg_4892	Eleutheroside B1	metab_10740	Coumarins and derivatives
neg_4896	3-O-p-Coumaroylquinic acid	metab_10744	Organooxygen compounds
neg_4900	3,3-Dimethylglutaric acid	metab_10748	Fatty Acyls
neg_4904	Ethyl 3-hydroxyoctanoate O-[glucosyl-(1->6)-glucoside]	metab_10752	Fatty Acyls
neg_4912	1,2,3,4-Tetrahydro-b-carboline-1,3-dicarboxylic acid	metab_10760	Harmala alkaloids
neg_4915	Cryptochlorogenic acid	metab_10763	Organooxygen compounds
neg_4917	Harmalan	metab_10765	Harmala alkaloids
neg_4918	4-Hydroxycyclohexylcarboxylic acid	metab_10766	Organooxygen compounds
neg_4922	Arbutin	metab_10770	Organooxygen compounds
neg_4960	Butyl (S)-3-hydroxybutyrate glucoside	metab_10808	Fatty Acyls
neg_4972	Pisumoside B	metab_10820	Prenol lipids
neg_4974	3-Hydroxy-4,6-heptadiyne-1-yl 1-glucoside	metab_10822	Fatty Acyls
neg_4975	Ascladiol	metab_10823	Dihydrofurans
neg_4981	7C-aglycone	metab_10829	Prenol lipids
neg_4982	Isoleucyl-Isoleucine	metab_10830	Carboxylic acids and derivatives
neg_4996	Cinnamoside	metab_10844	Prenol lipids
neg_5003	Myrigalone A	metab_10850	Prenol lipids
neg_5029	Erythroskyrin	metab_10875	Furofurans
neg_5033	2,3-Dihydroxybenzoic acid	metab_10879	Benzene and substituted derivatives
neg_5051	L-beta-aspartyl-L-leucine	metab_10896	Peptidomimetics
neg_5052	(+/-)-Tryptophan	metab_10897	Indoles and derivatives
neg_5058	Indoxyl glucuronide	metab_10903	Organooxygen compounds
neg_5070	Xi-2,3-Dihydro-2-oxo-1H-indole-3-acetic acid	metab_10914	Indoles and derivatives
neg_5071	L-Hypoglycin A	metab_10915	Carboxylic acids and derivatives
neg_5072	Ethyl hydrogen fumarate	metab_10916	Fatty Acyls
neg_5082	5-Phenyl-1,3-oxazinane-2,4-dione	metab_10925	Benzene and substituted derivatives
neg_5085	Dopaquinone	metab_10928	Carboxylic acids and derivatives
neg_5095	Pantothenic Acid	metab_10937	Carboxylic acids and derivatives
neg_5116	Arabinofuranobiose	metab_10958	Organooxygen compounds
neg_5119	L-Dopa	metab_10961	Carboxylic acids and derivatives
neg_5127	Zapoterin	metab_10969	Prenol lipids
neg_5133	Myristoylglycine	metab_10975	Carboxylic acids and derivatives
neg_5167	Adenylosuccinate	metab_11009	Benzene and substituted derivatives
neg_5170	Pyroglutamic acid	metab_11011	Carboxylic acids and derivatives
neg_5172	S-Nitrosoglutathione	metab_11013	Carboxylic acids and derivatives
neg_5180	Guanosine	metab_11021	Purine nucleosides
neg_5181	Inosine	metab_11022	Purine nucleosides
neg_5204	N-Acetyl-L-glutamate 5-semialdehyde	metab_11045	Carboxylic acids and derivatives
neg_5215	Molybdopterin precursor Z	metab_11056	Pteridines and derivatives
neg_5216	2-Ethylhydracrylic acid	metab_11057	Fatty Acyls
neg_5233	3-Fucosyllactose	metab_11074	Organooxygen compounds
neg_5246	Orotidylic acid	metab_11087	Pyrimidine nucleotides
neg_5254	Threoninyl-Asparagine	metab_11095	Carboxylic acids and derivatives
neg_5258	Tyrosyl-Proline	metab_11099	Carboxylic acids and derivatives
neg_5260	Indolylacryloylglycine	metab_11101	Carboxylic acids and derivatives
neg_5265	Dihydromaleimide beta-D-glucoside	metab_11106	Organooxygen compounds
neg_5268	E-3174	metab_11109	Benzene and substituted derivatives
neg_5271	L-Norleucine	metab_11112	Carboxylic acids and derivatives
neg_5274	Gamma-Glutamylhistidine	metab_11115	Carboxylic acids and derivatives
neg_5276	Aspartylglycosamine	metab_11117	Organooxygen compounds
neg_5277	Trans-trans-Muconic acid	metab_11118	Fatty Acyls
neg_5283	Nebularine	metab_11124	Purine nucleosides
neg_5298	3-Dehydroquinate	metab_11138	Hydroxy acids and derivatives
neg_5325	A-L-Arabinofuranosyl-(1->3)-b-D-xylopyranosyl-(1->4)-D-xylose	metab_11165	Organooxygen compounds
neg_5341	(a-D-mannosyl)2-b-D-mannosyl-N-acetylglucosamine	metab_11181	Organooxygen compounds
neg_5346	Gravacridonediol methyl ether	metab_11186	Quinolines and derivatives
neg_5368	Maltitol	metab_11208	Fatty Acyls
neg_5371	Norophthalmic acid	metab_11211	Carboxylic acids and derivatives
neg_5375	Digalacturonate	metab_11214	Organooxygen compounds
neg_5385	Argininosuccinic acid	metab_11224	Carboxylic acids and derivatives
neg_5387	Glyceraldehyde	metab_11226	Organooxygen compounds
neg_5392	N-Acetyllactosamine	metab_11231	Organooxygen compounds
neg_5393	Aspartyl-Arginine	metab_11232	Carboxylic acids and derivatives
neg_5399	Citric acid	metab_11238	Carboxylic acids and derivatives
neg_5424	Acaciabiuronic acid	metab_11263	Organooxygen compounds
neg_5429	Uridine diphosphate-N-acetylglucosamine	metab_11268	Pyrimidine nucleotides
neg_5433	Erythrono-1,4-lactone	metab_11272	Lactones
neg_5434	D-Xylose	metab_11273	Organooxygen compounds
neg_5458	D-altro-D-manno-Heptose	metab_11296	Organooxygen compounds
neg_5462	23-Hydroxyphysalolactone	metab_11300	Steroids and steroid derivatives
neg_5466	3-cis-Hydroxyglipizide	metab_11304	Benzene and substituted derivatives
neg_5468	2-Hydroxyadipic acid	metab_11306	Fatty Acyls
neg_5472	Erythronic acid	metab_11310	Organooxygen compounds
neg_5482	Niazidin	metab_11320	_
neg_5483	Glutaminyltyrosine	metab_11321	Carboxylic acids and derivatives
neg_5487	3-Hydroxyflavone	metab_11325	Flavonoids
neg_5489	Arabinonic acid	metab_11327	Organooxygen compounds
neg_5499	L-Aspartic acid	metab_11337	Carboxylic acids and derivatives
neg_5565	1-(sn-Glycero-3-phospho)-1D-myo-inositol	metab_11403	Glycerophospholipids
neg_5569	Glucose 1-phosphate	metab_11407	Organooxygen compounds
neg_5579	SM(d17:1/24:0)	metab_11417	Sphingolipids
neg_5596	Methionyl-Aspartate	metab_11434	Carboxylic acids and derivatives
neg_2043	1-Pyrroline-5-carboxylic acid	metab_11509	Carboxylic acids and derivatives
neg_5020	2-Hydroxycinnamic acid	metab_11510	Cinnamic acids and derivatives
neg_5066	Acetylcysteine	metab_11511	Carboxylic acids and derivatives
neg_5080	Amylose	metab_11512	Organooxygen compounds
neg_4876	Caffeic Acid	metab_11513	Cinnamic acids and derivatives
neg_4248	Dodecanedioic acid	metab_11515	Fatty Acyls
neg_2	Dulcitol	metab_11516	Organooxygen compounds
neg_2119	Enalaprilat	metab_11517	Carboxylic acids and derivatives
neg_3647	Estradiol	metab_11518	Steroids and steroid derivatives
neg_2632	Estrone	metab_11519	Steroids and steroid derivatives
neg_3634	Ginsenoside Rf	metab_11520	Glycerolipids
neg_2644	Hexadecanedioic acid	metab_11521	Fatty Acyls
neg_1659	Isocitrate	metab_11522	Carboxylic acids and derivatives
neg_2087	Kanokoside A	metab_11523	Carboxylic acids and derivatives
neg_3874	MYCOPHENOLIC ACID	metab_11524	Isocoumarans
neg_33	Maltose	metab_11525	Organooxygen compounds
neg_5297	N-Acetylneuraminic acid	metab_11526	Organooxygen compounds
neg_5169	Nicotinic acid	metab_11527	Carboxylic acids and derivatives
neg_1213	Phenyllactic acid	metab_11528	Phenylpropanoic acids
neg_1816	Pyrocatechol	metab_11529	Phenols
neg_1676	SN-38	metab_11530	Camptothecins
neg_2548	Ubiquinone-1	metab_11531	Prenol lipids
