# Supplementary material for: UPLC-TOF/MS-based metabolomics reveals the chemical changes and in vitro biological effects in fermentation of white ginseng by four probiotics
Source: Front Microbiol. 2022 Nov 24;13:1022200. doi: 10.3389/fmicb.2022.1022200 (PMC9729340; doi:10.3389/fmicb.2022.1022200)
Supplement: Supplementary file 3 [file Table_3.XLS]

## Sheet: LP-vs-PP
Metabolite	Metab ID	Formula	mode	M/Z	Retention time	adducts	VIP_PLS-DA	FC(LP/PP)	P_value	LP_1	LP_2	LP_3	PP_1	PP_2	PP_3
Indoleacetaldehyde	metab_6493	C10H9NO	neg	204.067	4.18985	M-H, M+FA-H	1.42503	2.84467	1.977e-05	3.7746	3.4768	3.7903	1.297	1.2908	1.2935
2-Polyprenyl-3-methyl-5-hydroxy-6-methoxy-1,4-benzoquinone	metab_7072	C18H24O4	neg	285.15	8.00883	M-H2O-H, M-H	1.28838	0.125313	0.01428	0.1407	0.1395	0.14	0.6655	1.2286	1.4591
L-Fucose	metab_7283	C6H12O5	neg	145.05	2.86987	M-H2O-H, M-H	1.22038	2.43552	0.032	1.683	0.8878	1.5947	0.631	0.5383	0.5403
2-Hydroxy-4-methylbenzaldehyde	metab_7370	C8H8O2	neg	181.051	3.13103	M-H, M+FA-H	1.42122	2.58879	6.159e-05	4.2396	3.9987	4.2258	1.3997	1.8228	1.5918
Wyerone	metab_7519	C15H14O4	neg	773.262	0.811483	3M-H	1.42008	4.67494	7.881e-05	4.0203	3.9246	4.0288	0.4865	0.9752	1.0994
6-{[2-(2,4-dihydroxyphenyl)-3-(8-hydroxy-3,7-dimethylocta-2,6-dien-1-yl)-4-oxo-4H-chromen-7-yl]oxy}-3,4,5-trihydroxyoxane-2-carboxylic acid	metab_7542	C31H34O12	neg	619.176	1.119	M+Na-2H	1.29666	0.279807	0.01312	0.3116	1.7268	0.3104	2.7508	2.884	2.7604
Deoxyinosine	metab_7553	C10H12N4O4	neg	563.184	1.17418	2M+Hac-H	1.2948	4.77424	0.01325	2.436	2.0912	1.9443	0.0773	1.2014	0.0767
Adenosine diphosphate ribose	metab_7606	C15H23N5O14P2	neg	540.055	2.51582	M-H2O-H	1.42659	1524.77	9.816e-06	2.9195	2.6018	2.8826	0.0019	0.0018	0.0018
Kaempferol 3-(6''-rhamnosylsophoroside)	metab_7704	C33H40O20	neg	777.18	3.00547	M+Na-2H	1.39362	2.00351	0.000983	2.1518	2.2786	2.4162	1.355	1.0302	1.0328
3-(Methylthio)propyl acetate	metab_7712	C6H12O2S	neg	193.053	3.0486	M+FA-H	1.34156	3.19879	0.00575	2.0215	1.4428	2.2647	0.5996	0.5948	0.5969
3-Phenylpropionylglycine	metab_7748	C11H13NO3	neg	252.088	3.24905	M+FA-H	1.42402	2.90148	2.941e-05	3.3676	3.1841	3.4319	1.0907	1.289	1.0619
(2S,2'S)-Pyrosaccharopine	metab_7914	C11H18N2O5	neg	279.094	3.95877	M+Na-2H	1.23269	0.476732	0.02783	0.3037	1.0956	1.0163	1.5477	1.7721	1.7468
Hovenidulcioside B1	metab_7945	C44H70O16	neg	889.435	4.0473	M+Cl	1.39253	0.144721	0.001089	0.1927	0.1912	0.1919	1.3957	1.0657	1.5162
Valtrate	metab_7959	C10H12O5	neg	233.043	4.13522	M+Na-2H	1.42935	2.79396	7.493e-07	2.3488	2.3022	2.4004	0.8439	0.8384	0.8408
D-Erythroascorbic acid 1'-a-D-xylopyranoside	metab_8203	C10H14O9	neg	313.036	5.3564	M+Cl	1.38509	2.04069	0.001644	1.3995	1.7707	1.6145	0.7845	0.7791	0.7814
Tetrahydrocorticosterone	metab_8671	C21H34O4	neg	395.244	8.54922	M+FA-H	1.21584	0.440672	0.03207	1.2203	1.2265	0.1892	1.9711	2.0459	1.9659
Camelledionol	metab_8795	C29H44O3	neg	439.325	9.51805	M-H	1.1989	0.473913	0.03765	1.2095	0.5391	0.5404	1.6672	1.8614	1.3025
BYSSOCHLAMIC ACID	metab_8948	C18H20O6	neg	331.12	14.1313	M-H	1.36005	3.91378	0.00356	1.9442	1.6382	1.2667	0.415	0.411	0.4127
3-(1-Hydroxymethyl-1-propenyl)pentanedioic acid	metab_10538	C9H14O5	neg	247.083	4.07943	M+FA-H	1.42659	0.0007609	1.21e-05	0.0011	0.0011	0.0011	1.4162	1.3326	1.5183
JWH 073 2'-naphthyl-N-(2-methylpropyl) isomer	metab_10586	C23H21NO	neg	326.158	3.96897	M-H	1.42814	4.21355	3.581e-06	2.2549	2.2165	2.361	0.5837	0.5177	0.5197
3,7-dihydroxy-2H-chromen-2-one	metab_10609	C9H6O4	neg	223.024	3.9028	M+FA-H	1.40626	3.59422	0.0004201	1.9502	1.7824	2.0133	0.6798	0.5968	0.3218
2'-Deoxymugineic acid	metab_10643	C12H20N2O7	neg	285.11	3.8052	M-H2O-H	1.32643	0.279855	0.007849	0.0059	0.9583	0.6529	1.9473	1.9093	1.9199
Guanosine	metab_11021	C10H13N5O5	neg	282.084	2.83843	M-H	1.40907	0.471998	0.0003272	1.2486	1.7575	1.5444	3.2018	3.2212	3.2187
Indolylacryloylglycine	metab_11101	C13H12N2O3	neg	281.035	2.38608	M+K-2H	1.41656	0.0320551	0.0001477	0.0514	0.0509	0.0511	1.8	1.4244	1.5623
(a-D-mannosyl)2-b-D-mannosyl-N-acetylglucosamine	metab_11181	C26H45NO21	neg	706.244	1.10065	M-H	1.36112	2.30598	0.003447	2.8174	2.4974	2.7792	0.8206	1.1003	1.5902
Glyceraldehyde	metab_11226	C3H6O3	neg	269.087	0.7932	3M-H	1.31893	21.1068	0.009603	1.9256	3.0378	1.559	0.1037	0.1024	0.103
Uridine diphosphate-N-acetylglucosamine	metab_11268	C17H27N3O17P2	neg	606.077	0.71125	M-H	1.3038	0.000368992	0.01137	0.0006	0.0006	0.0006	1.9269	1.9375	0.8661
2-Hydroxycinnamic acid	metab_11510	C9H8O3	neg	163.041	3.14022	M-H	1.42036	4.26659	7.549e-05	3.0771	2.9453	3.158	0.5926	0.9691	0.5899
Caffeic Acid	metab_11513	C9H8O4	neg	179.034	3.5777	M-H	1.37056	2.2838	0.002575	2.231	2.2465	2.0512	1.2447	0.6512	0.9624
Cysteinyl-Cysteine	metab_139	C6H12N2O3S2	pos	207.028	4.20168	M+H-H2O, M+H, M+H-2H2O	1.32925	0.015383	0.02419	0.0138	0.0143	0.0151	0.8187	0.5528	1.4329
Ser Leu	metab_1379	C9H18N2O4	pos	260.16	2.94992	M+H, M+ACN+H	1.36179	0.411302	0.01577	0.3917	0.8066	0.5268	1.0829	1.6332	1.4775
1-Octen-3-yl glucoside	metab_1582	C14H26O6	pos	255.158	3.90787	M+H-2H2O, M+H	1.41048	2.32061	0.00808	1.1361	1.2713	1.0772	0.6055	0.6388	0.2564
6-[2,3-dihydroxy-5-({[3,4,5-trihydroxy-6-(hydroxymethyl)oxan-2-yl]oxy}carbonyl)phenoxy]-3,4,5-trihydroxyoxane-2-carboxylic acid	metab_1956	C19H24O16	pos	473.089	1.53467	M+H-2H2O	1.36952	0.191071	0.01516	0.196	0.2024	0.2115	0.8768	0.83	1.4857
Flavine mononucleotide (FMN)	metab_2098	C17H21N4O9P	pos	457.111	3.14725	M+H	1.51649	2.3596	1.147e-05	2.1445	1.9941	2.0499	0.8844	0.8749	0.8637
Gly Val Leu	metab_2140	C13H25N3O4	pos	288.191	3.31623	M+H	1.39955	0.313893	0.00993	1.0955	0.8159	0.0745	1.9636	2.2117	2.1512
Val Phe Val	metab_2248	C19H29N3O4	pos	364.221	3.76022	M+H	1.51012	0.0611171	7.055e-05	0.0243	0.1019	0.2118	1.6843	1.9804	1.8664
N-[2-hydroxy-2-(4-methoxyphenyl)ethyl]-3-phenylpropanimidic acid	metab_2251	C18H21NO3	pos	341.186	3.78255	M+ACN+H	1.48669	3.45849	0.000739	1.7903	1.6047	1.4408	0.4009	0.6065	0.3908
Quercetin 4'-glucoside	metab_2375	C21H20O12	pos	447.092	4.47652	M+H-H2O	1.517	0.280789	9.004e-06	0.5759	0.5887	0.6067	2.1984	2.0925	2.0181
Antibiotic CJ 15544	metab_2581	C25H34O6	pos	494.253	5.7946	M+ACN+Na	1.23581	4.25645	0.04945	1.1698	0.7442	1.2032	0.732	0.0001	0.0001
1-(9Z-tetradecenoyl)-glycero-3-phosphate	metab_2735	C17H33O7P	pos	398.233	7.1372	M+NH4	1.51154	0.368443	5.311e-05	0.5048	0.5168	0.5337	1.4873	1.4128	1.3214
7',8'-Dihydro-8'-hydroxycitraniaxanthin	metab_2792	C33H44O3	pos	511.316	7.54685	M+Na	1.43342	0.170097	0.004855	0.2201	0.2271	0.237	1.4037	1.6475	0.9729
MG(0:0/18:4(6Z,9Z,12Z,15Z)/0:0)	metab_3279	C21H34O4	pos	389.209	14.1827	M+K	1.49394	7.28299	0.0004552	2.5817	2.1667	2.0222	0.2354	0.2309	0.4634
(6alpha,22E)-6-Hydroxy-4,7,22-ergostatrien-3-one	metab_3727	C28H42O2	pos	411.323	8.68678	M+H	1.45421	0.158873	0.002953	0.2012	0.2077	0.217	1.0285	1.292	1.6193
Prenyl glucoside	metab_4084	C11H20O6	pos	514.29	6.98255	2M+NH4	1.36872	2.4207	0.01462	1.7823	2.2054	1.8503	1.2916	0.5361	0.584
Prexanthoperol	metab_4447	C20H26O3	pos	332.221	5.57595	M+NH4	1.25196	2.06647	0.04656	0.9107	1.5138	1.511	0.3849	0.8055	0.7144
N-Desmethylterbinafine	metab_4539	C20H23N	pos	322.154	5.28897	M+2Na-H	1.25341	3.32328	0.04383	0.322	0.1853	0.3854	0.1696	0.0397	0.0593
Leu Leu Phe	metab_4843	C21H33N3O4	pos	392.253	4.35785	M+H	1.51818	0.463673	3.881e-06	0.7839	0.7984	0.8187	1.7267	1.7682	1.6842
Ala Phe Leu	metab_4924	C18H27N3O4	pos	350.207	4.09853	M+H	1.50017	0.182735	0.0002656	0.1359	0.6553	0.5837	2.4628	2.601	2.4598
3-(2,4-dihydroxy-3,5-dimethoxyphenyl)propanoic acid	metab_4953	C11H14O6	pos	260.112	4.0302	M+NH4	1.43402	1317.64	0.004854	0.7806	0.4886	0.9309	0.0006	0.0006	0.0005
Asp Ile Leu	metab_4973	C16H29N3O6	pos	360.213	3.95253	M+H	1.49791	0.312829	0.0003281	0.5711	1.131	0.9022	2.735	2.8414	2.7471
Leu Val Ile	metab_4980	C17H33N3O4	pos	344.254	3.93037	M+H	1.51555	0.480428	1.645e-05	1.2827	1.2992	1.3221	2.6729	2.8181	2.633
Glu Ile Leu	metab_5035	C17H31N3O6	pos	374.228	3.76022	M+H	1.51051	0.357662	7.177e-05	0.9108	0.8007	0.7392	2.1794	2.4187	2.2529
Leu Pro Leu	metab_5065	C17H31N3O4	pos	342.238	3.68222	M+H	1.51093	0.411242	6.121e-05	0.7883	0.8029	0.8233	1.8468	2.0708	1.9536
Val Val Ile	metab_5103	C16H31N3O4	pos	330.238	3.57055	M+H	1.51331	0.384817	3.515e-05	0.7618	0.7762	0.7963	1.9191	2.129	2.0177
Ile Leu	metab_5209	C12H24N2O3	pos	245.185	3.32857	M+H	1.5197	0.00947974	8.077e-07	0.0357	0.0107	0.0105	1.9822	2.0694	1.9444
Val Ile Tyr	metab_5213	C20H31N3O5	pos	394.231	3.31623	M+H	1.4702	0.0394687	0.001635	0.1184	0.0028	0.0303	1.0078	1.5576	1.2751
Ala Ile	metab_5365	C9H18N2O3	pos	203.139	2.97108	M+H	1.45981	0.191904	0.002617	0.9385	0.0633	0.271	2.1853	2.151	2.2979
DL-Ornithino-L-alanine	metab_5393	C8H17N3O4	pos	202.118	2.92827	M+H-H2O	1.50863	1543.53	9.854e-05	2.7288	2.2953	2.8487	0.0017	0.0017	0.0017
Threoninyl-Lysine	metab_5409	C10H21N3O4	pos	289.187	2.90642	M+ACN+H	1.39659	2.31537	0.01005	1.2539	1.9118	1.4981	0.6807	0.6721	0.6619
8-Hydroxyguanosine	metab_5505	C10H13N5O6	pos	282.085	2.36212	M+H-H2O	1.37376	4.25369	0.01358	0.8537	0.8118	0.4974	0.3038	0.1038	0.101
6-[5-(2-carboxy-2-oxoethyl)-2,3-dihydroxyphenoxy]-3,4,5-trihydroxyoxane-2-carboxylic acid	metab_5531	C15H16O12	pos	389.069	1.86248	M+H	1.5197	4.68288	9.715e-07	2.3453	2.2387	2.349	0.5014	0.494	0.4852
Pyridoxine (Vitamin B6)	metab_5534	C8H11NO3	pos	170.08	1.80065	M+H	1.3435	2.98142	0.01959	2.2543	1.4616	1.7226	0.4003	1.0446	0.3796
Niacinamide	metab_5562	C6H6N2O	pos	123.055	1.33367	M+H	1.51946	0.00220616	1.135e-06	0.0017	0.0018	0.0178	3.1354	3.3482	3.1635
Acetylcholine	metab_5668	C7H15NO2	pos	146.117	0.717867	M+H	1.49193	3.09302	0.0005869	4.1418	4.0595	4.1678	1.679	1.5414	0.7778
Ophthalmic acid	metab_5693	C11H19N3O6	pos	307.161	0.669033	M+NH4	1.39776	0.451704	0.009558	0.6638	1.3837	0.6965	2.0388	1.9503	2.0867
D-Galactose	metab_5910	C6H12O6	pos	198.097	0.65005	M+NH4, 2M+Na, 2M+K, 2M+3H2O+2H	1.31943	0.486466	0.02541	0.5007	1.7096	1.5638	2.5436	2.5821	2.6322

## Sheet: BP-vs-PP
Metabolite	Metab ID	Formula	mode	M/Z	Retention time	adducts	VIP_PLS-DA	FC(BP/PP)	P_value	BP_1	BP_2	BP_3	PP_1	PP_2	PP_3
3,4,5-trihydroxy-6-{[(4E)-5-(4-methoxyphenyl)-3-oxopent-4-en-2-yl]oxy}oxane-2-carboxylic acid	metab_6527	C18H22O9	neg	381.119	M-H, M+Cl	4.59477	1.17681	90.765	0.04912	3.7569	0.9581	2.1559	0.0254	0.0251	0.0252
Kaempferol 3-(6''-rhamnosylsophoroside)	metab_7704	C33H40O20	neg	777.18	M+Na-2H	3.00547	1.39789	2.00702	0.001258	2.3502	2.1051	2.4013	1.355	1.0302	1.0328
N,O-Didesmethylvenlafaxine glucuronide	metab_7823	C21H31NO8	neg	406.187	M-H2O-H	3.56658	1.35293	4.08878	0.005536	2.1857	1.4158	2.1452	0.6489	0.3776	0.3793
Camelledionol	metab_8795	C29H44O3	neg	439.325	M-H	9.51805	1.36895	0.361801	0.003573	0.5546	0.6515	0.5414	1.6672	1.8614	1.3025
(+/-)9-HpODE	metab_9025	C18H32O4	neg	311.223	M-H	14.1118	1.25823	0.452392	0.02443	0.3243	0.4602	0.4072	0.9781	0.6188	1.0369
Caffeic Acid	metab_11513	C9H8O4	neg	179.034	M-H	3.5777	1.37123	2.32473	0.00336	2.0724	2.1473	2.4256	1.2447	0.6512	0.9624
Peonidin pentose	metab_1611	C21H20O10	pos	433.113	M+H, M+Na	4.0652	1.36394	0.105362	0.007763	0.0009	0.0017	0.0009	0.0073	0.0122	0.014
L-Ornithine	metab_1847	C5H12N2O2	pos	133.097	M+H	0.555717	1.20948	2.91097	0.04456	1.9933	0.8767	1.8578	0.6716	0.4551	0.4974
Lactosamine	metab_1915	C12H23NO10	pos	324.127	M+H-H2O	0.894533	1.26264	2.55171	0.03686	1.5014	1.4601	1.22	0.2915	1.0675	0.2799
N-[2-hydroxy-2-(4-methoxyphenyl)ethyl]-3-phenylpropanimidic acid	metab_2251	C18H21NO3	pos	341.186	M+ACN+H	3.78255	1.30736	2.16048	0.04017	0.7415	1.3142	0.9668	0.4009	0.6065	0.3908
6-bromo-tetracosa-5E,9Z-dienoic acid	metab_2277	C24H43BrO2	pos	443.252	M+H	3.93037	1.28809	2.49713	0.02615	1.6258	1.6801	1.9109	0.7519	1.168	0.1693
Quercetin 4'-glucoside	metab_2375	C21H20O12	pos	447.092	M+H-H2O	4.47652	1.46247	0.347789	9.445e-05	0.7576	0.6001	0.8365	2.1984	2.0925	2.0181
7-hydroxy-10E,16-heptadecadien-8-ynoic acid	metab_2690	C17H26O3	pos	279.195	M+H	6.66673	1.26227	0.285861	0.02774	0.1636	1.4345	0.1607	1.9498	2.2247	1.9775
7',8'-Dihydro-8'-hydroxycitraniaxanthin	metab_2792	C33H44O3	pos	511.316	M+Na	7.54685	1.37301	0.170694	0.004864	0.2286	0.2333	0.2247	1.4037	1.6475	0.9729
4alpha-Hydroxymethyl-4beta-methyl-5alpha-cholesta-8,24-dien-3beta-ol	metab_3450	C29H48O2	pos	411.361	M+H-H2O	10.5125	1.44742	0.43823	8.918e-05	0.9949	1.1689	0.9864	2.431	2.4761	2.2795
Ercalcitriol	metab_3620	C28H44O3	pos	411.325	M+H-H2O	9.30027	1.33396	0.469204	0.01039	0.6112	1.2335	1.445	2.3616	2.5112	2.1398
(6alpha,22E)-6-Hydroxy-4,7,22-ergostatrien-3-one	metab_3727	C28H42O2	pos	411.323	M+H	8.68678	1.41135	0.159482	0.002958	0.2091	0.2135	0.2055	1.0285	1.292	1.6193
Cis-[8]-Shogaol	metab_3750	C19H28O3	pos	305.21	M+H	8.5708	1.45965	0.0467436	1.616e-05	0.0606	0.0621	0.0594	1.2729	1.3962	1.228
Prenyl glucoside	metab_4084	C11H20O6	pos	514.29	2M+NH4	6.98255	1.33124	2.43563	0.01144	1.9288	1.817	2.1285	1.2916	0.5361	0.584
1-Methylestra-1,3,5(10),6-tetraene-3,17beta-diol	metab_4125	C19H24O2	pos	285.184	M+H	6.79288	1.25576	0.417554	0.02733	0.2124	0.9739	0.7904	1.7518	1.6885	1.294
2-methyl-2-(4-methylpent-3-en-1-yl)-2H-chromene-6,8-diol	metab_4930	C16H20O3	pos	278.174	M+NH4	4.08803	1.38467	0.00276671	0.003769	0.0016	0.0016	0.0015	0.6989	0.6162	0.3863
1-Acetyl-3,14,20-trihydroxywitha-5,24-dienolide 3-glucoside	metab_5038	C36H54O12	pos	711.401	M+CH3OH+H	3.74972	1.26967	2.5903	0.02408	1.0065	0.6671	1.1315	0.1933	0.4573	0.4325
Val Ile Tyr	metab_5213	C20H31N3O5	pos	394.231	M+H	3.31623	1.35929	0.194453	0.008198	0.5229	0.1615	0.0624	1.0078	1.5576	1.2751
6-[5-(2-carboxy-2-oxoethyl)-2,3-dihydroxyphenoxy]-3,4,5-trihydroxyoxane-2-carboxylic acid	metab_5531	C15H16O12	pos	389.069	M+H	1.86248	1.4605	3.12057	1.662e-05	1.6249	1.5075	1.4889	0.5014	0.494	0.4852
Pyridoxine (Vitamin B6)	metab_5534	C8H11NO3	pos	170.08	M+H	1.80065	1.22706	2.46012	0.03503	1.7261	1.1402	1.6202	0.4003	1.0446	0.3796
His Leu	metab_5540	C12H20N4O3	pos	269.16	M+H	1.67815	1.29769	3.29086	0.01775	1.7215	0.9449	1.7494	0.4548	0.4477	0.4394
Agmatine	metab_5738	C5H14N4	pos	131.129	M+H	0.620367	1.21769	2.15632	0.04154	2.0149	1.0557	1.629	0.6917	0.6574	0.8312

## Sheet: SP-vs-PP
Metabolite	Metab ID	Formula	mode	M/Z	Retention time	adducts	VIP_PLS-DA	FC(SP/PP)	P_value	SP_1	SP_2	SP_3	PP_1	PP_2	PP_3
2-Polyprenyl-3-methyl-5-hydroxy-6-methoxy-1,4-benzoquinone	metab_7072	C18H24O4	neg	285.15	8.00883	M-H2O-H, M-H	1.21585	0.141503	0.01521	0.1603	0.1574	0.1569	0.6655	1.2286	1.4591
L-Fucose	metab_7283	C6H12O5	neg	145.05	2.86987	M-H2O-H, M-H	1.35516	6.98193	1.358e-07	4.0243	3.9262	3.9865	0.631	0.5383	0.5403
6-{[2-(2,4-dihydroxyphenyl)-3-(8-hydroxy-3,7-dimethylocta-2,6-dien-1-yl)-4-oxo-4H-chromen-7-yl]oxy}-3,4,5-trihydroxyoxane-2-carboxylic acid	metab_7542	C31H34O12	neg	619.176	1.119	M+Na-2H	1.24421	0.277913	0.009733	0.3473	1.6444	0.3413	2.7508	2.884	2.7604
2-amino-4-({1-[(carboxymethyl)-C-hydroxycarbonimidoyl]-2-({5,9-dihydroxy-8,8-dimethyl-2-oxo-4-phenyl-2H,8H,9H,10H-pyrano[2,3-h]chromen-10-yl}sulfanyl)ethyl}-C-hydroxycarbonimidoyl)butanoic acid	metab_7558	C30H33N3O11S	neg	664.164	1.2837	M+Na-2H	1.33435	0.431064	0.0003406	0.9026	1.2438	0.893	2.3092	2.3862	2.3544
Adenosine diphosphate ribose	metab_7606	C15H23N5O14P2	neg	540.055	2.51582	M-H2O-H	1.3522	1924.33	7.22e-06	3.7667	3.4509	3.3877	0.0019	0.0018	0.0018
13-Hydroxyabscisic acid	metab_7620	C15H20O5	neg	315.101	2.76665	M+Cl	1.34323	2.50065	0.0001199	1.9861	1.8455	1.9056	0.6475	0.7714	0.8749
(2Z)-2-(hydroxymethyl)but-2-enoic acid	metab_7686	C5H8O3	neg	115.04	2.94048	M-H	1.29012	2.42882	0.003349	1.7172	1.6193	1.2452	0.6313	0.6264	0.6285
Kaempferol 3-(6''-rhamnosylsophoroside)	metab_7704	C33H40O20	neg	777.18	3.00547	M+Na-2H	1.33927	2.28183	0.0002041	2.579	2.5562	2.6626	1.355	1.0302	1.0328
3-(Methylthio)propyl acetate	metab_7712	C6H12O2S	neg	193.053	3.0486	M+FA-H	1.35405	5.70089	1.402e-06	3.5269	3.3352	3.3488	0.5996	0.5948	0.5969
Arecoline	metab_7771	C8H13NO2	neg	200.092	3.37193	M+FA-H	1.35274	3.88069	4.978e-06	2.5955	2.4759	2.4221	0.6235	0.6186	0.689
Valtrate	metab_7959	C10H12O5	neg	233.043	4.13522	M+Na-2H	1.35416	2.45512	1.284e-06	2.1117	2.0627	2.0207	0.8439	0.8384	0.8408
Hydroxyisonobilin	metab_7993	C20H26O6	neg	361.165	4.30777	M-H	1.33714	2.01573	0.0002794	2.4213	2.3927	2.4906	1.3774	1.2093	1.0367
(-)-Naringenin	metab_8171	C15H12O5	neg	271.06	5.22513	M-H	1.30198	2.23524	0.002261	2.4845	2.0886	2.696	1.0129	1.0071	1.2325
D-Erythroascorbic acid 1'-a-D-xylopyranoside	metab_8203	C10H14O9	neg	313.036	5.3564	M+Cl	1.34436	3.11796	9.715e-05	2.5093	2.2284	2.5721	0.7845	0.7791	0.7814
LysoPC(14:1(9Z))	metab_8339	C22H44NO7P	neg	502.231	6.12292	M+K-2H	1.18722	4.64181	0.0224	1.0384	1.754	1.0169	0.5102	0.0579	0.2527
Tetrahydrocorticosterone	metab_8671	C21H34O4	neg	395.244	8.54922	M+FA-H	1.12058	0.47653	0.04457	0.2646	1.1002	1.4856	1.9711	2.0459	1.9659
Ethyl 4-(acetylthio)butyrate	metab_9270	C8H14O3S	neg	425.129	9.83197	2M+FA-H	1.27349	0.350055	0.005329	0.6437	0.6365	0.6353	1.6413	2.2541	1.5779
Eriojaposide B	metab_9483	C25H40O11	neg	561.257	8.446	M+FA-H	1.31344	7.18151	0.001387	1.2657	1.3929	1.1645	0.4216	0.0552	0.0555
Ganoderic acid theta	metab_9541	C30H42O8	neg	567.242	8.12463	M+K-2H	1.32918	2.23784	0.0005265	3.2573	2.8509	2.7271	1.3195	1.3133	1.316
3,4,5-trihydroxy-6-{[(1E)-1-(4-methoxyphenyl)pent-1-en-3-yl]oxy}oxane-2-carboxylic acid	metab_10122	C18H24O8	neg	367.141	5.51405	M-H	1.32491	5.48668	0.0007217	2.2822	2.2538	2.2614	0.3657	0.097	0.7762
JWH 073 2'-naphthyl-N-(2-methylpropyl) isomer	metab_10586	C23H21NO	neg	326.158	3.96897	M-H	1.3528	3.19578	9.554e-06	1.6678	1.7197	1.7928	0.5837	0.5177	0.5197
3,7-dihydroxy-2H-chromen-2-one	metab_10609	C9H6O4	neg	223.024	3.9028	M+FA-H	1.20982	2.62012	0.01682	1.7682	1.2712	1.1473	0.6798	0.5968	0.3218
4-Hydroxycyclohexylcarboxylic acid	metab_10766	C7H12O3	neg	189.076	3.45978	M+FA-H	1.35405	13.5754	1.405e-06	3.035	2.8585	2.8548	0.2161	0.2136	0.2147
Myrigalone A	metab_10850	C18H20O4	neg	321.109	3.20993	M+Na-2H	1.24936	3.10584	0.009261	2.305	2.2575	2.1559	0.1117	0.8581	1.193
3,4,5-trihydroxy-6-(2-hydroxyethoxy)oxane-2-carboxylic acid	metab_10891	C8H14O8	neg	219.05	3.06008	M-H2O-H	1.34821	3.13476	3.757e-05	2.5339	2.3814	2.2512	0.7649	0.7595	0.7619
6-(4-carboxy-5-hydroxy-2-methoxyphenoxy)-3,4,5-trihydroxyoxane-2-carboxylic acid	metab_10902	C14H16O11	neg	341.053	3.02732	M-H2O-H	1.242	3.79645	0.01008	1.1854	1.3891	0.9501	0.5869	0.1488	0.1927
Inosine	metab_11022	C10H12N4O5	neg	267.073	2.83843	M-H	1.30944	5.98586	0.001713	1.808	1.3779	1.3862	0.3576	0.0687	0.3377
6-{[2-(3,4-dihydroxyphenyl)-7-hydroxy-3-{[3,4,5-trihydroxy-6-(hydroxymethyl)oxan-2-yl]oxy}-8aH-chromen-5-yl]oxy}-3,4,5-trihydroxyoxane-2-carboxylic acid	metab_11092	C27H30O17	neg	663.094	2.63043	M+K-2H	1.31653	29.9484	0.001181	1.9333	1.3978	1.3681	0.0527	0.0519	0.0523
(2S,3'S)-alpha-Amino-2-carboxy-5-oxo-1-pyrrolidinebutanoic acid	metab_11119	C9H14N2O5	neg	275.089	2.0178	M+FA-H	1.32645	3.20199	0.0006567	1.6329	1.325	1.6754	0.4945	0.4751	0.477
Gravacridonediol methyl ether	metab_11186	C20H21NO5	neg	755.288	1.05492	2M+FA-H	1.28181	0.243536	0.00429	0.0021	0.7703	1.1491	2.6182	2.5541	2.7188
Digalacturonate	metab_11214	C12H18O13	neg	369.068	0.847583	M-H	1.35563	17.841	3.45e-07	1.7283	1.8124	1.7986	0.1005	0.0991	0.0997
3,4,5-trihydroxy-6-(3-hydroxy-4-{7-hydroxy-3-[(2Z)-4-hydroxy-3-(4-methylpent-3-en-1-yl)but-2-en-1-yl]-4-oxo-4H-chromen-2-yl}phenoxy)oxane-2-carboxylic acid	metab_11215	C31H34O12	neg	619.176	0.838733	M+Na-2H	1.34401	0.446952	0.0001066	0.9446	0.9363	0.9349	1.9567	2.1278	2.215
N-Acetyllactosamine	metab_11231	C14H25NO11	neg	382.135	0.784217	M-H	1.3027	11363	0.002579	1.3626	1.5572	2.2057	0.0002	0.0001	0.0002
Caffeic Acid	metab_11513	C9H8O4	neg	179.034	3.5777	M-H	1.31837	2.53254	0.001067	2.4394	2.3758	2.4225	1.2447	0.6512	0.9624
Cysteinyl-Cysteine	metab_139	C6H12N2O3S2	pos	207.028	4.20168	M+H-H2O, M+H, M+H-2H2O	1.23372	0.0167095	0.02429	0.0157	0.015	0.0161	0.8187	0.5528	1.4329
(-)-Myrtenyl isovalerate	metab_1249	C15H24O2	pos	219.173	6.57007	M+H-H2O, M+H	1.26428	0.4078	0.0171	1.4286	1.8061	0.3414	2.9845	2.9203	2.8642
Ser Leu	metab_1379	C9H18N2O4	pos	260.16	2.94992	M+H, M+ACN+H	1.37481	0.0723891	0.001377	0.102	0.0979	0.1038	1.0829	1.6332	1.4775
1-Octen-3-yl glucoside	metab_1582	C14H26O6	pos	255.158	3.90787	M+H-2H2O, M+H	1.39959	4.14951	0.0002569	2.0854	2.0011	2.1406	0.6055	0.6388	0.2564
L-Ornithine	metab_1847	C5H12N2O2	pos	133.097	0.555717	M+H	1.30261	2.52309	0.009675	1.6547	1.358	1.0849	0.6716	0.4551	0.4974
Lactosamine	metab_1915	C12H23NO10	pos	324.127	0.894533	M+H-H2O	1.32058	3.40289	0.007371	1.8979	1.8401	1.8389	0.2915	1.0675	0.2799
Kaempferol 3-neohesperidoside-7-(2''-p-coumaryllaminaribioside)	metab_1948	C48H56O27	pos	533.155	1.44333	M+2H	1.15404	0.393416	0.04978	0.0078	3.2822	1.837	4.3709	4.3003	4.3613
6-[2,3-dihydroxy-5-({[3,4,5-trihydroxy-6-(hydroxymethyl)oxan-2-yl]oxy}carbonyl)phenoxy]-3,4,5-trihydroxyoxane-2-carboxylic acid	metab_1956	C19H24O16	pos	473.089	1.53467	M+H-2H2O	1.38914	3.34305	0.0006392	3.7945	3.2861	3.5917	0.8768	0.83	1.4857
Nummularine B	metab_1971	C32H41N5O6	pos	636.271	1.9053	M+2Na-H	1.15954	0.474719	0.04711	0.4583	2.9879	2.6391	4.2683	4.2774	4.2711
Dhurrin 6'-glucoside	metab_1989	C20H27NO12	pos	474.165	2.43578	M+H	1.37177	2.40712	0.001737	2.7867	2.7267	2.8044	0.8768	1.0009	1.5788
3,4,8,9,10-pentahydroxy-6-oxo-7-[5,6,12,13,14-pentahydroxy-4-(hydroxymethyl)-9-oxo-3,8-dioxatricyclo[8.4.0.0,]tetradeca-1(14),10,12-trien-11-yl]-6H-benzo[c]chromene-1-carboxylic acid	metab_2004	C27H20O18	pos	665.104	2.70043	M+CH3OH+H	1.40017	3.93664	0.0002511	2.2773	1.9689	1.8664	0.5258	0.5182	0.5091
2'',3''-Diacetylcosmosiin	metab_2012	C25H24O12	pos	481.117	2.78527	M+H-2H2O	1.18756	0.387863	0.03773	0.003	1.4261	1.0539	2.1944	2.1116	2.0962
PE(MonoMe(11,3)/MonoMe(11,5))	metab_2056	C45H78NO10P	pos	423.763	2.94992	M+H+Na	1.4169	3.1019	1.881e-06	2.8894	2.7473	2.8747	0.9248	0.9152	0.9038
Flavine mononucleotide (FMN)	metab_2098	C17H21N4O9P	pos	457.111	3.14725	M+H	1.40813	2.87201	8.153e-05	2.7063	2.4511	2.3766	0.8844	0.8749	0.8637
N-Carboxyethyl-g-aminobutyric acid	metab_2100	C7H13NO4	pos	158.081	3.15758	M+H-H2O	1.37229	2.7669	0.001815	1.8923	1.8539	1.8895	0.3684	0.7517	0.9171
Gln Ile Ile	metab_2233	C17H32N4O5	pos	373.244	3.71505	M+H	1.39893	0.362543	0.0002693	0.7759	1.0032	0.7529	2.1941	2.5073	2.2818
Val Phe Val	metab_2248	C19H29N3O4	pos	364.221	3.76022	M+H	1.38861	0.117679	0.0006738	0.5108	0.0824	0.0578	1.6843	1.9804	1.8664
N-[2-hydroxy-2-(4-methoxyphenyl)ethyl]-3-phenylpropanimidic acid	metab_2251	C18H21NO3	pos	341.186	3.78255	M+ACN+H	1.25041	2.36859	0.02221	0.7913	1.3283	1.1929	0.4009	0.6065	0.3908
6-bromo-tetracosa-5E,9Z-dienoic acid	metab_2277	C24H43BrO2	pos	443.252	3.93037	M+H	1.18227	2.29322	0.03973	1.6417	1.7023	1.4473	0.7519	1.168	0.1693
N-Ribosylhistidine	metab_2371	C11H17N3O6	pos	305.143	4.46635	M+NH4	1.38169	2.36233	0.001019	2.1394	2.0405	2.2541	0.8114	1.1663	0.7464
Quercetin 4'-glucoside	metab_2375	C21H20O12	pos	447.092	4.47652	M+H-H2O	1.4161	0.293771	9.42e-06	0.6206	0.6056	0.6273	2.1984	2.0925	2.0181
LysoPE(0:0/18:2(9Z,12Z))	metab_2509	C23H44NO7P	pos	460.285	5.30897	M+H-H2O	1.17118	0.435586	0.04323	1.404	1.4594	0.1147	2.215	2.2917	2.3317
3-ketosphinganine	metab_2771	C18H37NO2	pos	300.289	7.39018	M+H	1.39825	2.61944	0.0003355	3.0419	2.8341	2.7746	0.9363	1.0023	1.3654
Pro His Arg Ser	metab_2846	C20H33N9O6	pos	496.267	8.09348	M+H	1.40354	2.28639	0.0001667	4.1772	3.7574	3.658	1.7012	1.6905	1.6777
Polyoxyethylene (600) monoricinoleate	metab_2875	C21H40O3	pos	341.302	8.40613	M+H	1.27314	2.11719	0.01554	2.1527	2.4418	1.9087	1.2226	1.2972	0.5513
MG(0:0/18:4(6Z,9Z,12Z,15Z)/0:0)	metab_3279	C21H34O4	pos	389.209	14.1827	M+K	1.29532	2.92449	0.0109	0.866	0.7419	1.1108	0.2354	0.2309	0.4634
Ser Val Phe Glu	metab_3626	C22H32N4O8	pos	481.23	9.28027	M+H	1.39455	2.15169	0.0004071	2.2826	2.0154	2.3823	1.0451	1.0352	1.0234
N,N-Dimethylsphingosine	metab_3906	C20H41NO2	pos	328.321	7.821	M+H	1.39922	2.57783	0.0002896	2.5422	2.3382	2.1252	0.916	0.9064	0.895
3-hydroxypristanic acid	metab_3992	C19H38O3	pos	332.315	7.4197	M+NH4	1.38068	2.05357	0.001059	2.9491	2.5791	2.4073	1.2991	1.2888	1.2764
Prenyl glucoside	metab_4084	C11H20O6	pos	514.29	6.98255	2M+NH4	1.30847	2.47668	0.008808	1.9011	2.0155	2.0563	1.2916	0.5361	0.584
Dextrorphan O-glucuronide	metab_4378	C23H31NO7	pos	398.194	5.7751	M+H-2H2O	1.3072	3.93325	0.009064	1.9681	1.5065	1.4759	0.2499	0.1803	0.8283
Hydroxyclomipramine glucuronide	metab_4416	C25H31ClN2O7	pos	548.219	5.66762	M+ACN+H	1.19861	0.259384	0.03748	0.0467	0.0447	0.9451	1.5427	1.1391	1.3133
(Z)-9-Cycloheptadecen-1-one	metab_4822	C17H30O	pos	273.217	4.42418	M+Na	1.41801	4.3155	3.901e-07	2.7343	2.6336	2.6415	0.6275	0.6192	0.6093
Leu Leu Phe	metab_4843	C21H33N3O4	pos	392.253	4.35785	M+H	1.4168	0.481576	3.822e-06	0.8343	0.8174	0.8418	1.7267	1.7682	1.6842
3-Methyladipic acid	metab_5037	C7H12O4	pos	143.07	3.76022	M+H-H2O	1.41619	5.22722	3.748e-06	2.4853	2.3174	2.4798	0.4719	0.4647	0.4562
Leu Pro Leu	metab_5065	C17H31N3O4	pos	342.238	3.68222	M+H	1.40885	0.427031	6.658e-05	0.8389	0.8219	0.8464	1.8468	2.0708	1.9536
Val Val Ile	metab_5103	C16H31N3O4	pos	330.238	3.57055	M+H	1.41126	0.399951	3.78e-05	0.8118	0.795	0.8192	1.9191	2.129	2.0177
Tryptophyl-Alanine	metab_5104	C14H17N3O3	pos	258.123	3.57055	M+H-H2O	1.2096	682.595	0.03523	0.594	1.3875	0.5599	0.0013	0.0012	0.0012
CDP-DG(18:0/22:3(10Z,13Z,16Z))	metab_5162	C52H91N3O15P2	pos	552.79	3.43007	M+2Na	1.40942	0.489323	5.772e-05	1.0272	1.026	0.9165	1.9619	2.1102	1.9974
Cinnamyl acetate	metab_5180	C11H12O2	pos	194.117	3.3969	M+NH4	1.41583	50.5179	5.038e-06	1.9815	1.8387	2.0324	0.0396	0.0387	0.0376
Ile Leu	metab_5209	C12H24N2O3	pos	245.185	3.32857	M+H	1.41779	0.00382741	7.437e-07	0.0039	0.018	0.0011	1.9822	2.0694	1.9444
Val Ile Tyr	metab_5213	C20H31N3O5	pos	394.231	3.31623	M+H	1.3542	0.104219	0.002989	0.2849	0.1056	0.0098	1.0078	1.5576	1.2751
PA(20:2(11Z,14Z)/20:5(5Z,8Z,11Z,14Z,17Z))	metab_5289	C43H71O8P	pos	396.235	3.12475	M+2Na	1.41647	80.7292	3.329e-06	2.9031	2.6619	2.8055	0.0116	0.0026	0.0895
Ala Ile	metab_5365	C9H18N2O3	pos	203.139	2.97108	M+H	1.41763	0.0311307	1.104e-06	0.0694	0.0665	0.0707	2.1853	2.151	2.2979
Hoduloside II	metab_5403	C48H78O19	pos	491.253	2.90642	M+H+Na	1.41734	278.851	1.179e-06	3.3455	3.2291	3.4726	0.0123	0.012	0.0117
Threoninyl-Lysine	metab_5409	C10H21N3O4	pos	289.187	2.90642	M+ACN+H	1.31995	2.75462	0.007077	1.8081	1.4714	2.2716	0.6807	0.6721	0.6619
8-Oxo-dGMP	metab_5484	C10H14N5O8P	pos	427.076	2.66743	M+ACN+Na	1.35154	0.15061	0.003265	0.048	1.2367	0.049	3.013	2.8617	2.9825
8-Hydroxyguanosine	metab_5505	C10H13N5O6	pos	282.085	2.36212	M+H-H2O	1.41551	13.3923	6.611e-06	2.2829	2.2799	2.2463	0.3038	0.1038	0.101
Acetylagmatine	metab_5517	C7H16N4O	pos	173.139	2.14572	M+H	1.34331	4.67532	0.004248	1.7916	1.2143	1.6393	0.5626	0.218	0.2129
N-Acetyl-L-glutamic acid	metab_5528	C7H11NO5	pos	190.07	1.9053	M+H	1.38948	100.141	0.0006019	1.0399	0.7393	0.9901	0.0095	0.0092	0.009
6-[5-(2-carboxy-2-oxoethyl)-2,3-dihydroxyphenoxy]-3,4,5-trihydroxyoxane-2-carboxylic acid	metab_5531	C15H16O12	pos	389.069	1.86248	M+H	1.41385	5.72847	1.538e-05	2.9989	2.6775	2.8041	0.5014	0.494	0.4852
Pyridoxine (Vitamin B6)	metab_5534	C8H11NO3	pos	170.08	1.80065	M+H	1.38365	4.14899	0.0009639	2.5492	2.4643	2.5548	0.4003	1.0446	0.3796
1-Hydroxypyrene glucuronide	metab_5551	C22H18O7	pos	439.076	1.5445	M+2Na-H	1.40833	2.07159	8.297e-05	2.5917	2.7633	2.8922	1.3379	1.3275	1.3151
Niacinamide	metab_5562	C6H6N2O	pos	123.055	1.33367	M+H	1.37586	0.162904	0.001317	0.437	1.1328	0.002	3.1354	3.3482	3.1635
3,4,5-trihydroxy-6-[(3,4,5-trihydroxy-6-{[2-(2-hydroxypropan-2-yl)-7-oxo-2H,3H,7H-furo[3,2-g]chromen-9-yl]oxy}oxan-2-yl)methoxy]oxane-2-carboxylic acid	metab_5563	C26H32O16	pos	614.182	1.314	2M+3H2O+2H	1.36132	0.350746	0.002377	0.8885	1.88	0.8961	3.515	3.4312	3.5064
Guanine	metab_5571	C5H5N5O	pos	152.056	1.20618	M+H	1.33086	0.158947	0.005602	0.3397	0.3098	0.0299	1.0777	1.4353	1.7625
Asparaginyl-Phenylalanine	metab_5586	C13H17N3O4	pos	622.255	1.09915	2M+ACN+Na	1.296	0.20524	0.01105	0.0757	1.5275	0.0771	2.7217	2.7891	2.6749
Trans-S-(1-Propenyl)-L-cysteine	metab_5602	C6H11NO2S	pos	162.058	0.894533	M+H	1.3072	2.1236	0.008935	3.6726	3.614	3.5365	2.0057	2.1846	0.907
Petasitenine	metab_5604	C19H27NO7	pos	346.161	0.865367	M+H-2H2O	1.32734	4.6192	0.006297	2.2338	2.2714	2.4817	0.167	0.1635	1.182
Seryllysine	metab_5635	C9H19N3O4	pos	275.17	0.747533	M+ACN+H	1.33893	9.58399	0.005298	0.8863	1.5732	1.2031	0.1304	0.1276	0.1243
D-Ribose 5-phosphate	metab_5911	C5H11O8P	pos	483.029	0.54455	2M+Na	1.34665	0.2967	0.00379	0.3423	1.0098	0.3471	1.8893	1.9398	1.8974
Dolichol phosphate	metab_5912	C10H21O4P.[C5H8]n	pos	322.212	0.816533	M+NH4	1.38891	2.5587	0.0006898	2.6748	2.5045	2.1434	0.9643	0.9547	0.9431

## Sheet: MP-vs-PP
Metabolite	Metab ID	Formula	mode	M/Z	Retention time	adducts	VIP_PLS-DA	FC(MP/PP)	P_value	MP_1	MP_2	MP_3	PP_1	PP_2	PP_3
Galactosylglycerol	metab_6178	C9H18O8	neg	299.098	0.71125	M-H, M+Cl, M+FA-H	1.21985	2.81473	0.000207	3.3774	3.6031	3.914	1.4555	1.1338	1.2819
3,4,5-trihydroxy-6-{[(4E)-5-(4-methoxyphenyl)-3-oxopent-4-en-2-yl]oxy}oxane-2-carboxylic acid	metab_6527	C18H22O9	neg	381.119	4.59477	M-H, M+Cl	1.20238	36.4645	0.001221	1.129	0.8723	0.7588	0.0254	0.0251	0.0252
Maltopentaose	metab_7172	C30H52O26	neg	873.282	1.1101	M+FA-H, M+K-2H	1.22627	4.19202	8.229e-05	2.6045	2.248	2.3002	0.5712	0.5664	0.5685
L-Fucose	metab_7283	C6H12O5	neg	145.05	2.86987	M-H2O-H, M-H	1.23392	6.65029	1.248e-06	3.9134	3.7222	3.7352	0.631	0.5383	0.5403
2-Hydroxy-4-methylbenzaldehyde	metab_7370	C8H8O2	neg	181.051	3.13103	M-H, M+FA-H	1.1999	2.22866	0.001286	3.9989	3.3276	3.4057	1.3997	1.8228	1.5918
Deoxyinosine	metab_7553	C10H12N4O4	neg	563.184	1.17418	2M+Hac-H	1.19574	7.66932	0.001468	3.3781	3.3587	3.6577	0.0773	1.2014	0.0767
2-amino-4-({1-[(carboxymethyl)-C-hydroxycarbonimidoyl]-2-({5,9-dihydroxy-8,8-dimethyl-2-oxo-4-phenyl-2H,8H,9H,10H-pyrano[2,3-h]chromen-10-yl}sulfanyl)ethyl}-C-hydroxycarbonimidoyl)butanoic acid	metab_7558	C30H33N3O11S	neg	664.164	1.2837	M+Na-2H	1.23422	0.39817	4.039e-07	0.9433	0.9277	0.9362	2.3092	2.3862	2.3544
6-Hydroxynicotinic acid	metab_7595	C6H5NO3	neg	138.019	2.12005	M-H	1.09406	0.287742	0.01888	1.7221	0.2951	0.2998	2.3664	2.8025	2.8839
Isoleucyl-Aspartate	metab_7597	C10H18N2O5	neg	245.113	2.17503	M-H	1.21113	4.48665	0.0005339	2.6524	3.0597	3.465	0.6844	0.6793	0.6815
13-Hydroxyabscisic acid	metab_7620	C15H20O5	neg	315.101	2.76665	M+Cl	1.22531	2.57651	0.00011	2.0209	2.0092	1.8814	0.6475	0.7714	0.8749
Gamma-Glu-Leu	metab_7650	C11H20N2O5	neg	259.129	2.83843	M-H	1.18177	2.49476	0.002764	2.1943	2.6381	3.0193	1.052	1.0461	1.0487
(2Z)-2-(hydroxymethyl)but-2-enoic acid	metab_7686	C5H8O3	neg	115.04	2.94048	M-H	1.20842	4.43455	0.0006634	2.35	3.0989	2.9156	0.6313	0.6264	0.6285
Kaempferol 3-(6''-rhamnosylsophoroside)	metab_7704	C33H40O20	neg	777.18	3.00547	M+Na-2H	1.22323	2.59526	0.0001231	2.8675	2.9301	3.0689	1.355	1.0302	1.0328
3-(Methylthio)propyl acetate	metab_7712	C6H12O2S	neg	193.053	3.0486	M+FA-H	1.20901	4.73288	0.0007234	3.3019	2.5727	2.6044	0.5996	0.5948	0.5969
3-Phenylpropionylglycine	metab_7748	C11H13NO3	neg	252.088	3.24905	M+FA-H	1.20027	2.16914	0.001158	2.7134	2.2167	2.5325	1.0907	1.289	1.0619
Arecoline	metab_7771	C8H13NO2	neg	200.092	3.37193	M+FA-H	1.21214	2.69846	0.0005654	1.9514	1.6283	1.6318	0.6235	0.6186	0.689
N,O-Didesmethylvenlafaxine glucuronide	metab_7823	C21H31NO8	neg	406.187	3.56658	M-H2O-H	1.0113	4.03542	0.04892	0.9753	1.9999	2.6987	0.6489	0.3776	0.3793
Valtrate	metab_7959	C10H12O5	neg	233.043	4.13522	M+Na-2H	1.17836	2.57758	0.003622	2.5741	2.0984	1.8321	0.8439	0.8384	0.8408
6-beta-Naltrexol	metab_7960	C20H25NO4	neg	388.176	4.13522	M+FA-H	1.04924	2.14617	0.03349	1.8489	2.8468	3.3656	1.1248	1.2512	1.3799
6-beta-hydroxydexamethasone	metab_8126	C22H29FO6	neg	453.189	5.03622	M+FA-H	1.0272	2.68796	0.04229	1.1427	1.6171	2.2371	0.7773	0.7844	0.2978
O-Desmethyltramadol glucuronide	metab_8147	C21H31NO8	neg	406.187	5.12768	M-H2O-H	1.05596	2.3938	0.03187	1.7618	2.5283	3.3504	1.0667	1.0608	1.0634
8-Acetyl-T2 tetrol	metab_8204	C17H24O7	neg	385.151	5.36185	M+FA-H	1.15998	6.70359	0.00553	1.0864	1.5502	1.9033	0.2271	0.2245	0.2256
LysoPC(14:1(9Z))	metab_8339	C22H44NO7P	neg	502.231	6.12292	M+K-2H	1.13429	7.62792	0.01018	1.5266	1.9385	2.7946	0.5102	0.0579	0.2527
Gibberellin A45	metab_8462	C19H24O5	neg	377.162	6.90075	M+FA-H	1.20984	0.174424	0.0006048	0.1645	0.159	0.162	0.7975	1.0676	0.9195
15-deoxy-delta12,14-Prostaglandin A2	metab_8556	C20H28O3	neg	315.196	7.68547	M-H	1.22557	31.053	7.62e-05	3.9292	3.8568	4.5097	0.0136	0.0134	0.369
Macrophorin A	metab_8563	C22H32O4	neg	397.176	7.71212	M+K-2H	1.22828	2.0217	3.667e-05	2.2365	2.3131	2.4381	1.1553	1.1493	1.152
15d PGD2	metab_8631	C20H30O4	neg	315.196	8.24065	M-H2O-H	1.21276	11611.8	0.0004656	3.1952	3.1921	4.2024	0.0003	0.0003	0.0003
10-Acetoxy-8-heptadecene-4,6-diyn-3-ol	metab_8646	C19H28O3	neg	285.186	8.38365	M-H2O-H	1.10334	3.7817	0.01739	2.4278	1.845	3.5109	0.6888	0.6837	0.686
Ascorbyl stearate	metab_8677	C24H42O7	neg	479.243	8.576	M+K-2H	1.11501	0.46273	0.01364	0.7809	1.7102	0.8245	2.3131	2.4356	2.4158
1-(9Z-hexadecenoyl)-glycero-3-phosphate	metab_8786	C19H37O7P	neg	389.209	9.46112	M-H2O-H	1.15294	0.3522	0.006452	0.7031	0.689	0.6967	2.0259	2.3751	1.5289
1-nonadecanoyl-glycero-3-phosphate	metab_8799	C22H45O7P	neg	497.29	9.52732	M+FA-H	1.12647	0.122315	0.01126	0.1944	0.1881	0.1915	1.9313	1.8105	0.951
(+/-)9-HpODE	metab_9025	C18H32O4	neg	311.223	14.1118	M-H	1.20585	2.93166	0.0007995	2.4297	2.455	2.8382	0.9781	0.6188	1.0369
Galabiosylceramide (d18:1/16:0)	metab_9226	C46H87NO13	neg	842.607	10.2077	M-H2O-H	1.09199	13.6113	0.02024	1.4761	0.9931	2.2812	0.0008	0.3472	0.0008
Citreoviridin C	metab_9298	C23H30O6	neg	383.189	9.62447	M-H2O-H	1.20164	2.91307	0.001047	1.715	2.2178	2.1397	0.6975	0.6923	0.6946
Ganoderiol H	metab_9300	C30H50O5	neg	511.341	9.61492	M+Na-2H	1.22705	31.4128	6.237e-05	1.8185	2.1949	1.956	0.0638	0.0629	0.0633
Eriojaposide B	metab_9483	C25H40O11	neg	561.257	8.446	M+FA-H	1.22903	17.4521	2.982e-05	2.9891	3.0865	3.2137	0.4216	0.0552	0.0555
Pitheduloside I	metab_9557	C30H48O5	neg	469.334	8.04448	M-H2O-H	1.14813	4.61538	0.007191	2.9339	2.8406	3.4599	1.5221	0.0916	0.387
Priverogenin A	metab_9637	C30H48O4	neg	471.349	7.65865	M-H	1.19903	8.55599	0.001239	4.9315	4.9051	5.1312	0.0927	0.0017	1.6548
5beta-1,3,7(11)-Eudesmatrien-8-one	metab_9684	C15H20O	neg	261.149	7.35	M+FA-H	1.21194	4.86486	0.0005008	2.8657	3.1001	3.7001	0.6649	0.6599	0.6621
PGA3	metab_9872	C20H28O4	neg	331.191	6.44105	M-H	1.13647	3.98651	0.009318	2.4988	2.6812	3.5058	0.385	1.4107	0.3829
7,14,16-trihydroxy-3-(hydroxymethyl)-3,4,5,6,7,8,9,10,11,12-decahydro-1H-2-benzoxacyclotetradecin-1-one	metab_9999	C18H26O6	neg	337.165	5.90887	M-H	1.02914	20.7218	0.04228	0.8524	1.6933	2.8636	0.0876	0.0864	0.087
3,4,5-trihydroxy-6-{[(1E)-1-(4-methoxyphenyl)pent-1-en-3-yl]oxy}oxane-2-carboxylic acid	metab_10122	C18H24O8	neg	367.141	5.51405	M-H	1.19993	5.99516	0.001159	2.2874	2.3644	2.7762	0.3657	0.097	0.7762
Desoxylimonin	metab_10161	C26H30O7	neg	475.174	5.34752	M+Na-2H	1.20444	22.3154	0.0008864	0.9017	1.1356	1.3169	0.0505	0.0498	0.0501
Macrophorin C	metab_10205	C22H32O5	neg	411.196	5.21612	M+Cl	1.2316	5.13683	8.755e-06	2.623	2.8453	2.8666	0.5432	0.5386	0.5406
2-linoleoyl-sn-glycero-3-phosphocholine	metab_10479	C26H50NO7P	neg	540.305	4.28057	M+Na-2H	1.23264	2.0239	5.418e-06	3.667	3.7966	3.7155	1.754	1.897	1.8734
JWH 073 2'-naphthyl-N-(2-methylpropyl) isomer	metab_10586	C23H21NO	neg	326.158	3.96897	M-H	1.19934	3.26425	0.001382	2.0691	1.6396	1.5844	0.5837	0.5177	0.5197
3,7-dihydroxy-2H-chromen-2-one	metab_10609	C9H6O4	neg	223.024	3.9028	M+FA-H	1.1978	3.3521	0.001408	2.0198	1.6596	1.6797	0.6798	0.5968	0.3218
Cynarasaponin C	metab_10666	C42H66O14	neg	815.422	3.73008	M+Na-2H	1.21946	0.243761	0.000219	0.7364	0.9292	0.3799	2.716	2.8499	2.8253
Fumonisin A1	metab_10711	C36H61NO16	neg	744.383	3.59897	M-H2O-H	1.2151	0.420369	0.000365	1.2105	0.8956	0.904	2.3046	2.5207	2.3337
Eleutheroside B1	metab_10740	C17H20O10	neg	405.081	3.53605	M+Na-2H	1.19075	0.469942	0.002005	1.7249	1.012	1.6256	3.1744	2.9985	3.1086
3,3-Dimethylglutaric acid	metab_10748	C7H12O4	neg	159.066	3.51453	M-H	1.23197	2.63697	1.407e-05	2.0033	1.9442	1.8424	0.7347	0.7294	0.7317
4-Hydroxycyclohexylcarboxylic acid	metab_10766	C7H12O3	neg	189.076	3.45978	M+FA-H	1.1829	10.433	0.002893	2.8633	1.9581	1.9007	0.2161	0.2136	0.2147
Myrigalone A	metab_10850	C18H20O4	neg	321.109	3.20993	M+Na-2H	1.05865	2.76737	0.02898	2.1231	1.5858	2.2773	0.1117	0.8581	1.193
3,4,5-trihydroxy-6-(2-hydroxyethoxy)oxane-2-carboxylic acid	metab_10891	C8H14O8	neg	219.05	3.06008	M-H2O-H	1.21087	4.49547	0.000545	2.9537	3.4572	3.8677	0.7649	0.7595	0.7619
L-beta-aspartyl-L-leucine	metab_10896	C10H18N2O5	neg	245.114	3.03877	M-H	1.1627	3.8537	0.005062	2.0299	2.5574	2.953	0.9068	0.2586	0.791
6-(4-carboxy-5-hydroxy-2-methoxyphenoxy)-3,4,5-trihydroxyoxane-2-carboxylic acid	metab_10902	C14H16O11	neg	341.053	3.02732	M-H2O-H	1.12844	4.48788	0.01129	1.1542	1.2287	1.7848	0.5869	0.1488	0.1927
Ethyl hydrogen fumarate	metab_10916	C6H8O4	neg	143.035	3.01735	M-H	1.19689	3.32616	0.001382	2.1808	2.7447	2.9602	0.7932	0.7878	0.7901
6-{4-[(1E)-3-[(3-carboxy-5,6-dihydroxycyclohex-3-en-1-yl)oxy]-3-oxoprop-1-en-1-yl]-2-hydroxyphenoxy}-3,4,5-trihydroxyoxane-2-carboxylic acid	metab_11017	C22H24O14	neg	493.1	2.83843	M-H2O-H	1.18692	4.74361	0.00219	2.6945	2.4971	2.883	0.8598	0.8393	0.0033
Molybdopterin precursor Z	metab_11056	C10H12N5O7P	neg	344.04	2.80853	M-H	1.14796	0.475705	0.00731	2.802	1.6654	1.407	4.0995	4.1201	4.128
2',4',6'-Trihydroxydihydrochalcone 2'-glucoside	metab_11061	C21H24O9	neg	839.27	2.79738	2M-H	1.20737	3.38629	0.0007124	2.1903	1.8456	2.2937	0.5439	0.5393	0.786
Thymidine 3',5'-cyclic monophosphate	metab_11091	C10H13N2O7P	neg	653.092	2.64147	2M+FA-H	1.20552	3.6404	0.0008184	2.0822	2.5461	2.7456	0.6778	0.6727	0.675
(2S,3'S)-alpha-Amino-2-carboxy-5-oxo-1-pyrrolidinebutanoic acid	metab_11119	C9H14N2O5	neg	275.089	2.0178	M+FA-H	1.20511	3.9776	0.0008559	2.1743	1.6239	1.9568	0.4945	0.4751	0.477
3-Dehydroquinate	metab_11138	C7H10O6	neg	425.094	1.7093	2M+FA-H	1.17515	3.16303	0.003407	2.0789	1.8093	2.2401	1.0184	0.4587	0.4606
6-{4-[(E)-2-(4-{6-[2,4-dihydroxy-3-(4-hydroxy-3-methylbut-2-en-1-yl)benzoyl]-5-(2,4-dihydroxyphenyl)-3-methylcyclohex-2-en-1-yl}-3,5-dihydroxyphenyl)ethenyl]-3-hydroxyphenoxy}-3,4,5-trihydroxyoxane-2-carboxylic acid	metab_11164	C45H46O16	neg	863.251	1.2023	M+Na-2H	1.20077	2.01163	0.001351	2.904	2.5353	2.3456	1.2936	1.2875	1.2902
6-(3,3-dimethyloxirane-2-carbonyloxy)-3,4,5-trihydroxyoxane-2-carboxylic acid	metab_11173	C11H16O9	neg	643.177	1.1284	2M+Hac-H	1.20589	31.9066	0.0008025	2.2842	2.8158	3.2641	0.2606	0.0007	0.0007
Gravacridonediol methyl ether	metab_11186	C20H21NO5	neg	755.288	1.05492	2M+FA-H	1.17221	0.368251	0.003759	1.5085	0.7208	0.6762	2.6182	2.5541	2.7188
Digalacturonate	metab_11214	C12H18O13	neg	369.068	0.847583	M-H	1.23228	33.5873	5.22e-06	3.1563	3.415	3.4827	0.1005	0.0991	0.0997
Argininosuccinic acid	metab_11224	C10H18N4O6	neg	271.102	0.80255	M-H2O-H	1.22003	4.16725	0.0002029	2.8725	2.7723	3.3411	0.7215	0.7162	0.7185
Glyceraldehyde	metab_11226	C3H6O3	neg	269.087	0.7932	3M-H	1.23461	39.2913	2.101e-07	4.1527	4.0105	3.9766	0.1037	0.1024	0.103
N-Acetyllactosamine	metab_11231	C14H25NO11	neg	382.135	0.784217	M-H	1.23207	21855.1	5.712e-06	3.1824	3.1861	3.4928	0.0002	0.0001	0.0002
Aspartyl-Arginine	metab_11232	C10H19N5O5	neg	310.114	0.784217	M+Na-2H	1.2285	3.45913	3.406e-05	3.2067	3.1005	3.4819	0.9462	0.9405	0.943
Isoscoparin 2''-(6-(E)-ferulylglucoside)	metab_11256	C38H40O19	neg	781.206	0.72015	M-H2O-H	1.23047	0.45356	1.808e-05	1.784	1.5061	1.6023	3.6051	3.5754	3.6071
SM(d17:1/24:0)	metab_11417	C46H94N2O6P+	neg	838.635	0.5688	M+K-2H	1.00263	2.0856	0.0496	2.0038	1.8429	1.914	1.4208	0.2316	1.1093
2-Hydroxycinnamic acid	metab_11510	C9H8O3	neg	163.041	3.14022	M-H	1.1084	3.12605	0.01557	2.9191	1.7155	2.0913	0.5926	0.9691	0.5899
Caffeic Acid	metab_11513	C9H8O4	neg	179.034	3.5777	M-H	1.20856	2.77813	0.000655	2.6029	2.6084	2.7289	1.2447	0.6512	0.9624
Enalaprilat	metab_11517	C18H24N2O5	neg	393.167	4.4805	M+FA-H	1.22702	10.3441	5.351e-05	3.3649	3.6962	3.9392	0.5014	0.2804	0.2817
Pyrocatechol	metab_11529	C6H6O2	neg	109.03	3.09198	M-H	1.22907	3.80424	2.803e-05	2.8758	3.0386	3.2386	0.8049	0.7994	0.8018
Gibberellin A44	metab_3	C20H26O5	pos	329.174	6.79288	M+H, 2M+Na, M+K, M+NH4, M+Na, M+H-H2O	1.23493	2.29971	0.005812	2.7591	3.0777	3.6	1.8122	1.1697	1.1212
Cysteinyl-Cysteine	metab_139	C6H12N2O3S2	pos	207.028	4.20168	M+H-H2O, M+H, M+H-2H2O	1.14585	0.0165811	0.02428	0.0154	0.0158	0.0153	0.8187	0.5528	1.4329
(4E)-1-(4-hydroxy-3-methoxyphenyl)dec-4-en-3-one	metab_278	C17H24O3	pos	277.179	7.65502	M+H, 2M+Na, 2M+H	1.29978	2.27897	0.0002298	4.3259	4.4618	4.96	2.0951	1.8768	2.0625
(2'E,4'Z,7'Z,8E)-Colnelenic acid	metab_294	C18H28O3	pos	275.2	6.80288	M+H-H2O, M+Na, M+H-2H2O	1.30938	3.03943	4.831e-05	3.7848	3.7833	3.995	1.3833	1.0292	1.3904
Naematolone	metab_295	C17H22O5	pos	307.153	6.69557	M+H, M+Na, M+H-H2O	1.29583	24.2805	0.0003531	3.4641	3.8231	4.6065	0.167	0.1635	0.1595
8-[3,7-dihydroxy-2-(3-hydroxyphenyl)-3,4-dihydro-2H-1-benzopyran-4-yl]-6-[3,7-dihydroxy-2-(4-hydroxy-3-methoxyphenyl)-3,4-dihydro-2H-1-benzopyran-4-yl]-2-(3-hydroxyphenyl)-3,4-dihydro-2H-1-benzopyran-3,5,7-triol	metab_371	C46H40O14	pos	817.254	2.93842	M+H, M+Na, M+2H	1.304	46.0586	0.0001263	2.8328	3.1056	3.5453	0.0718	0.1335	0.0006
PE(16:0/20:3(5Z,8Z,11Z))	metab_949	C41H76NO8P	pos	764.519	10.6502	M+H, M+Na	1.29525	0.110731	0.0003926	0.0926	0.7963	0.0923	2.9282	2.8868	3.0475
Yucalexin P15	metab_1179	C20H26O4	pos	363.213	7.2927	M+NH4, M+CH3OH+H	1.13829	0.322766	0.02921	0.4925	0.5003	0.4915	1.9514	1.7235	0.9226
3,4-dihydroxy-2-(5-hydroxy-3,7-dimethylocta-2,6-dien-1-yl)benzoic acid	metab_1200	C17H22O5	pos	307.154	7.05988	M+H-H2O, M+H	1.25117	3.40884	0.003693	2.9875	3.6445	4.4738	1.0968	1.0868	1.0749
Xi-5-Dodecanolide	metab_1216	C12H22O2	pos	221.153	6.90555	M+H-2H2O, M+Na	1.30321	4.97522	0.0001464	2.3789	2.1891	2.6584	0.4921	0.4847	0.476
(-)-Myrtenyl isovalerate	metab_1249	C15H24O2	pos	219.173	6.57007	M+H-H2O, M+H	1.27151	0.309511	0.002257	0.3312	1.1368	1.2462	2.9845	2.9203	2.8642
17-octadecene-9,11-diynoic acid	metab_1266	C18H26O2	pos	275.2	6.4829	M+H-H2O, M+H	1.30133	4.94056	0.0001918	3.8442	3.9185	4.0815	1.2561	0.5754	0.5659
(9R,10S,12Z)-9,10-Dihydroxy-8-oxo-12-octadecenoic acid	metab_1272	C18H32O5	pos	329.232	6.39608	M+H, M+NH4	1.20495	2.83448	0.01044	2.7774	2.0616	3.4162	0.9587	0.949	1.0051
Ser Leu	metab_1379	C9H18N2O4	pos	260.16	2.94992	M+H, M+ACN+H	1.26787	2.33262	0.001987	2.8993	3.29	3.5939	1.0829	1.6332	1.4775
1-Octen-3-yl glucoside	metab_1582	C14H26O6	pos	255.158	3.90787	M+H-2H2O, M+H	1.30161	5.1729	0.0001804	2.4638	2.5217	2.7792	0.6055	0.6388	0.2564
Peonidin pentose	metab_1611	C21H20O10	pos	433.113	4.0652	M+H, M+Na	1.22408	0.0912422	0.007165	0.001	0.001	0.001	0.0073	0.0122	0.014
(9E)-10-nitrooctadecenoic Acid	metab_1737	C18H33NO4	pos	372.216	4.7785	M+H-H2O, M+2Na-H	1.22482	2.02874	0.007348	2.0064	2.6583	2.7481	1.3335	1.2719	1.0482
Lactosamine	metab_1915	C12H23NO10	pos	324.127	0.894533	M+H-H2O	1.22041	3.47062	0.007843	1.8847	2.0446	1.7583	0.2915	1.0675	0.2799
(Z)-Resveratrol 3,4'-diglucoside	metab_1936	C26H32O13	pos	594.224	1.12802	M+ACN+H	1.31236	0.23596	3.213e-05	0.4728	0.6394	0.801	2.7238	2.6415	2.7427
Kaempferol 3-neohesperidoside-7-(2''-p-coumaryllaminaribioside)	metab_1948	C48H56O27	pos	533.155	1.44333	M+2H	1.31679	0.262201	4.212e-07	1.1092	1.0763	1.2317	4.3709	4.3003	4.3613
6-[2,3-dihydroxy-5-({[3,4,5-trihydroxy-6-(hydroxymethyl)oxan-2-yl]oxy}carbonyl)phenoxy]-3,4,5-trihydroxyoxane-2-carboxylic acid	metab_1956	C19H24O16	pos	473.089	1.53467	M+H-2H2O	1.28854	2.82331	0.0008908	3.0194	3.0935	2.8998	0.8768	0.83	1.4857
3-Oxo-4(R),8-dimethyl-nonanoyl-CoA	metab_1984	C32H54N7O18P3S	pos	914.241	2.23448	M+H-2H2O	1.13904	5.79157	0.02693	1.1437	2.5411	2.8676	0.3546	0.3486	0.4281
Dhurrin 6'-glucoside	metab_1989	C20H27NO12	pos	474.165	2.43578	M+H	1.24706	2.0842	0.004653	2.4104	2.3407	2.4519	0.8768	1.0009	1.5788
Nitecapone	metab_2002	C12H11NO6	pos	553.103	2.68993	2M+Na	1.29207	9.91743	0.0004961	1.8975	2.3871	2.5612	0.2349	0.2304	0.225
2'',3''-Diacetylcosmosiin	metab_2012	C25H24O12	pos	481.117	2.78527	M+H-2H2O	1.30408	0.0640581	0.0001293	0.4041	0.003	0.0029	2.1944	2.1116	2.0962
Butyryl-L-carnitine	metab_2061	C11H21NO4	pos	232.154	2.98125	M+H	1.26477	8.41061	0.002411	2.9541	3.2728	3.5692	0.0058	0.0057	1.1529
N-Carboxyethyl-g-aminobutyric acid	metab_2100	C7H13NO4	pos	158.081	3.15758	M+H-H2O	1.2735	2.91121	0.001741	2.0062	1.8557	2.0692	0.3684	0.7517	0.9171
PGP(16:1(9Z)/18:3(6Z,9Z,12Z))	metab_2225	C40H72O13P2	pos	861.41	3.67022	M+K	1.23405	4.36533	0.005888	1.3026	1.8502	2.1814	0.4144	0.4077	0.3998
N-[2-hydroxy-2-(4-methoxyphenyl)ethyl]-3-phenylpropanimidic acid	metab_2251	C18H21NO3	pos	341.186	3.78255	M+ACN+H	1.29916	4.61918	0.0002468	1.9418	2.1717	2.3462	0.4009	0.6065	0.3908
Trp Leu	metab_2284	C17H23N3O3	pos	318.181	3.9627	M+H	1.30412	363.309	0.0001242	2.8749	3.1721	3.626	0.0004	0.0258	0.0004
Trp Val Ile	metab_2365	C22H32N4O4	pos	417.247	4.42418	M+H	1.09418	3.15804	0.04266	0.896	1.0645	1.372	0.7844	0.1826	0.0885
N-Ribosylhistidine	metab_2371	C11H17N3O6	pos	305.143	4.46635	M+NH4	1.25592	2.11784	0.00315	2.0743	1.7555	1.9405	0.8114	1.1663	0.7464
11'-Carboxy-gamma-chromanol	metab_2402	C25H40O4	pos	443.254	4.6095	M+K	1.23163	3.46909	0.006373	1.4528	1.486	1.4041	0.675	0.034	0.5431
10-Deoxymethynolide	metab_2485	C17H28O4	pos	297.205	5.1913	M+H	1.24716	9.41225	0.004178	1.6961	2.2671	2.8577	0.1619	0.4082	0.1546
17a-Hydroxypregnenolone	metab_2681	C21H32O3	pos	350.268	6.57007	M+NH4	1.16498	5.52113	0.01977	2.0149	2.0891	2.9515	1.2553	0.0041	0.0188
(+/-)-Ibuprofen	metab_2712	C13H18O2	pos	207.137	6.90555	M+H	1.29425	2.36571	0.0004103	2.1874	2.1661	2.5429	0.9821	0.9724	0.9608
3-ketosphinganine	metab_2771	C18H37NO2	pos	300.289	7.39018	M+H	1.25399	2.9119	0.00329	3.1157	2.7234	3.7776	0.9363	1.0023	1.3654
(R)-3,4-Dihydro-2-methyl-2-(4,8,12-trimethyl-3,7,11-tridecatrienyl)-2H-1-benzopyran-6-ol	metab_2785	C26H38O2	pos	405.278	7.51785	M+Na	1.11706	0.37779	0.03298	0.7986	1.2117	0.0411	1.8654	1.9142	1.6503
Polyoxyethylene (600) monoricinoleate	metab_2875	C21H40O3	pos	341.302	8.40613	M+H	1.27245	3.01758	0.001644	3.0624	2.8696	3.3389	1.2226	1.2972	0.5513
Ergosterol	metab_2887	C28H44O	pos	379.335	8.53213	M+H-H2O	1.28354	3.57052	0.0009097	3.7577	3.6693	4.4192	1.4711	0.7155	1.1321
PS(18:3(9Z,12Z,15Z)/20:0)	metab_3026	C44H80NO10P	pos	796.552	9.84007	M+H-H2O	1.29179	2.09938	0.0006157	2.1611	1.9098	2.1276	0.922	0.8915	1.1389
Cer(d16:1/18:0)	metab_3064	C34H67NO3	pos	538.518	10.4842	M+H	1.30983	2.6191	3.982e-05	2.3327	2.6007	2.4898	0.9549	0.9452	0.9337
Toxin T2 tetrol	metab_3172	C15H22O6	pos	635.249	14.1019	2M+K	1.31181	0.421273	3.3e-05	0.7122	0.7215	0.7111	1.711	1.7723	1.6089
Thr Asp His Thr	metab_3299	C18H28N6O9	pos	473.197	14.1113	M+H	1.24888	0.331741	0.003857	0.4046	0.5826	0.3046	1.0628	1.38	1.4503
PA(16:0/22:4(7Z,10Z,13Z,16Z))	metab_3413	C41H73O8P	pos	747.493	11.2913	M+Na	1.31622	0.389177	5.076e-07	1.0468	1.0572	1.0455	2.7107	2.6451	2.7393
2-Hexaprenyl-3-methyl-5-hydroxy-6-methoxy-1,4-benzoquinone	metab_3614	C38H56O4	pos	594.451	9.3201	M+NH4	1.15786	2.51017	0.02154	3.2187	3.2134	3.5599	2.0166	1.6905	0.2735
PC(20:2(11Z,14Z)/0:0)	metab_3752	C28H54NO7P	pos	548.371	8.56097	M+H	1.19672	0.399695	0.01488	0.8258	0.8356	2.2662	3.2518	3.3398	3.2321
1-(11Z,14Z-eicosadienoyl)-glycero-3-phosphate	metab_3790	C23H43O7P	pos	504.305	8.36747	M+ACN+H	1.31632	0.0662651	9.882e-07	0.164	0.1676	0.1635	2.5837	2.4421	2.4442
GERANYL CINNAMATE	metab_3807	C19H24O2	pos	285.184	8.30948	M+H	1.21221	2.09954	0.009129	2.9543	2.8841	3.8424	1.175	1.7064	1.7291
Ganoderic acid alpha	metab_3820	C32H46O9	pos	616.346	8.23098	M+ACN+H	1.15514	0.361421	0.02248	2.0067	0.9861	0.2126	3.0265	2.9849	2.8544
Sterebin E	metab_3870	C20H34O4	pos	339.253	7.9765	M+H	1.27121	4.70007	0.001815	3.3367	3.4579	3.4784	0.0694	1.3241	0.7921
N,N-Dimethylsphingosine	metab_3906	C20H41NO2	pos	328.321	7.821	M+H	1.17462	2.96423	0.01692	2.6658	1.9135	3.4765	0.916	0.9064	0.895
N,N-dimethyl-Safingol	metab_3907	C20H43NO2	pos	330.336	7.81133	M+H	1.27046	2.41739	0.001805	3.3342	3.3725	4.2215	1.5186	1.508	1.4954
4-(1-Ethyl-2-phenylbutyl)phenol	metab_3916	C18H22O	pos	255.174	7.74302	M+H	1.10478	4.9773	0.03682	2.1568	1.6825	3.0677	0.0259	0.0253	1.3363
3-hydroxypristanic acid	metab_3992	C19H38O3	pos	332.315	7.4197	M+NH4	1.29018	2.4705	0.0005788	3.1715	2.8571	3.5176	1.2991	1.2888	1.2764
Methyl (3b,11x)-3-Hydroxy-8-oxo-6-eremophilen-12-oate	metab_4000	C16H24O4	pos	263.163	7.39018	M+H-H2O	1.23866	2.28358	0.005267	2.5117	2.7228	3.4867	1.2836	1.2732	1.2609
Epioxylubimin	metab_4004	C15H24O3	pos	275.163	7.3807	M+Na	1.29349	69.7039	0.0004391	2.4504	2.5075	3.2351	0.0402	0.0392	0.0381
Muricatacin	metab_4037	C17H32O3	pos	348.253	7.23403	M+ACN+Na	1.24063	3.9017	0.004846	2.3827	2.2297	2.7474	1.1831	0.2419	0.4611
Methyl 4-tert-butylphenylacetate	metab_4042	C13H18O2	pos	207.137	7.2052	M+H	1.28429	9.54153	0.0008688	2.5073	2.169	2.94	0.2753	0.4732	0.0498
Stearidonic acid	metab_4102	C18H28O2	pos	259.205	6.90555	M+H-H2O	1.311	2.65714	2.493e-05	3.5665	3.514	3.8015	1.3203	1.4682	1.3057
Dextrorphan O-glucuronide	metab_4378	C23H31NO7	pos	398.194	5.7751	M+H-2H2O	1.27241	8.24076	0.001636	2.8551	3.4661	4.0499	0.2499	0.1803	0.8283
1-(3,4-Dihydroxyphenyl)-5-hydroxy-3-decanone	metab_4403	C16H24O4	pos	281.172	5.71662	M+H	1.20349	2.0623	0.01104	2.0879	2.5021	3.0575	1.0815	1.3742	1.2531
N-Desmethylterbinafine	metab_4539	C20H23N	pos	322.154	5.28897	M+2Na-H	1.20418	13.579	0.01107	0.9076	1.0319	1.708	0.1696	0.0397	0.0593
N-desethyloxybutynin	metab_4725	C20H27NO3	pos	352.19	4.68333	M+Na	1.2865	180.098	0.0007552	1.0063	1.0883	1.4176	0.0067	0.0065	0.0063
(Z)-9-Cycloheptadecen-1-one	metab_4822	C17H30O	pos	273.217	4.42418	M+Na	1.30089	4.6226	0.0001991	2.6366	2.7467	3.1979	0.6275	0.6192	0.6093
Tryptophyl-Valine	metab_4858	C16H21N3O3	pos	286.154	4.30418	M+H-H2O	1.24591	2.13918	0.004405	2.881	3.4682	3.8866	1.7062	1.7131	1.3644
Ser Ala Lys Lys	metab_4875	C18H36N6O6	pos	433.281	4.22668	M+H	1.30192	0.00402339	0.0002513	0.0099	0.0015	0.0102	1.9665	1.9159	1.5069
2-methyl-2-(4-methylpent-3-en-1-yl)-2H-chromene-6,8-diol	metab_4930	C16H20O3	pos	278.174	4.08803	M+NH4	1.25146	0.0283901	0.004216	0.0017	0.0325	0.0141	0.6989	0.6162	0.3863
N,N-Didesmethyltramadol	metab_4981	C14H21NO2	pos	258.148	3.93037	M+Na	1.28958	0.0885777	0.0007465	0.0644	0.066	0.0642	0.7308	0.8568	0.6081
Threoninyl-Isoleucine	metab_5020	C10H20N2O4	pos	197.128	3.80522	M+H-2H2O	1.30908	13.2954	4.369e-05	3.3121	3.5081	3.6844	0.3211	0.4548	0.0144
2'-Hydroxynicotine	metab_5021	C10H14N2O	pos	179.117	3.80522	M+H	1.31231	28.4396	1.411e-05	2.7927	2.9993	3.1742	0.1174	0.142	0.056
Ile Trp	metab_5036	C17H23N3O3	pos	318.181	3.76022	M+H	1.29764	3.39898	0.000293	3.0378	3.2836	3.6714	0.886	1.1267	0.9274
1-Acetyl-3,14,20-trihydroxywitha-5,24-dienolide 3-glucoside	metab_5038	C36H54O12	pos	711.401	3.74972	M+CH3OH+H	1.19272	0.000131717	0.01277	0	0	0	0.1933	0.4573	0.4325
Petasinine	metab_5090	C13H21NO3	pos	257.185	3.61505	M+NH4	1.27908	16.3649	0.001407	2.8838	1.9357	2.2295	0.1468	0.1437	0.1401
Tryptophyl-Alanine	metab_5104	C14H17N3O3	pos	258.123	3.57055	M+H-H2O	1.21102	1775.99	0.009592	1.2829	2.4808	2.8489	0.0013	0.0012	0.0012
Phe Pro Val	metab_5110	C19H27N3O4	pos	362.206	3.54805	M+H	1.2996	2.5994	0.0002387	3.2208	3.3869	3.7493	1.2566	1.2611	1.4654
Leu Val Val	metab_5175	C16H31N3O4	pos	330.238	3.4074	M+H	1.28987	2.97576	0.0005931	2.1856	2.5023	2.7516	0.8116	0.8971	0.7914
Cinnamyl acetate	metab_5180	C11H12O2	pos	194.117	3.3969	M+NH4	1.30816	52.7706	5.679e-05	1.9564	1.8985	2.258	0.0396	0.0387	0.0376
N-Acetylpyrrolidine	metab_5279	C6H11NO	pos	114.092	3.15758	M+H	1.30575	4.41108	9.417e-05	2.0435	2.3397	2.4026	0.5209	0.5133	0.5043
Tryptophanol	metab_5302	C10H11NO	pos	144.08	3.09058	M+H-H2O	1.30885	0.268172	6.812e-05	0.5201	0.5281	0.5191	1.8868	2.1128	1.8449
Serotonin	metab_5316	C10H12N2O	pos	159.091	3.05825	M+H-H2O	1.26984	0.435698	0.002174	0.764	1.4404	1.3339	2.5959	2.7872	2.7345
Hoduloside II	metab_5403	C48H78O19	pos	491.253	2.90642	M+H+Na	1.21301	49.9001	0.008958	0.3795	0.8071	0.6112	0.0123	0.012	0.0117
Uridine 2',3'-cyclic phosphate	metab_5450	C9H11N2O8P	pos	630.085	2.83043	2M+NH4	1.31438	0.482097	5.866e-06	1.1277	1.1383	1.1263	2.3873	2.2696	2.38
CGMP	metab_5461	C10H12N5O7P	pos	346.054	2.81977	M+H	1.17748	0.313869	0.01696	2.3967	1.3396	0.0055	3.9519	3.9807	3.9871
3-[5,7-dihydroxy-2-(4-hydroxy-3-methoxyphenyl)-4-oxo-3,4-dihydro-2H-1-benzopyran-8-yl]-5,7-dihydroxy-2-(4-hydroxyphenyl)-3,4-dihydro-2H-1-benzopyran-4-one	metab_5467	C31H24O11	pos	611.09	2.7971	M+K	1.31704	0.00389539	8.801e-08	0.0075	0.0077	0.0074	1.9416	1.9607	1.8898
Glycyl-Methionine	metab_5472	C7H14N2O3S	pos	451.107	2.78527	2M+K	1.28986	0.143891	0.0006194	0.1581	0.7017	0.0942	2.2532	2.193	2.1829
8-Oxo-dGMP	metab_5484	C10H14N5O8P	pos	427.076	2.66743	M+ACN+Na	1.31646	0.0160332	3.836e-07	0.047	0.0482	0.0468	3.013	2.8617	2.9825
8-Hydroxyguanosine	metab_5505	C10H13N5O6	pos	282.085	2.36212	M+H-H2O	1.29682	11.6637	0.0004444	2.2708	1.9207	1.7382	0.3038	0.1038	0.101
3-Hydroxypicolinic acid	metab_5520	C6H5NO3	pos	140.034	2.08597	M+H	1.27445	0.266667	0.001506	1.1381	0.5346	0.3577	2.4679	2.522	2.6252
6-[5-(2-carboxy-2-oxoethyl)-2,3-dihydroxyphenoxy]-3,4,5-trihydroxyoxane-2-carboxylic acid	metab_5531	C15H16O12	pos	389.069	1.86248	M+H	1.31601	5.2766	6.762e-07	2.53	2.6589	2.6227	0.5014	0.494	0.4852
Pyridoxine (Vitamin B6)	metab_5534	C8H11NO3	pos	170.08	1.80065	M+H	1.27529	3.84641	0.001445	2.3663	2.2656	2.3851	0.4003	1.0446	0.3796
His Leu	metab_5540	C12H20N4O3	pos	269.16	1.67815	M+H	1.29906	7.16745	0.0002497	2.8314	3.1814	3.606	0.4548	0.4477	0.4394
1-Hydroxypyrene glucuronide	metab_5551	C22H18O7	pos	439.076	1.5445	M+2Na-H	1.3055	2.04446	9.819e-05	2.5417	2.7595	2.8376	1.3379	1.3275	1.3151
Ala Pro	metab_5557	C8H14N2O3	pos	187.107	1.45383	M+H	1.30384	2.05583	0.0001315	2.3487	2.4498	2.604	1.1236	1.2832	1.1927
3,4,5-trihydroxy-6-[(3,4,5-trihydroxy-6-{[2-(2-hydroxypropan-2-yl)-7-oxo-2H,3H,7H-furo[3,2-g]chromen-9-yl]oxy}oxan-2-yl)methoxy]oxane-2-carboxylic acid	metab_5563	C26H32O16	pos	614.182	1.314	2M+3H2O+2H	1.31684	0.253301	6.828e-08	0.8796	0.8896	0.8784	3.515	3.4312	3.5064
Guanine	metab_5571	C5H5N5O	pos	152.056	1.20618	M+H	1.27849	2.10877	0.00148	2.954	3.1003	2.9616	1.0777	1.4353	1.7625
Asparaginyl-Phenylalanine	metab_5586	C13H17N3O4	pos	622.255	1.09915	2M+ACN+Na	1.16754	0.370465	0.02026	0.1417	1.7007	1.191	2.7217	2.7891	2.6749
Petasitenine	metab_5604	C19H27NO7	pos	346.161	0.865367	M+H-2H2O	1.22446	4.53788	0.007579	2.0766	2.3141	2.4724	0.167	0.1635	1.182
Acetylcholine	metab_5668	C7H15NO2	pos	146.117	0.717867	M+H	1.24863	2.75619	0.003929	4.1731	3.2317	3.6165	1.679	1.5414	0.7778
6-{3,5-dihydroxy-2-[3-(3-methoxyphenyl)-2-oxopropanoyl]phenoxy}-3,4,5-trihydroxyoxane-2-carboxylic acid	metab_5697	C22H22O12	pos	479.122	0.6597	M+H	1.25839	3.72654	0.003231	2.0518	1.8743	1.9114	0.6779	0.0895	0.7991
Glutathione	metab_5913	C10H17N3O6S	pos	308.091	6.88622	M+H	1.12927	4.26416	0.03015	2.1914	2.5869	4.4609	0.4221	0.8947	0.85

## Sheet: EP-vs-PP
Metabolite	Metab ID	Formula	mode	M/Z	Retention time	adducts	VIP_PLS-DA	FC(EP/PP)	P_value	EP_1	EP_2	EP_3	PP_1	PP_2	PP_3
3-{8-hydroxy-2-[(3E)-5-hydroxy-4-methylpent-3-en-1-yl]-2-methyl-2H-chromen-5-yl}propanoic acid	metab_5957	C19H24O5	neg	331.156	8.00883	M-H, 2M-H, M+FA-H, M-H2O-H	1.19329	2.82566	3.561e-06	5.4819	5.4549	5.4492	2.1224	1.8773	1.7982
Alpha-Rhamnorobin	metab_6143	C21H20O10	neg	477.106	4.0473	M+Cl, M+FA-H, M-H	1.16248	5.79102	0.001167	2.327	2.6325	2.7388	0.3361	0.1178	0.8754
Galactosylglycerol	metab_6178	C9H18O8	neg	299.098	0.71125	M-H, M+Cl, M+FA-H	1.17376	2.45116	0.0004535	3.2812	3.3429	2.8629	1.4555	1.1338	1.2819
3,4,5-trihydroxy-6-{[(4E)-5-(4-methoxyphenyl)-3-oxopent-4-en-2-yl]oxy}oxane-2-carboxylic acid	metab_6527	C18H22O9	neg	381.119	4.59477	M-H, M+Cl	1.19088	82.7983	2.473e-05	1.9086	2.1378	2.2205	0.0254	0.0251	0.0252
7alpha,8alpha-Dihydroxycalonectrin	metab_6643	C19H26O8	neg	427.161	5.5804	M+Cl, M+FA-H	1.15944	0.109284	0.001443	0.1007	0.5102	0.053	1.8263	1.8651	2.3822
3-(7-hydroxy-5-methoxy-2,2-dimethyl-2H-chromen-6-yl)-1-phenylpropan-1-one	metab_6656	C21H22O4	neg	319.131	5.63122	M-H2O-H, M+FA-H	1.19492	8.79206	3.24e-08	3.6871	3.6035	3.6052	0.4152	0.4112	0.413
3-[3,4-dihydroxy-2-(8-hydroxy-3,7-dimethylocta-2,6-dien-1-yl)phenyl]propanoic acid	metab_6714	C19H26O5	neg	369.148	6.39625	M+Cl, M+K-2H	1.1934	6.31857	2.042e-06	3.3088	3.2704	3.0956	0.5127	0.5083	0.5102
2-(2-hydroxypropan-2-yl)-6-[2-(oxiran-2-yl)propan-2-yl]-2H,3H,7H-furo[3,2-g]chromen-7-one	metab_6791	C19H22O5	neg	329.14	7.35	M-H, M+Na-2H	1.12278	6.15279	0.00534	3.5635	3.7148	3.5214	0.04	1.6758	0.0396
Tryptophyl-Isoleucine	metab_6829	C17H23N3O3	neg	298.158	8.01767	M-H2O-H, M+FA-H	1.19477	2.47847	1.124e-07	5.7062	5.709	5.6801	2.3526	2.3204	2.2238
Sirolimus	metab_6859	C51H79NO13	neg	912.548	8.53133	M-H, M+Na-2H	1.17867	4.35313	0.0002649	4.2413	4.5658	3.7298	0.9053	1.1645	0.8104
1-Heptadecene-4,6-diyne-3,9-diol	metab_6861	C17H26O2	neg	307.192	8.5582	M-H, M+FA-H	1.19237	3.21363	6.919e-06	3.9184	3.8838	3.795	1.1095	1.1393	1.3609
Oryzalide B	metab_6862	C19H28O4	neg	341.171	8.56702	M-H, M+Na-2H	1.17057	5.67354	0.0006229	4.2832	4.2332	4.1958	0.7175	1.3802	0.1426
2-Polyprenyl-3-methyl-5-hydroxy-6-methoxy-1,4-benzoquinone	metab_7072	C18H24O4	neg	285.15	8.00883	M-H2O-H, M-H	1.18509	4.23703	0.0001051	4.7509	4.7334	4.7273	0.6655	1.2286	1.4591
2-[3-(3,4-dihydroxyphenyl)-2-hydroxypropyl]benzene-1,3,5-triol	metab_7107	C15H16O6	neg	273.077	4.49935	M-H2O-H, M+Na-2H	1.18856	43.1423	3.812e-05	3.0424	3.2752	2.7598	0.0706	0.0697	0.0701
Maltopentaose	metab_7172	C30H52O26	neg	873.282	1.1101	M+FA-H, M+K-2H	1.18195	4.77405	0.0002552	2.5077	2.5739	3.0634	0.5712	0.5664	0.5685
2-Keto-6-acetamidocaproate	metab_7298	C8H13NO4	neg	232.081	2.91962	M-H, M+FA-H	1.19174	0.463508	9.567e-06	0.9491	0.9581	1.042	2.1471	2.066	2.151
6-O-Oleuropeoylsucrose	metab_7504	C22H36O13	neg	529.19	0.72955	M+Na-2H	1.10335	0.340119	0.008662	0.266	1.2246	1.7663	3.1454	3.2099	3.2244
2-amino-4-({1-[(carboxymethyl)-C-hydroxycarbonimidoyl]-2-({5,9-dihydroxy-8,8-dimethyl-2-oxo-4-phenyl-2H,8H,9H,10H-pyrano[2,3-h]chromen-10-yl}sulfanyl)ethyl}-C-hydroxycarbonimidoyl)butanoic acid	metab_7558	C30H33N3O11S	neg	664.164	1.2837	M+Na-2H	1.1939	0.287489	1.062e-06	0.6456	0.6535	0.7276	2.3092	2.3862	2.3544
6-[(2-{4-[(3-{[4-(acetyloxy)-3-hydroxy-4-(hydroxymethyl)oxolan-2-yl]oxy}-4,5-dihydroxy-6-(hydroxymethyl)oxan-2-yl)oxy]phenyl}-4-oxo-3,4-dihydro-2H-1-benzopyran-7-yl)oxy]-3,4,5-trihydroxyoxane-2-carboxylic acid	metab_7588	C34H40O20	neg	803.18	1.97928	M+Cl	1.17397	0.338815	0.0006088	1.6662	1.4249	0.8022	3.801	3.8111	3.8807
Isoleucyl-Aspartate	metab_7597	C10H18N2O5	neg	245.113	2.17503	M-H	1.1463	2.00792	0.002995	1.4162	1.1653	1.526	0.6844	0.6793	0.6815
N-ACETYLPROLINE	metab_7697	C7H11NO3	neg	156.066	2.98355	M-H	1.06219	0.477974	0.01915	0.7684	0.7769	1.7087	2.2658	2.2808	2.2621
Kaempferol 3-(6''-rhamnosylsophoroside)	metab_7704	C33H40O20	neg	777.18	3.00547	M+Na-2H	1.1876	2.67252	6.291e-05	3.0402	3.0187	3.0718	1.355	1.0302	1.0328
3-(Methylthio)propyl acetate	metab_7712	C6H12O2S	neg	193.053	3.0486	M+FA-H	1.18681	2.47195	6.92e-05	1.5778	1.4133	1.4359	0.5996	0.5948	0.5969
Tetrahydrodipicolinate	metab_7785	C7H9NO4	neg	152.035	3.4188	M-H2O-H	1.17936	0.22103	0.0002615	0.3024	0.9501	0.7182	3.0065	2.9526	2.9582
3,4,5-trihydroxy-6-(2-hydroxy-6-methoxyphenoxy)oxane-2-carboxylic acid	metab_7792	C13H16O9	neg	297.062	3.44995	M-H2O-H	1.19177	2.00951	9.366e-06	4.2734	4.2908	4.1192	2.0017	2.1436	2.1678
6-{4-[(1E)-3-(2,4-dihydroxy-3,6-dioxocyclohexa-1,4-dien-1-yl)-3-oxoprop-1-en-1-yl]phenoxy}-3,4,5-trihydroxyoxane-2-carboxylic acid	metab_7822	C21H18O12	neg	443.064	3.55685	M-H2O-H	1.1885	2.51914	6.234e-05	2.5702	2.3298	2.6028	0.9958	0.99	0.9926
3,4,5-trihydroxy-6-[(2-methylpropanoyl)oxy]oxane-2-carboxylic acid	metab_7848	C10H16O8	neg	245.066	3.68878	M-H2O-H	1.15511	243.986	0.001656	2.7095	2.4102	1.6977	0.017	0.0085	0.0025
4-Hydroxybenzaldehyde	metab_7875	C7H6O2	neg	121.03	3.79347	M-H	1.14895	0.424242	0.002577	2.0029	1.4328	0.9741	3.4578	3.4748	3.4628
3-Hydroxysebacic acid	metab_7884	C10H18O5	neg	217.108	3.8372	M-H	1.14577	2.27061	0.002524	2.6192	2.4136	1.9888	1.1336	1.0242	0.9354
(8alpha,10beta,11beta)-3-Hydroxy-4,15-dinor-1(5)-xanthen-12,8-olide	metab_7894	C13H20O3	neg	269.14	3.88075	M+FA-H	1.17781	3.76724	0.0002939	2.5454	2.8741	2.4452	0.5879	0.6065	0.8936
3-Hydroxydodecanedioic acid	metab_7928	C12H22O5	neg	291.144	4.0029	M+FA-H	1.19263	0.15599	5.828e-06	0.2308	0.235	0.2764	1.5543	1.6651	1.54
M-Coumaric acid	metab_7948	C9H8O3	neg	163.04	4.06933	M-H	1.17685	0.43726	0.000331	1.981	1.3402	1.8128	3.9348	3.9061	3.8985
Cis-5-Caffeoylquinic acid	metab_7969	C16H18O9	neg	353.088	4.18068	M-H	1.19464	2.2547	1.049e-07	6.1277	6.177	6.0455	2.6993	2.7262	2.7138
3,4,5-trihydroxy-6-[2-hydroxy-4-(3-oxobut-1-en-1-yl)phenoxy]oxane-2-carboxylic acid	metab_7973	C16H18O9	neg	375.07	4.1987	M+Na-2H	1.19509	4.7565	5.281e-08	4.5921	4.6399	4.7142	0.9804	0.9747	0.9772
Ganoderic acid H	metab_7981	C32H44O9	neg	607.262	4.21283	M+Cl	1.13482	0.151922	0.003874	0.0303	0.031	1.1599	2.7144	2.7219	2.6008
2-Octenoic acid	metab_8058	C8H14O2	neg	187.097	4.68912	M+FA-H	1.1816	0.453309	0.0001758	1.3774	1.3871	1.7342	3.2905	3.4306	3.2065
EPIAFZELECHIN (2R,3R)(-)	metab_8073	C15H14O5	neg	273.077	4.75923	M-H	1.18556	211.833	0.0001383	2.9065	2.5469	3.2451	0.0138	0.0136	0.0137
Valproic acid glucuronide	metab_8087	C14H24O8	neg	639.288	4.8396	2M-H	1.10207	0.418166	0.009629	0.477	1.136	0.5485	1.7627	1.6178	1.7897
Balagyptin	metab_8178	C39H64O16	neg	787.416	5.26205	M-H	1.13774	0.295033	0.003537	1.3278	0.437	0.4984	2.5821	2.6422	2.4477
D-Erythroascorbic acid 1'-a-D-xylopyranoside	metab_8203	C10H14O9	neg	313.036	5.3564	M+Cl	1.19504	5.32497	5.106e-08	4.0993	4.1808	4.207	0.7845	0.7791	0.7814
8-Acetyl-T2 tetrol	metab_8204	C17H24O7	neg	385.151	5.36185	M+FA-H	1.19152	11.5862	1.249e-05	2.7967	2.5143	2.5343	0.2271	0.2245	0.2256
3,4,5-trihydroxy-6-{[2-oxo-6-(3-oxobut-1-en-1-yl)-2H-chromen-7-yl]oxy}oxane-2-carboxylic acid	metab_8205	C19H18O10	neg	387.073	5.37582	M-H2O-H	1.18832	2.33826	6.665e-05	4.79	4.5018	4.9553	2.1439	1.8627	2.0857
6-({3-[5,7-dihydroxy-2-(3-hydroxyphenyl)-4-oxo-3,4-dihydro-2H-1-benzopyran-8-yl]-7-hydroxy-4-oxo-2-phenyl-3,4-dihydro-2H-1-benzopyran-5-yl}oxy)-3,4,5-trihydroxyoxane-2-carboxylic acid	metab_8206	C36H30O15	neg	701.158	5.37582	M-H	1.102	2.15909	0.01048	3.2956	2.4283	3.6814	1.4555	1.4492	1.452
8-[3,7-dihydroxy-2-(4-hydroxy-3-methoxyphenyl)-3,4-dihydro-2H-1-benzopyran-4-yl]-2-(3-hydroxyphenyl)-3,4-dihydro-2H-1-benzopyran-3,5,7-triol	metab_8208	C31H28O10	neg	597.111	5.39387	M+K-2H	1.06009	2.38603	0.02241	2.3854	1.8161	3.1783	1.0343	1.0284	1.031
Citronellyl beta-sophoroside	metab_8224	C22H40O11	neg	525.255	5.49527	M+FA-H	1.1662	0.202029	0.0009005	0.6377	0.2564	0.3004	1.7098	2.1151	2.0869
(3S,5R,6R,6'S)-6,7-Didehydro-5,6-dihydro-3,5,6'-trihydroxy-13,14,20-trinor-3'-oxo-beta,epsilon-caroten-19',11'-olide 3-acetate	metab_8231	C39H48O7	neg	649.31	5.51405	M+Na-2H	1.14268	0.444371	0.003583	1.6575	1.5583	0.7981	2.9921	3.0665	2.9757
PG(18:2(9Z,12Z)/22:6(4Z,7Z,10Z,13Z,16Z,19Z))	metab_8270	C46H75O10P	neg	853.476	5.68535	M+Cl	1.13826	0.468284	0.003438	1.0223	1.0315	1.7124	2.7116	2.633	2.6966
LysoPC(14:1(9Z))	metab_8339	C22H44NO7P	neg	502.231	6.12292	M+K-2H	1.17029	6.8348	0.0006233	2.0637	1.8072	1.7397	0.5102	0.0579	0.2527
{4,5-dihydroxy-2-[hydroxy({2,3,4-trihydroxy-5-[3-(4-hydroxyphenyl)propanoyl]-6-oxo-3-[3,4,5-trihydroxy-6-(hydroxymethyl)oxan-2-yl]cyclohexa-1,4-dien-1-yl})methyl]oxan-3-yl}oxidanesulfonic acid	metab_8407	C27H34O19S	neg	739.138	6.47702	M+FA-H	1.18412	12.915	0.0001203	2.9745	2.8707	2.7686	0.0541	0.5592	0.0537
Vomifoliol 9-[glucosyl-(1->4)-xylosyl-(1->6)-glucoside]	metab_8430	C30H48O17	neg	701.264	6.66892	M+Na-2H	1.18887	4.36074	4.563e-05	2.8322	2.4599	2.6777	0.6119	0.607	0.6091
Gibberellin A45	metab_8462	C19H24O5	neg	377.162	6.90075	M+FA-H	1.01646	0.317712	0.03374	0.0801	0.1442	0.6603	0.7975	1.0676	0.9195
(1R,16Z,24E,26E,28Z)-1,18,30-trihydroxy-12-[1-(4-hydroxy-3-methoxycyclohexyl)propan-2-yl]-19-methoxy-15,17,21,23,29,35-hexamethyl-11,36-dioxa-4-azatricyclo[30.3.1.0,]hexatriaconta-16,24,26,28-tetraene-2,3,10,14,20-pentone	metab_8476	C50H77NO13	neg	934.51	6.97737	M+Cl	1.18936	0.423123	3.098e-05	0.9469	0.9559	1.0397	2.313	2.2226	2.4191
15-deoxy-delta12,14-Prostaglandin A2	metab_8556	C20H28O3	neg	315.196	7.68547	M-H	1.18774	29.7348	4.954e-05	4.0628	4.1191	3.5941	0.0136	0.0134	0.369
PE(18:1(11Z)/20:2(11Z,14Z))	metab_8584	C43H80NO8P	neg	814.567	7.86483	M+FA-H	1.19361	141.067	1.726e-06	3.3914	3.2316	3.1346	0.0232	0.0229	0.0231
LysoPC(16:1(9Z)/0:0)	metab_8601	C24H48NO7P	neg	538.317	7.99982	M+FA-H	1.16451	0.418738	0.0009467	0.904	1.5233	1.5147	3.2161	3.0916	3.1049
6-(1-hydroxy-2-methylbut-3-en-2-yl)-2-(2-hydroxypropan-2-yl)-2H,3H,7H-furo[3,2-g]chromen-7-one	metab_8614	C19H22O5	neg	329.14	8.08893	M-H	1.12285	3.42238	0.005382	3.793	3.8132	3.7704	1.1999	0.219	1.9061
PGP(16:0/22:5(4Z,7Z,10Z,13Z,16Z))	metab_8628	C44H78O13P2	neg	921.491	8.21382	M+FA-H	1.16115	0.474523	0.001194	1.3144	1.324	1.9168	3.2414	3.1071	3.2478
15d PGD2	metab_8631	C20H30O4	neg	315.196	8.24065	M-H2O-H	1.17	10236.8	0.000643	3.3739	3.4903	2.4709	0.0003	0.0003	0.0003
10-Acetoxy-8-heptadecene-4,6-diyn-3-ol	metab_8646	C19H28O3	neg	285.186	8.38365	M-H2O-H	1.14601	4.1023	0.002557	3.0505	3.2058	2.1872	0.6888	0.6837	0.686
Gingerglycolipid B	metab_8680	C33H58O14	neg	677.379	8.59383	M-H	1.09909	0.178693	0.009966	0.0022	0.0022	1.6613	3.155	3.0645	3.1007
1-(9Z-hexadecenoyl)-glycero-3-phosphate	metab_8786	C19H37O7P	neg	389.209	9.46112	M-H2O-H	1.00375	0.384927	0.03791	0.4442	0.4508	1.3879	2.0259	2.3751	1.5289
6-Deoxodolichosterone	metab_8790	C28H48O4	neg	447.348	9.48	M-H	1.13216	3.94329	0.004212	3.1161	2.9604	2.0176	0.6869	0.6818	0.684
Ginsenoside Mc	metab_8798	C41H70O12	neg	789.459	9.51805	M+Cl	1.19128	0.337925	1.382e-05	0.9497	0.9587	1.0426	2.951	3.0063	2.7765
1-nonadecanoyl-glycero-3-phosphate	metab_8799	C22H45O7P	neg	497.29	9.52732	M+FA-H	1.10067	0.0668798	0.009114	0.0964	0.0984	0.119	1.9313	1.8105	0.951
Loquatifolin A	metab_8824	C39H66O18	neg	867.429	9.74305	M+FA-H	1.19228	0.340611	7.124e-06	0.9582	0.9672	1.0512	3.0248	2.8476	2.8664
PE(22:1(13Z)/24:1(15Z))	metab_8826	C51H98NO8P	neg	920.649	9.76297	M+K-2H	1.01067	3.29039	0.03562	2.7084	2.7729	1.4908	0.137	1.1986	0.7834
Hoduloside VI	metab_8881	C41H68O14	neg	805.43	11.0399	M+Na-2H	1.18847	0.150853	4.516e-05	0.3322	0.2749	0.3211	2.2304	1.9544	1.9673
PA(15:0/18:2(9Z,12Z))	metab_8885	C36H67O8P	neg	703.458	11.1356	M+FA-H	1.19259	0.0901134	5.26e-06	0.2432	0.1676	0.352	2.8458	2.9072	2.7118
PA(20:2(11Z,14Z)/18:2(9Z,12Z))	metab_8891	C41H73O8P	neg	723.501	11.2823	M-H	1.14299	0.324784	0.003497	1.7362	1.4617	0.4115	3.7714	3.6763	3.6639
Maltulose	metab_8910	C12H22O11	neg	341.108	12.6595	M-H	1.18963	0.263937	2.774e-05	0.7892	0.5708	0.7961	2.6211	2.7301	2.8176
(+/-)9-HpODE	metab_9025	C18H32O4	neg	311.223	14.1118	M-H	1.17008	2.89863	0.0006259	2.7109	2.5882	2.3344	0.9781	0.6188	1.0369
LysoPE(0:0/18:3(9Z,12Z,15Z))	metab_9030	C23H42NO7P	neg	520.271	14.1016	M+FA-H	1.16958	3.85729	0.0006648	2.3028	2.5004	1.9111	0.5826	0.5779	0.58
2-Hydroxy-3-methoxyestrone	metab_9046	C25H47NO5	neg	478.297	14.0922	M+K-2H	1.1716	2.52704	0.0005534	2.1106	2.4245	1.9846	0.8628	0.8573	0.8597
PS(16:0/18:2(9Z,12Z))	metab_9210	C40H74NO10P	neg	780.483	10.3265	M+Na-2H	1.19239	0.0569329	7.334e-06	0.1336	0.1363	0.1835	2.7911	2.6615	2.5081
PA(18:2(9Z,12Z)/18:4(6Z,9Z,12Z,15Z))	metab_9216	C39H65O8P	neg	691.437	10.2899	M-H	1.16877	0.203332	0.0007208	1.3471	0.2639	0.6777	3.813	3.7786	3.6642
Lupeoside	metab_9224	C41H68O10	neg	755.452	10.2166	M+Cl	1.1331	0.150295	0.004101	0.0575	0.0004	1.396	3.3573	3.246	3.0708
Galabiosylceramide (d18:1/16:0)	metab_9226	C46H87NO13	neg	842.607	10.2077	M-H2O-H	1.17207	17.4721	0.0005998	2.2415	1.7248	2.1294	0.0008	0.3472	0.0008
All-trans-heptaprenyl diphosphate	metab_9243	C35H60O7P2	neg	699.385	10.0095	M+FA-H	1.17206	0.4375	0.0005395	0.9739	0.983	1.0674	2.5131	2.3164	2.0817
Ethyl 4-(acetylthio)butyrate	metab_9270	C8H14O3S	neg	425.129	9.83197	2M+FA-H	1.13965	0.246875	0.003167	0.4258	0.4321	0.4931	1.6413	2.2541	1.5779
Citreoviridin C	metab_9298	C23H30O6	neg	383.189	9.62447	M-H2O-H	1.13178	2.33448	0.004284	1.7833	1.7784	1.3046	0.6975	0.6923	0.6946
PS(15:0/20:2(11Z,14Z))	metab_9347	C41H76NO10P	neg	808.489	9.2866	M+Cl	1.07436	0.468045	0.01512	1.4867	0.5944	1.6542	2.8405	2.6785	2.4605
1-(1,2,3,4,5-Pentahydroxypent-1-yl)-1,2,3,4-tetrahydro-beta-carboline-3-carboxylate	metab_9389	C17H22N2O7	neg	387.114	8.99438	M+Na-2H	1.05762	0.367513	0.02045	1.041	0.3099	2.1658	3.0939	3.2214	3.2515
PE(20:2(11Z,14Z)/18:0)	metab_9390	C43H82NO8P	neg	792.551	8.98518	M+Na-2H	1.19476	0.00846689	1.583e-07	0.0211	0.0216	0.0266	2.6647	2.758	2.7761
Asparagoside A	metab_9410	C33H54O8	neg	577.375	8.87648	M-H	1.19483	0.000138075	1.09e-07	0.0003	0.0003	0.0004	2.3488	2.3942	2.2998
PS(18:1(9Z)/0:0)	metab_9449	C24H46NO9P	neg	522.287	8.60267	M-H	1.16153	2.10788	0.001153	4.5888	4.8536	4.0385	2.2383	2.3278	1.8309
Prostaglandin F1a	metab_9463	C20H36O5	neg	377.234	8.54922	M+Na-2H	1.16397	2.74648	0.0009868	3.3916	3.3506	3.2042	0.7721	1.2609	1.5888
Eriojaposide B	metab_9483	C25H40O11	neg	561.257	8.446	M+FA-H	1.02846	9.17136	0.03247	0.9909	1.4331	2.4572	0.4216	0.0552	0.0555
Dinophysistoxin 1	metab_9496	C45H70O13	neg	839.451	8.35683	M+Na-2H	1.19159	0.497041	1.109e-05	1.4755	1.4853	1.5757	2.9488	3.089	3.0887
(24E)-15alpha-Acetoxy-3alpha-hydroxy-23-oxo-7,9(11),24-lanostatrien-26-oic acid	metab_9505	C32H46O6	neg	563.274	8.33015	M+K-2H	1.17435	2.62652	0.0006168	2.6818	2.5918	3.1664	1.0743	1.0684	1.071
Tanacetol A	metab_9522	C17H26O4	neg	315.16	8.28518	M+Na-2H	1.19489	2.45319	8.623e-08	4.5066	4.4069	4.4514	1.8192	1.8128	1.8156
3-[2-(3,7-dimethylocta-2,6-dien-1-yl)-3,4-dihydroxyphenyl]propanoic acid	metab_9526	C19H26O4	neg	339.155	8.27633	M+Na-2H	1.19448	3.5278	3.694e-07	3.8269	3.6957	3.7053	1.0637	1.0578	1.0604
1-(3-heptyloxiran-2-yl)-3-(4-hydroxy-3-methoxyphenyl)propan-1-one	metab_9536	C19H28O4	neg	319.192	8.17812	M-H	1.18973	5.67276	2.633e-05	4.0937	4.0923	3.816	0.5878	0.583	0.9451
Ganoderic acid theta	metab_9541	C30H42O8	neg	567.242	8.12463	M+K-2H	1.18605	3.20061	0.0001219	4.2679	3.8489	4.5207	1.3195	1.3133	1.316
Pitheduloside I	metab_9557	C30H48O5	neg	469.334	8.04448	M-H2O-H	1.10432	4.54491	0.008343	3.4246	2.9977	2.6711	1.5221	0.0916	0.387
2-Polyprenyl-3-methyl-6-methoxy-1,4-benzoquinone	metab_9565	C18H24O3	neg	287.165	8.01767	M-H	1.19506	6.37674	9.842e-10	3.9512	3.9468	3.9138	0.62	0.615	0.6172
Acetylbalchanolide	metab_9566	C17H24O4	neg	273.15	8.01767	M-H2O-H	1.19494	4.52195	1.445e-08	3.6186	3.5845	3.551	0.7957	0.7902	0.7926
5'-Carboxy-alpha-chromanol	metab_9579	C19H28O4	neg	355.169	7.96415	M+Cl	1.16896	20.2855	0.0006896	2.2556	2.0004	1.5857	0.0967	0.0954	0.0959
Tylosin	metab_9591	C46H77NO17	neg	914.521	7.90112	M-H	1.1637	0.31784	0.001019	0.8522	0.8609	1.7139	3.5809	3.5802	3.6182
Priverogenin A	metab_9637	C30H48O4	neg	471.349	7.65865	M-H	1.15294	7.97976	0.001817	4.8747	4.6749	4.41	0.0927	0.0017	1.6548
3,5-dihydroxy-2-[(2E)-3-(4-hydroxyphenyl)prop-2-enoyl]cyclohexa-2,5-diene-1,4-dione	metab_9655	C15H10O6	neg	285.041	7.52512	M-H	1.03745	2.84112	0.02657	3.0367	2.4913	3.5922	0.1794	1.8193	1.2118
Uzarigenin 3-[xylosyl-(1->2)-rhamnoside]	metab_9708	C34H52O12	neg	673.319	7.19323	M+Na-2H	1.16952	24.254	0.0006557	2.2534	1.8832	1.5947	0.0793	0.0782	0.0787
(6-{[3,4-dihydroxy-2,5-bis(hydroxymethyl)oxolan-2-yl]oxy}-3,4,5-trihydroxyoxan-2-yl)methyl (2E)-3-(4-hydroxy-3-methoxyphenyl)prop-2-enoate	metab_9784	C22H30O14	neg	539.14	6.8295	M+Na-2H	1.13578	4.81369	0.004558	3.1101	2.4374	3.9471	0.6601	0.655	0.6572
Goyaglycoside g	metab_9791	C43H70O14	neg	809.473	6.80267	M-H	1.18912	0.411521	3.399e-05	0.9589	0.968	1.052	2.539	2.3423	2.3591
3-(3,4-dimethoxyphenyl)-7-hydroxy-4H-chromen-4-one	metab_9849	C17H14O5	neg	641.171	6.53015	2M+FA-H	1.14224	3.98016	0.003342	3.9313	3.4738	4.6321	1.1354	0.3603	1.5279
PGA3	metab_9872	C20H28O4	neg	331.191	6.44105	M-H	1.14615	4.60066	0.002432	3.4338	3.5857	3.0038	0.385	1.4107	0.3829
Phenylalanyl-Arginine	metab_10045	C15H23N5O3	neg	302.161	5.77478	M-H2O-H	1.16807	2.49443	0.0007454	2.9038	2.816	2.3458	1.0814	1.0754	1.078
Trans-Dec-2-enoic acid	metab_10059	C10H18O2	neg	215.128	5.70332	M+FA-H	1.19195	0.235494	9.327e-06	0.5603	0.5677	0.6376	2.5856	2.5337	2.3763
2-[4,6-dihydroxy-2-methoxy-3-(3-methylbut-2-en-1-yl)phenyl]acetic acid	metab_10081	C14H18O5	neg	247.098	5.62232	M-H2O-H	1.06412	4.68496	0.01724	2.5807	3.3771	2.6986	0.0932	1.6618	0.0925
Pelargonidin	metab_10083	C15H10O5	neg	269.046	5.61307	M-H	1.14647	2.45124	0.002914	2.9275	2.2699	3.0976	1.1312	1.1252	1.1278
Scillipheosidin 3-[glucosyl-(1->2)-rhamnoside]	metab_10095	C36H52O14	neg	689.32	5.57118	M-H2O-H	1.05928	0.492647	0.01854	0.6707	1.9149	1.6349	2.8216	2.9091	2.8362
3,4,5-trihydroxy-6-{[(1E)-1-(4-methoxyphenyl)pent-1-en-3-yl]oxy}oxane-2-carboxylic acid	metab_10122	C18H24O8	neg	367.141	5.51405	M-H	1.09938	3.97579	0.009473	1.9491	1.3487	1.6286	0.3657	0.097	0.7762
5-hydroxy saxagliptin	metab_10131	C18H25N3O3	neg	352.167	5.48575	M+Na-2H	1.18685	2.72246	6.995e-05	3.2476	3.2506	3.2142	1.1662	1.4067	0.9935
7,8-Dihydro-3b,6a-dihydroxy-alpha-ionol 9-[apiosyl-(1->6)-glucoside]	metab_10177	C24H42O12	neg	521.258	5.29945	M-H	1.17119	0.404851	0.0006065	0.5484	0.8733	0.7316	1.821	1.6682	1.8286
Macrophorin C	metab_10205	C22H32O5	neg	411.196	5.21612	M+Cl	1.01557	3.81657	0.035	2.2764	2.7793	1.1369	0.5432	0.5386	0.5406
6-{4-[(2,4-dihydroxy-3-oxo-6-{[3,4,5-trihydroxy-6-(hydroxymethyl)oxan-2-yl]oxy}-2,3-dihydro-1-benzofuran-2-yl)methyl]phenoxy}-3,4,5-trihydroxyoxane-2-carboxylic acid	metab_10217	C27H30O17	neg	671.147	5.18338	M+FA-H	1.17683	2.09935	0.0004606	3.5955	3.2234	3.83	1.6938	1.6875	1.6903
Kaempferol 3-O-arabinoside	metab_10236	C20H18O10	neg	417.084	5.12768	M-H	1.17837	6.38346	0.0003988	3.0732	2.6617	3.4835	0.4836	0.4793	0.4812
Osmundalin	metab_10257	C12H18O8	neg	327.051	5.05427	M+K-2H	1.19477	3.86093	7.164e-08	4.1406	4.0689	4.0332	1.06	1.0541	1.0567
Hordatine A glucoside	metab_10261	C34H48N8O10	neg	709.332	5.03622	M-H2O-H	1.17759	0.455561	0.0003524	0.8791	1.2109	0.9701	2.2301	2.1683	2.318
Diosmetin	metab_10309	C16H12O6	neg	299.056	4.8306	M-H	1.19479	3.09277	3.786e-07	4.2704	4.1442	4.2885	1.3719	1.3657	1.3684
2-(2,4-dihydroxy-5-methoxyphenyl)-3-(3,7-dimethylocta-2,6-dien-1-yl)-5,7-dihydroxy-6-(3-methylbut-2-en-1-yl)-3,4-dihydro-2H-1-benzopyran-4-one	metab_10323	C31H38O7	neg	559.205	4.77707	M+K-2H	1.17404	0.349821	0.000483	1.2856	0.7827	0.8618	2.6503	2.9198	2.8073
W-O-beta-D-Glucopyranosylaloeemodin	metab_10360	C21H20O10	neg	431.1	4.68912	M-H	1.1827	4.94615	0.000233	2.9723	2.8029	3.4565	0.6247	0.6197	0.6219
10-Acetoxytoxol	metab_10402	C15H16O5	neg	321.098	4.55647	M+FA-H	1.18729	0.161123	6.259e-05	0.3622	0.3679	0.4236	2.2108	2.5969	2.3532
Lecanoric acid	metab_10432	C16H14O7	neg	317.067	4.49935	M-H	1.15109	7.21389	0.00197	4.7566	4.9185	4.4694	0.1056	1.7504	0.1048
2-oxo-3-(2,4,5-trihydroxyphenyl)propanoic acid	metab_10433	C9H8O6	neg	193.014	4.49935	M-H2O-H	1.13469	3.15488	0.003716	3.2411	3.1961	2.9676	1.44	1.2202	0.3209
3-phenyloxirane-2-carboxylic acid	metab_10470	C9H8O3	neg	209.045	4.33477	M+FA-H	1.16455	3.55289	0.0009647	2.4641	2.648	1.9909	0.6691	0.6641	0.6663
12-Hydroxy-13-O-D-glucuronoside-octadec-9Z-enoate	metab_10472	C24H42O10	neg	527.231	4.31657	M+K-2H	1.18442	0.420455	0.0001273	1.3564	1.0163	1.0675	2.7015	2.7722	2.711
Leukotriene F4	metab_10475	C28H44N2O8S	neg	589.252	4.2986	M+Na-2H	1.19402	0.328754	8.213e-07	0.9705	0.9795	1.0638	3.0509	3.0159	3.1054
3,4,5-trihydroxy-6-{[3,6,7-trihydroxy-2-(3-methoxyphenyl)-8aH-chromen-5-yl]oxy}oxane-2-carboxylic acid	metab_10556	C22H22O12	neg	459.095	4.03522	M-H2O-H	1.19412	2236.02	5.823e-07	2.9684	2.9701	2.8148	0.0013	0.0013	0.0013
4-(3-hydroxyphenyl)butan-2-one	metab_10560	C10H12O2	neg	209.081	4.03522	M+FA-H	1.10016	3.79873	0.009128	1.9146	2.0373	1.6306	0.905	0.0002	0.5646
N-Monodemethyl roxithromycin	metab_10578	C39H72N2O15	neg	829.468	3.98077	M+Na-2H	1.15675	0.337462	0.001507	0.5336	0.5408	0.6092	1.7864	1.8195	1.3826
6-[3-(carboxymethyl)phenoxy]-3,4,5-trihydroxyoxane-2-carboxylic acid	metab_10589	C14H16O9	neg	309.061	3.94685	M-H2O-H	1.19215	0.00240455	9.497e-06	0.0033	0.0033	0.0041	1.527	1.5624	1.3889
Methyl furfuracrylate	metab_10631	C8H8O3	neg	151.04	3.8372	M-H	1.19255	0.41723	5.374e-06	0.954	0.9631	1.047	2.4275	2.3506	2.3262
Cynarasaponin C	metab_10666	C42H66O14	neg	815.422	3.73008	M+Na-2H	1.19439	0.0811226	4.847e-07	0.2113	0.2152	0.2541	2.716	2.8499	2.8253
Kinetin-7-N-glucoside	metab_10671	C16H19N5O6	neg	412.105	3.7201	M+Cl	1.19231	3.03562	1.386e-05	3.4538	3.3837	3.6441	1.0591	1.1736	1.2217
Cynarasaponin F	metab_10687	C41H64O14	neg	801.408	3.67935	M+Na-2H	1.18262	6.09739	0.0001503	2.9094	2.5664	2.3759	0.4314	0.4273	0.4291
6-[(2-benzyl-2,3,6-trihydroxy-2,3-dihydro-1-benzofuran-4-yl)oxy]-3,4,5-trihydroxyoxane-2-carboxylic acid	metab_10689	C21H22O11	neg	449.111	3.67935	M-H	1.16084	2.43494	0.001203	3.8933	4.4088	3.4867	1.5887	1.4689	1.785
Cis-3-Hexenyl b-primeveroside	metab_10693	C17H30O10	neg	439.181	3.66907	M+FA-H	1.19229	0.34538	6.811e-06	0.8085	0.817	0.909	2.3846	2.428	2.5243
Quinquenoside I	metab_10710	C52H86O19	neg	995.549	3.59897	M-H2O-H	1.17293	0.434179	0.0004962	0.7884	0.7969	1.1357	2.0905	2.0964	2.0803
Fumonisin A1	metab_10711	C36H61NO16	neg	744.383	3.59897	M-H2O-H	1.19081	0.271165	1.781e-05	0.6176	0.6253	0.6981	2.3046	2.5207	2.3337
(2E)-3-(2,4,5-trihydroxyphenyl)prop-2-enoic acid	metab_10713	C9H8O5	neg	195.029	3.59897	M-H	1.18772	0.00446595	5.833e-05	0.0076	0.0078	0.0096	1.6695	2.0253	1.9002
Eleutheroside B1	metab_10740	C17H20O10	neg	405.081	3.53605	M+Na-2H	1.12097	0.351972	0.005644	0.3997	1.2162	1.6511	3.1744	2.9985	3.1086
3,3-Dimethylglutaric acid	metab_10748	C7H12O4	neg	159.066	3.51453	M-H	1.12654	2.36508	0.004885	2.0363	1.7364	1.4217	0.7347	0.7294	0.7317
Arbutin	metab_10770	C12H16O7	neg	253.072	3.44995	M-H2O-H	1.19425	520.232	4.175e-07	3.3493	3.3896	3.2119	0.0064	0.0063	0.0064
3,4,5-trihydroxy-6-{[3-(4-hydroxyphenyl)-2-oxopropanoyl]oxy}oxane-2-carboxylic acid	metab_10813	C15H16O10	neg	337.057	3.35083	M-H2O-H	1.19514	0.00188022	7.861e-11	0.0057	0.0058	0.0072	3.3184	3.3363	3.3382
Pisumoside B	metab_10820	C32H52O16	neg	673.308	3.32968	M-H2O-H	1.18292	0.494129	0.0001453	1.7471	1.3813	1.6673	3.2324	3.2945	3.1809
Myrigalone A	metab_10850	C18H20O4	neg	321.109	3.20993	M+Na-2H	1.07922	2.87141	0.01367	2.0106	2.0982	2.1004	0.1117	0.8581	1.193
3,4,5-trihydroxy-6-(2-hydroxyethoxy)oxane-2-carboxylic acid	metab_10891	C8H14O8	neg	219.05	3.06008	M-H2O-H	1.18671	2.59021	0.0001052	2.0011	1.826	2.0956	0.7649	0.7595	0.7619
L-beta-aspartyl-L-leucine	metab_10896	C10H18N2O5	neg	245.114	3.03877	M-H	1.15159	3.33231	0.001926	2.1849	2.2782	2.0546	0.9068	0.2586	0.791
6-(4-carboxy-5-hydroxy-2-methoxyphenoxy)-3,4,5-trihydroxyoxane-2-carboxylic acid	metab_10902	C14H16O11	neg	341.053	3.02732	M-H2O-H	1.15471	4.94992	0.00165	1.6046	1.6236	1.367	0.5869	0.1488	0.1927
6-{4-[(1E)-3-[(3-carboxy-5,6-dihydroxycyclohex-3-en-1-yl)oxy]-3-oxoprop-1-en-1-yl]-2-hydroxyphenoxy}-3,4,5-trihydroxyoxane-2-carboxylic acid	metab_11017	C22H24O14	neg	493.1	2.83843	M-H2O-H	1.15368	4.77885	0.00175	2.7436	2.798	2.5951	0.8598	0.8393	0.0033
Guanosine	metab_11021	C10H13N5O5	neg	282.084	2.83843	M-H	1.10719	0.304792	0.009754	1.5375	1.381	0.0203	3.2018	3.2212	3.2187
Inosine	metab_11022	C10H12N4O5	neg	267.073	2.83843	M-H	1.13117	8.44855	0.004319	2.5145	2.4084	1.5306	0.3576	0.0687	0.3377
2-[5-(2,4-dihydroxyphenyl)-6-(5-hydroxy-2,2-dimethyl-2H-chromene-6-carbonyl)-3-methylcyclohex-2-en-1-yl]benzene-1,3-diol	metab_11042	C31H30O7	neg	495.183	2.8181	M-H2O-H	1.19287	0.0191594	6.493e-06	0.011	0.1132	0.0139	2.2684	2.4921	2.4472
Molybdopterin precursor Z	metab_11056	C10H12N5O7P	neg	344.04	2.80853	M-H	1.18517	0.3207	0.0001097	1.6832	1.0882	1.1878	4.0995	4.1201	4.128
2',4',6'-Trihydroxydihydrochalcone 2'-glucoside	metab_11061	C21H24O9	neg	839.27	2.79738	2M-H	1.1889	3.89023	3.736e-05	2.4891	2.4278	2.3543	0.5439	0.5393	0.786
({2-[2-(2-hydroxypropan-2-yl)-7-oxo-2H,3H,7H-furo[3,2-g]chromen-6-yl]-2-methylbut-3-en-1-yl}oxy)sulfonic acid	metab_11085	C19H22O8S	neg	455.103	2.69327	M+FA-H	1.1933	0.103065	7.283e-06	0.4251	0.4476	0.1461	3.2984	3.2655	3.321
Thymidine 3',5'-cyclic monophosphate	metab_11091	C10H13N2O7P	neg	653.092	2.64147	2M+FA-H	1.19519	4.67121	3.82e-09	3.1422	3.1406	3.1785	0.6778	0.6727	0.675
(2S,3'S)-alpha-Amino-2-carboxy-5-oxo-1-pyrrolidinebutanoic acid	metab_11119	C9H14N2O5	neg	275.089	2.0178	M+FA-H	1.17522	4.14766	0.000391	1.887	2.2745	1.8379	0.4945	0.4751	0.477
3-Dehydroquinate	metab_11138	C7H10O6	neg	425.094	1.7093	2M+FA-H	1.17209	4.09971	0.0005344	2.6942	2.7323	2.5178	1.0184	0.4587	0.4606
6-{4-[(E)-2-(4-{6-[2,4-dihydroxy-3-(4-hydroxy-3-methylbut-2-en-1-yl)benzoyl]-5-(2,4-dihydroxyphenyl)-3-methylcyclohex-2-en-1-yl}-3,5-dihydroxyphenyl)ethenyl]-3-hydroxyphenoxy}-3,4,5-trihydroxyoxane-2-carboxylic acid	metab_11164	C45H46O16	neg	863.251	1.2023	M+Na-2H	1.15907	2.2062	0.001771	2.6876	2.5882	3.2618	1.2936	1.2875	1.2902
A-L-Arabinofuranosyl-(1->3)-b-D-xylopyranosyl-(1->4)-D-xylose	metab_11165	C15H26O13	neg	449.108	1.19272	M+Cl	1.18957	2.34239	2.646e-05	3.5094	3.5659	3.2694	1.475	1.4687	1.4715
6-(3,3-dimethyloxirane-2-carbonyloxy)-3,4,5-trihydroxyoxane-2-carboxylic acid	metab_11173	C11H16O9	neg	643.177	1.1284	2M+Hac-H	1.19354	41.3024	2.526e-06	3.5829	3.6565	3.5885	0.2606	0.0007	0.0007
(a-D-mannosyl)2-b-D-mannosyl-N-acetylglucosamine	metab_11181	C26H45NO21	neg	706.244	1.10065	M-H	1.12215	2.24274	0.005473	2.8949	2.4119	2.5651	0.8206	1.1003	1.5902
Gravacridonediol methyl ether	metab_11186	C20H21NO5	neg	755.288	1.05492	2M+FA-H	1.19435	0.000420152	6.625e-07	0.001	0.001	0.0013	2.6182	2.5541	2.7188
Digalacturonate	metab_11214	C12H18O13	neg	369.068	0.847583	M-H	1.19464	34.2087	9.547e-07	3.3648	3.3303	3.5439	0.1005	0.0991	0.0997
Glyceraldehyde	metab_11226	C3H6O3	neg	269.087	0.7932	3M-H	1.03481	17.7184	0.03039	1.0608	1.5843	2.8285	0.1037	0.1024	0.103
N-Acetyllactosamine	metab_11231	C14H25NO11	neg	382.135	0.784217	M-H	1.17267	15711.4	0.0005464	2.7686	1.956	2.3648	0.0002	0.0001	0.0002
Aspartyl-Arginine	metab_11232	C10H19N5O5	neg	310.114	0.784217	M+Na-2H	1.19249	3.54394	1.072e-05	3.4332	3.167	3.4282	0.9462	0.9405	0.943
Isoscoparin 2''-(6-(E)-ferulylglucoside)	metab_11256	C38H40O19	neg	781.206	0.72015	M-H2O-H	1.18811	0.450501	5.471e-05	1.43	1.8064	1.6222	3.6051	3.5754	3.6071
Uridine diphosphate-N-acetylglucosamine	metab_11268	C17H27N3O17P2	neg	606.077	0.71125	M-H	1.08612	2.01522	0.01199	3.2017	3.3191	3.0118	1.9269	1.9375	0.8661
3-Hydroxyflavone	metab_11325	C15H10O3	neg	219.045	0.655233	M-H2O-H	1.18099	2.32163	0.0001932	2.9109	3.0656	2.7511	1.4275	1.1781	1.1549
Acetylcysteine	metab_11511	C5H9NO3S	neg	371.062	3.01735	2M+FA-H	1.18973	0.0795843	3.21e-05	0.4306	0.0664	0.1462	2.7556	2.7228	2.6042
Caffeic Acid	metab_11513	C9H8O4	neg	179.034	3.5777	M-H	1.14266	2.62699	0.002977	2.1661	2.6565	2.6859	1.2447	0.6512	0.9624
Estrone	metab_11519	C18H22O2	neg	315.161	7.38567	M+FA-H	1.18999	22.0217	2.557e-05	4.2926	4.3306	4.1552	0.0159	0.0157	0.5485
Ginsenoside Rf	metab_11520	C42H72O14	neg	781.479	8.29427	M-H2O-H	1.17978	0.456611	0.0002296	1.3063	1.3159	1.7197	3.1894	3.1716	3.1458
Pyrocatechol	metab_11529	C6H6O2	neg	109.03	3.09198	M-H	1.19495	3.70823	2.733e-08	2.9449	3.0061	2.97	0.8049	0.7994	0.8018
Ubiquinone-1	metab_11531	C14H18O4	neg	231.102	6.75818	M-H2O-H	1.17591	2.69211	0.000364	2.4745	2.8506	2.3775	0.9569	0.9511	0.9536
Gibberellin A44	metab_3	C20H26O5	pos	329.174	6.79288	M+H, 2M+Na, M+K, M+NH4, M+Na, M+H-H2O	1.14505	3.05482	0.0006551	4.2861	4.4408	3.8104	1.8122	1.1697	1.1212
Cysteinyl-Cysteine	metab_139	C6H12N2O3S2	pos	207.028	4.20168	M+H-H2O, M+H, M+H-2H2O	1.15612	4.56247	0.0002178	4.2368	4.2931	4.2642	0.8187	0.5528	1.4329
Glutaminylphenylalanine	metab_176	C14H19N3O4	pos	326.185	5.76528	M+H-2H2O, M+H, M+CH3OH+H	1.16858	2.04955	2.346e-06	4.1532	4.1212	4.0108	1.994	1.9483	2.0516
(22E)-(24R,25R)-25,26-epoxy-1alpha,24-dihydroxy-22,23-didehydrovitamin D3	metab_197	C27H40O4	pos	446.326	6.94422	M+NH4, M+Na, M+H	1.14292	0.357819	0.000899	0.7759	1.628	1.3385	3.454	3.556	3.444
Gravelliferone	metab_216	C19H22O3	pos	331.19	8.11315	M+H, M+CH3OH+H, M+H-H2O	1.15892	9.44598	0.0001422	4.8102	4.8064	4.7067	1.0932	0.1221	0.301
(+/-)-(Z)-2-(5-Tetradecenyl)cyclobutanone	metab_225	C18H32O	pos	287.234	8.36747	M+Na, M+ACN+Na, M+H	1.16326	0.451384	7.064e-05	1.2353	1.2713	1.1147	2.7298	2.7621	2.5308
1-Oleoyl Lysophosphatidic Acid (sodium salt)	metab_232	C21H41O7P	pos	437.266	9.1036	M+H, 2M+Na, M+K	1.16221	2.47637	5.969e-05	3.9805	4.1225	3.6857	1.5955	1.5302	1.6356
Linoleic Acid ethyl ester	metab_242	C20H36O2	pos	309.278	9.57958	M+H, M+NH4, M+Na	1.16733	0.242997	7.896e-06	0.5869	0.5808	0.6904	2.6327	2.4454	2.5688
(2'E,4'Z,7'Z,8E)-Colnelenic acid	metab_294	C18H28O3	pos	275.2	6.80288	M+H-H2O, M+Na, M+H-2H2O	1.15949	2.47397	0.0001218	3.1965	3.1573	3.0558	1.3833	1.0292	1.3904
Tatridin B	metab_302	C15H20O4	pos	229.121	6.5314	M+H-2H2O, 2M+Na, M+H-H2O	1.12592	2.19764	0.002087	2.4844	2.6314	2.1549	1.3462	0.9868	0.9751
8-[3,7-dihydroxy-2-(3-hydroxyphenyl)-3,4-dihydro-2H-1-benzopyran-4-yl]-6-[3,7-dihydroxy-2-(4-hydroxy-3-methoxyphenyl)-3,4-dihydro-2H-1-benzopyran-4-yl]-2-(3-hydroxyphenyl)-3,4-dihydro-2H-1-benzopyran-3,5,7-triol	metab_371	C46H40O14	pos	817.254	2.93842	M+H, M+Na, M+2H	1.17007	59.6386	2.482e-07	4.17	4.0225	4.0861	0.0718	0.1335	0.0006
Ent-Corey PG-Lactone Diol	metab_749	C15H24O4	pos	269.174	6.6474	M+H, M+Na	1.1	0.38914	0.006844	0.7063	1.6615	0.7269	2.6177	2.696	2.6413
Austroinulin	metab_800	C20H34O3	pos	323.258	7.59602	M+H-H2O, M+H	1.11964	0.418272	0.002835	1.8514	0.9323	2.0375	3.8158	3.8765	3.8345
(Z,Z)-2,9,16-Heptadecatriene-4,6-diyn-8-ol	metab_824	C17H22O	pos	243.173	8.07398	M+H, M+NH4	1.14132	0.459384	0.0008699	2.2466	1.4168	1.7993	3.9508	3.9834	3.9568
PGF2alpha Alcohol	metab_1102	C20H36O4	pos	363.25	7.93783	M+H, M+Na	1.12867	0.338817	0.001868	1.7976	0.8329	0.892	3.4079	3.5118	3.4764
Xi-5-Dodecanolide	metab_1216	C12H22O2	pos	221.153	6.90555	M+H-2H2O, M+Na	1.16504	4.35564	6.222e-05	2.1124	1.9474	2.2681	0.4921	0.4847	0.476
(-)-Myrtenyl isovalerate	metab_1249	C15H24O2	pos	219.173	6.57007	M+H-H2O, M+H	1.16991	0.0727335	1.786e-07	0.2147	0.1984	0.2248	2.9845	2.9203	2.8642
17-octadecene-9,11-diynoic acid	metab_1266	C18H26O2	pos	275.2	6.4829	M+H-H2O, M+H	1.14635	3.95695	0.0006074	3.2543	3.222	3.0096	1.2561	0.5754	0.5659
3-{3,4-dihydroxy-2-[(2Z)-4-hydroxy-3-(4-methylpent-3-en-1-yl)but-2-en-1-yl]phenyl}propanoic acid	metab_1358	C19H26O5	pos	317.174	5.51745	M+H-H2O, M+NH4	1.15441	2.25511	0.0002535	2.7756	2.9641	2.534	1.2166	1.2058	1.2475
Ser Leu	metab_1379	C9H18N2O4	pos	260.16	2.94992	M+H, M+ACN+H	1.13911	2.07296	0.00104	3.0236	2.8616	2.8092	1.0829	1.6332	1.4775
1-Octen-3-yl glucoside	metab_1582	C14H26O6	pos	255.158	3.90787	M+H-2H2O, M+H	1.14998	4.91105	0.0004188	2.3669	2.7202	2.2831	0.6055	0.6388	0.2564
Peonidin pentose	metab_1611	C21H20O10	pos	433.113	4.0652	M+H, M+Na	1.16697	238.338	1.362e-05	2.4612	2.7518	2.7876	0.0073	0.0122	0.014
Scytalone	metab_1613	C10H10O4	pos	195.064	4.0757	M+H-H2O, M+H	1.16459	0.317944	3.327e-05	0.7932	0.7575	0.8147	2.5822	2.5377	2.3209
(R)-Marmin	metab_1752	C19H24O5	pos	355.151	4.91598	M+H, M+Na	1.15031	119.547	0.0004124	2.6809	3.123	2.2696	0.0231	0.0225	0.0219
Glu Gln Pro Leu	metab_1801	C21H35N5O8	pos	486.259	5.2013	M+H, M+NH4	1.10971	3.11869	0.004138	2.8458	3.1528	3.4608	0.668	1.6439	0.72
L-Ornithine	metab_1847	C5H12N2O2	pos	133.097	0.555717	M+H	1.04353	2.03546	0.0216	1.033	0.9043	1.3675	0.6716	0.4551	0.4974
Adenine	metab_1908	C5H5N5	pos	136.062	0.845867	M+H	1.09711	0.38557	0.007403	1.4927	1.5836	0.4654	2.909	3.2771	3.0023
N-a-Acetyl-L-arginine	metab_1912	C8H16N4O3	pos	280.138	0.865367	M+ACN+Na	1.10906	0.268708	0.004162	1.0685	0.0624	1.1593	2.9025	2.8273	2.7939
(Z)-Resveratrol 3,4'-diglucoside	metab_1936	C26H32O13	pos	594.224	1.12802	M+ACN+H	1.16986	0.118276	2.139e-07	0.3225	0.3005	0.3361	2.7238	2.6415	2.7427
Kaempferol 3-neohesperidoside-7-(2''-p-coumaryllaminaribioside)	metab_1948	C48H56O27	pos	533.155	1.44333	M+2H	1.16935	0.385589	6.622e-07	1.7372	1.5918	1.6971	4.3709	4.3003	4.3613
Nummularine B	metab_1971	C32H41N5O6	pos	636.271	1.9053	M+2Na-H	1.05296	0.39162	0.01849	2.3039	2.3952	0.319	4.2683	4.2774	4.2711
3-Oxo-4(R),8-dimethyl-nonanoyl-CoA	metab_1984	C32H54N7O18P3S	pos	914.241	2.23448	M+H-2H2O	1.14376	5.92681	0.0007371	2.4198	2.4459	1.8402	0.3546	0.3486	0.4281
Dhurrin 6'-glucoside	metab_1989	C20H27NO12	pos	474.165	2.43578	M+H	1.11416	2.17101	0.003408	2.4793	2.4886	2.5359	0.8768	1.0009	1.5788
Nitecapone	metab_2002	C12H11NO6	pos	553.103	2.68993	2M+Na	1.1703	12.0469	3.528e-07	2.776	2.7015	2.8381	0.2349	0.2304	0.225
2'',3''-Diacetylcosmosiin	metab_2012	C25H24O12	pos	481.117	2.78527	M+H-2H2O	1.16137	0.275211	9.982e-05	0.7669	0.5496	0.4455	2.1944	2.1116	2.0962
Butyryl-L-carnitine	metab_2061	C11H21NO4	pos	232.154	2.98125	M+H	1.11578	7.4575	0.003173	3.0926	2.8318	2.7601	0.0058	0.0057	1.1529
DL-o-Tyrosine	metab_2093	C9H11NO3	pos	182.08	3.13525	M+H	1.14028	0.472923	0.0009382	0.9746	0.9364	1.1272	2.067	1.9905	2.3674
Flavine mononucleotide (FMN)	metab_2098	C17H21N4O9P	pos	457.111	3.14725	M+H	1.16599	2.84456	1.865e-05	2.6156	2.4583	2.3866	0.8844	0.8749	0.8637
Delphinidin 3-(6''-malonyl-glucoside)	metab_2151	C24H23O15+	pos	593.132	3.3389	M+ACN+H	1.15296	14.7119	0.0003549	2.5025	2.737	2.9553	0.0012	0.0012	0.5548
Methyl nicotinate	metab_2166	C7H7NO2	pos	138.054	3.4074	M+H	1.16723	0.372736	9.198e-06	0.7949	0.7591	0.8164	2.1278	2.0409	2.1922
PGP(16:1(9Z)/18:3(6Z,9Z,12Z))	metab_2225	C40H72O13P2	pos	861.41	3.67022	M+K	1.1434	4.58876	0.0007581	2.0148	2.0383	1.5534	0.4144	0.4077	0.3998
Tryptophyl-Asparagine	metab_2235	C15H18N4O4	pos	363.105	3.72722	M+2Na-H	1.16933	0.430182	5.462e-07	0.783	0.7474	0.8044	1.8137	1.8181	1.7962
N-[2-hydroxy-2-(4-methoxyphenyl)ethyl]-3-phenylpropanimidic acid	metab_2251	C18H21NO3	pos	341.186	3.78255	M+ACN+H	1.16565	6.24544	1.885e-05	2.9285	3.0332	2.7728	0.4009	0.6065	0.3908
Trans-Grandmarin	metab_2266	C15H16O6	pos	257.079	3.8627	M+H-2H2O	1.15755	4.11924	0.0001677	2.0174	1.7814	1.6746	0.4502	0.4432	0.4349
Trp Leu	metab_2284	C17H23N3O3	pos	318.181	3.9627	M+H	1.16667	282.623	1.146e-05	2.652	2.5382	2.3349	0.0004	0.0258	0.0004
2-[2-(4-Hydroxy-3-methoxyphenyl)ethyl]-5-octylfuran	metab_2347	C21H30O3	pos	375.188	4.27318	M+2Na-H	1.1452	0.480937	0.0007813	1.4561	1.1982	0.9793	2.5692	2.5338	2.4497
(1S,2R,4R)-p-Menth-8-ene-2,10-diol 2-glucoside	metab_2352	C16H28O7	pos	355.171	4.30418	M+Na	1.16878	0.472063	1.743e-06	1.0786	1.0394	1.1021	2.2889	2.2985	2.2311
Trp Val Ile	metab_2365	C22H32N4O4	pos	417.247	4.42418	M+H	1.12228	6.15122	0.00299	2.29	1.8131	2.3901	0.7844	0.1826	0.0885
N-Ribosylhistidine	metab_2371	C11H17N3O6	pos	305.143	4.46635	M+NH4	1.12024	2.15969	0.002632	2.079	2.0165	1.7864	0.8114	1.1663	0.7464
3,4,5-trihydroxy-6-{4-[1-hydroxy-3-(5-methoxy-2,2-dimethyl-2H-chromen-6-yl)propyl]phenoxy}oxane-2-carboxylic acid	metab_2389	C27H32O10	pos	549.228	4.56617	M+CH3OH+H	1.14074	2.26176	0.0009104	3.9596	3.635	3.3697	1.5038	1.42	1.9238
11'-Carboxy-gamma-chromanol	metab_2402	C25H40O4	pos	443.254	4.6095	M+K	1.14924	7.87015	0.0004508	3.3704	3.5581	2.9256	0.675	0.034	0.5431
Trandolaprilat	metab_2403	C22H30N2O5	pos	466.234	4.6095	M+ACN+Na	1.12162	4.92456	0.002528	2.6337	2.9673	2.2307	0.1121	0.8766	0.6018
Brosimacutin E	metab_2413	C20H20O5	pos	341.138	4.68333	M+H	1.15385	0.203227	0.0002771	0.8493	0.273	0.4837	2.6981	2.6626	2.5406
3-{[3,4-dihydroxy-5-(hydroxymethyl)oxolan-2-yl]oxy}-5,7-dihydroxy-2-(3-hydroxyphenyl)-3,4-dihydro-2H-1-benzopyran-4-one	metab_2452	C20H20O10	pos	403.102	4.92615	M+H-H2O	1.17033	17.6951	2.69e-07	3.8965	3.7763	3.9572	0.2237	0.2194	0.2143
N-Butylscopolamine	metab_2477	C21H29NO4	pos	360.213	5.09348	M+H	1.10228	2.64717	0.00488	2.8805	2.9427	2.4585	1.2697	0.5157	1.3421
6-Hydroxy-1H-indole-3-acetamide	metab_2502	C10H10N2O2	pos	254.091	5.28897	M+ACN+Na	1.16675	3.96837	2.233e-05	3.8867	3.5747	3.8307	1.0654	0.7992	0.9809
Biotin amide	metab_2503	C10H17N3O2S	pos	266.091	5.2993	M+Na	1.16206	2.536	0.0001215	2.4992	2.1997	2.4873	0.9546	0.945	0.9334
Gamma-CEHC	metab_2512	C15H20O3	pos	249.148	5.31947	M+H	1.15566	7.22005	0.0002387	2.41	2.3961	2.4094	0.4937	0.0006	0.5049
Dihydrolipoamide	metab_2538	C8H17NOS2	pos	249.109	5.42947	M+ACN+H	1.16783	0.436991	5.703e-06	0.9288	0.8911	0.9514	2.0558	2.1163	2.1694
APGPR Enterostatin	metab_2554	C21H36N8O6	pos	461.263	5.59578	M+H-2H2O	1.1164	3.10432	0.003073	3.6528	3.7502	2.9533	1.2986	1.4509	0.5864
Bassic acid	metab_2566	C30H46O5	pos	531.304	5.67762	M+2Na-H	1.03654	8.64193	0.02024	2.8327	3.0365	1.3279	0.0737	0.1215	0.6376
Antibiotic CJ 15544	metab_2581	C25H34O6	pos	494.253	5.7946	M+ACN+Na	1.12881	13.134	0.001817	3.4778	3.5729	2.5683	0.732	0.0001	0.0001
Docosahexaenoyl Ethanolamide	metab_2630	C24H37NO2	pos	410.243	6.17325	M+K	1.13316	5.08873	0.001458	3.7619	3.858	3.5635	0.3653	1.4808	0.3518
Prolyl-Asparagine	metab_2637	C9H15N3O4	pos	476.243	6.24142	2M+NH4	1.08385	4.41145	0.008339	3.1336	3.4507	2.106	0.216	0.8899	0.8643
1'-O-Acetylpaxilline	metab_2659	C29H35NO5	pos	519.287	6.37675	M+ACN+H	1.13733	2.74104	0.001295	2.0525	2.4692	2.7019	0.8886	0.8791	0.8678
Isohumulone A	metab_2665	C21H30O5	pos	426.228	6.4249	M+ACN+Na	1.12285	6.326	0.002367	4.2468	4.517	3.6582	0.1443	0.2876	1.5319
3-Oxododecanoic acid	metab_2666	C12H22O3	pos	197.153	6.43475	M+H-H2O	1.15488	0.41144	0.0002522	1.048	1.009	1.0713	2.7132	2.3065	2.5868
Capillartemisin A	metab_2693	C19H24O4	pos	317.174	6.68607	M+H	1.16509	3.06747	2.316e-05	3.6326	3.6706	3.335	1.1669	1.1568	1.1447
Yucalexin P8	metab_2705	C20H26O4	pos	394.201	6.80288	M+ACN+Na	1.15252	231.283	0.0003192	3.3117	3.3842	2.5541	0.0137	0.0134	0.013
(+/-)-Ibuprofen	metab_2712	C13H18O2	pos	207.137	6.90555	M+H	1.16232	2.13521	6.728e-05	2.2001	2.0329	1.9909	0.9821	0.9724	0.9608
(1S,2S,4R)-p-Menth-8-ene-1,2,10-triol 2-glucoside	metab_2739	C16H28O8	pos	760.37	7.16653	2M+ACN+Na	1.15634	7.64823	0.0001949	3.5251	3.6226	3.2615	0.0508	0.6109	0.6992
Cholacalcioic acid	metab_2748	C24H36O3	pos	373.273	7.25337	M+H	1.06466	0.337209	0.01172	2.1194	0.4641	0.8083	3.3622	3.4155	3.2846
16-phenoxy tetranor Prostaglandin A2	metab_2754	C22H26O5	pos	371.182	7.3027	M+H	1.11562	4.23399	0.00319	3.3909	3.4837	3.2979	1.3174	0.0008	1.0846
5,8-Epoxy-5,8-dihydro-3-hydroxy-8'-apo-b,y-carotenal	metab_2776	C30H40O3	pos	471.285	7.45902	M+Na	1.12594	15.256	0.002107	3.0438	3.0488	2.0395	0.4274	0.0537	0.0522
Panaxydol	metab_2823	C17H24O2	pos	225.163	7.88967	M+H-2H2O	1.16957	0.302931	4.416e-07	0.9355	0.836	0.8951	2.9056	2.9656	2.932
1-Pentadecene	metab_2869	C15H30	pos	233.225	8.30948	M+Na	1.14489	2.19505	0.0007162	2.4331	2.046	2.0632	1.004	0.9942	0.9825
Polyoxyethylene (600) monoricinoleate	metab_2875	C21H40O3	pos	341.302	8.40613	M+H	1.07781	2.13965	0.00906	2.3005	2.2026	2.0697	1.2226	1.2972	0.5513
Ergosterol	metab_2887	C28H44O	pos	379.335	8.53213	M+H-H2O	1.15678	3.5868	0.0001996	3.9771	3.9941	3.9294	1.4711	0.7155	1.1321
Camelliol C	metab_2941	C30H50O	pos	409.382	9.13327	M+H-H2O	1.16717	29.7472	7.494e-06	3.9806	4.2161	3.8076	0.0848	0.0792	0.2395
Cer(d16:1/18:0)	metab_3064	C34H67NO3	pos	538.518	10.4842	M+H	1.16033	2.43172	0.0001892	2.2606	2.1408	2.4889	0.9549	0.9452	0.9337
PA(16:0/18:2(9Z,12Z))	metab_3097	C37H69O8P	pos	690.506	11.3618	M+NH4	1.14096	0.392993	0.000916	1.487	0.8887	1.6637	3.4188	3.3835	3.4734
Val Asn Asp Gln	metab_3176	C18H30N6O9	pos	475.213	14.1113	M+H	1.1137	4.78205	0.003377	1.8884	1.968	1.7379	0.1669	0.8436	0.1594
MG(0:0/18:4(6Z,9Z,12Z,15Z)/0:0)	metab_3279	C21H34O4	pos	389.209	14.1827	M+K	1.16678	8.88674	1.106e-05	2.7262	2.847	2.6896	0.2354	0.2309	0.4634
Phloroacetophenone 6'-[xylosyl-(1->6)-glucoside]	metab_3293	C21H30O13	pos	491.177	14.1212	M+H	1.15549	2.38337	0.0002177	2.017	1.9834	1.7773	0.8824	0.7257	0.8163
PA(16:0/22:4(7Z,10Z,13Z,16Z))	metab_3413	C41H73O8P	pos	747.493	11.2913	M+Na	1.16559	0.324907	1.877e-05	0.8239	0.7877	1.0183	2.7107	2.6451	2.7393
1,2-Di-(9Z,12Z,15Z-octadecatrienoyl)-3-(Galactosyl-alpha-1-6-Galactosyl-beta-1)-glycerol	metab_3574	C51H84O15	pos	975.546	9.54908	M+K	1.15157	0.496789	0.0003688	1.0887	1.0494	1.1122	2.3546	2.0208	2.1646
Methyl linoleate	metab_3605	C19H34O2	pos	295.262	9.41808	M+H	1.1657	23.3196	1.764e-05	3.5013	3.5385	3.1176	0.1485	0.1454	0.1417
Ser Val Phe Glu	metab_3626	C22H32N4O8	pos	481.23	9.28027	M+H	1.15824	2.79807	0.0002659	2.8341	2.666	3.1867	1.0451	1.0352	1.0234
(3beta,22E,24R)-Ergosta-4,6,8(14),22-tetraen-3-ol	metab_3739	C28H42O	pos	395.329	8.6383	M+H	1.03957	4.54961	0.01916	1.9694	2.3933	1.3034	0.0002	0.4783	0.7672
Cis-[8]-Shogaol	metab_3750	C19H28O3	pos	305.21	8.5708	M+H	1.16928	3.62972	9.429e-07	4.7868	4.7293	4.6298	1.2729	1.3962	1.228
Ginsenoyne J	metab_3776	C17H26O	pos	229.194	8.44497	M+H-H2O	1.10173	0.429688	0.005028	2.189	1.1005	1.1639	3.4563	3.4669	3.4457
Coroloside	metab_3787	C35H54O12	pos	684.392	8.36747	M+NH4	1.10041	2.22847	0.005215	3.6981	3.4484	2.7143	1.724	1.2338	1.4685
Panaquinquecol 6	metab_3798	C19H26O4	pos	301.179	8.34815	M+H-H2O	1.1684	2.16097	5.944e-06	4.9981	4.946	5.0375	2.3477	2.4289	2.1572
GERANYL CINNAMATE	metab_3807	C19H24O2	pos	285.184	8.30948	M+H	1.15668	2.61744	0.0002004	4.1435	3.9755	3.9514	1.175	1.7064	1.7291
Stearidonic Acid ethyl ester	metab_3829	C20H32O2	pos	305.247	8.18182	M+H	1.13902	0.253388	0.001053	0.8425	0.2775	1.1908	2.9936	3.0538	3.0711
2beta,9xi-Dihydroxy-8-oxo-1(10),4,11(13)-germacratrien-12,6alpha-olide	metab_3840	C15H18O5	pos	243.1	8.11315	M+H-2H2O	1.16007	2.29199	9.883e-05	2.6814	2.8165	2.4858	1.1719	1.1617	1.1496
2-benzylheptan-1-ol	metab_3842	C14H22O	pos	189.163	8.10348	M+H-H2O	1.16647	0.300476	1.475e-05	0.6983	0.6643	0.7188	2.4124	2.1976	2.3164
Dehydromyodesmone	metab_3861	C15H18O2	pos	231.137	8.03467	M+H	1.1704	5.90271	3.65e-09	4.2787	4.2221	4.2415	0.7289	0.72	0.7095
(+)-longifolene	metab_3867	C15H24	pos	205.194	7.99583	M+H	1.16443	0.442618	2.983e-05	1.4556	1.3866	1.682	3.3944	3.4301	3.3952
Aucubin	metab_3879	C15H22O9	pos	379.161	7.95717	M+CH3OH+H	1.02855	5.51522	0.02431	1.2277	1.7116	2.7132	0.348	0.342	0.3349
Tragopogonsaponin B	metab_3885	C50H70O16	pos	891.45	7.92833	M+H-2H2O	1.16973	0.357143	2.433e-07	1.0907	1.0514	1.1142	3.0143	3.0196	3.0791
Scutigeral	metab_3889	C23H32O4	pos	414.263	7.909	M+ACN+H	1.10627	2.93006	0.004425	3.4527	3.6048	2.6196	1.4252	1.1491	0.7296
Alpha-Santalyl acetate	metab_3919	C17H26O2	pos	263.2	7.7335	M+H	1.16268	0.402689	5.239e-05	1.2878	1.1527	1.5135	3.2549	3.31	3.2552
Tetrahydrocortisone	metab_3923	C21H32O5	pos	382.259	7.70402	M+NH4	1.14755	0.423303	0.0005347	1.2034	1.1632	1.7301	3.2298	3.26	3.1905
Acetoxy-8-gingerol	metab_3953	C21H32O5	pos	382.259	7.56635	M+NH4	1.16898	0.473667	1.404e-06	1.4262	1.3849	1.4507	2.9805	3.0571	2.9626
LysoPE(0:0/22:4(7Z,10Z,13Z,16Z))	metab_3981	C27H48NO7P	pos	494.301	7.45902	M+H-2H2O	1.16344	7.62068	8.421e-05	2.2935	2.3395	2.7071	0.3272	0.3215	0.3147
Curdione	metab_3986	C15H24O2	pos	219.173	7.44902	M+H-H2O	1.13457	0.495857	0.001336	1.5038	1.7588	2.3039	3.7255	3.7641	3.7336
Muricatacin	metab_4037	C17H32O3	pos	348.253	7.23403	M+ACN+Na	1.09786	4.68745	0.005597	3.2668	3.2648	2.309	1.1831	0.2419	0.4611
Methyl 4-tert-butylphenylacetate	metab_4042	C13H18O2	pos	207.137	7.2052	M+H	1.16047	9.27471	0.0001196	2.6206	2.3324	2.4498	0.2753	0.4732	0.0498
Tryptophyl-Phenylalanine	metab_4066	C20H21N3O3	pos	334.154	7.09853	M+H-H2O	1.17022	9.62379	5.331e-08	4.0231	4.1196	4.1367	0.4325	0.4257	0.4176
Prenyl glucoside	metab_4084	C11H20O6	pos	514.29	6.98255	2M+NH4	1.09132	2.64958	0.006586	2.0516	2.2821	2.0565	1.2916	0.5361	0.584
Pseudoyohimbine	metab_4093	C21H26N2O3	pos	355.201	6.95388	M+H	1.16802	151.3	3.917e-06	3.0649	3.0342	2.8005	0.0118	0.0115	0.0355
Stearidonic acid	metab_4102	C18H28O2	pos	259.205	6.90555	M+H-H2O	1.16579	2.45788	2.138e-05	3.4895	3.3157	3.2584	1.3203	1.4682	1.3057
[6]-Gingerdiol 5-O-beta-D-glucopyranoside	metab_4109	C23H38O9	pos	476.29	6.86672	M+NH4	1.16449	2.14065	6.952e-05	4.6482	4.2935	4.7556	2.1566	2.0732	2.1678
Carvone	metab_4112	C10H14O	pos	183.137	6.85722	M+CH3OH+H	1.16821	0.418596	4.056e-06	1.0726	1.0334	1.096	2.4906	2.6216	2.5355
LysoPE(0:0/22:5(7Z,10Z,13Z,16Z,19Z))	metab_4118	C27H46NO7P	pos	492.286	6.82255	M+H-2H2O	1.14479	6.45879	0.0006977	2.8892	3.0026	2.9016	0.1678	0.9719	0.2217
1-Methylestra-1,3,5(10),6-tetraene-3,17beta-diol	metab_4125	C19H24O2	pos	285.184	6.79288	M+H	1.11817	2.02408	0.002918	3.2979	3.4846	2.8008	1.7518	1.6885	1.294
6-{[3-(2,4-dihydroxyphenyl)propanoyl]oxy}-3,4,5-trihydroxyoxane-2-carboxylic acid	metab_4144	C15H18O10	pos	397.053	6.71507	M+K	1.11296	0.498987	0.003514	1.6276	1.0009	1.063	2.4239	2.4982	2.4795
19-Noraldosterone	metab_4150	C20H26O5	pos	410.196	6.69557	M+ACN+Na	1.15675	2436.16	0.0001803	3.2073	3.3844	2.6247	0.0013	0.0013	0.0012
Janthitrem B	metab_4177	C37H47NO5	pos	550.327	6.56023	M+H-2H2O	1.16054	7.13455	9.114e-05	3.5977	3.5617	3.1481	0.3679	0.3617	0.7153
Hydroxysintaxanthin 5,6-epoxide	metab_4202	C31H42O3	pos	507.284	6.52157	M+2Na-H	1.13175	2.45106	0.0016	2.7309	2.7724	2.1573	1.0529	1.043	1.0311
Prostaglandin E3	metab_4211	C20H30O5	pos	315.195	6.4734	M+H-2H2O	1.11901	7.22365	0.002771	3.1085	3.0318	2.2895	0.9028	0.0669	0.1972
Zolpidem Metabolite II	metab_4244	C19H19N3O3	pos	338.149	6.29942	M+H	1.17031	1979.34	4.854e-08	2.4362	2.3578	2.3913	0.0012	0.0012	0.0012
5-Hydroxy-p-mentha-6,8-dien-2-one	metab_4249	C10H14O2	pos	199.132	6.28008	M+CH3OH+H	1.16536	0.358464	2.461e-05	1.0133	0.9747	1.0363	2.938	2.8333	2.6652
Ile Glu Val Trp	metab_4292	C27H39N5O7	pos	546.296	6.10575	M+H	1.10443	6.60101	0.004624	3.8493	3.9153	3.5966	1.6804	0.0206	0.02
Rishitin	metab_4314	C14H22O2	pos	255.195	6.02843	M+CH3OH+H	1.05833	0.442821	0.01401	0.5111	0.4818	1.1169	1.5235	1.563	1.6763
11-Oxo-androsterone glucuronide	metab_4368	C25H36O9	pos	544.247	5.8436	M+ACN+Na	1.16469	2.38172	2.685e-05	3.1192	3.2342	2.9492	1.3134	1.303	1.2906
Cyclic 6-Hydroxymelatonin	metab_4369	C13H14N2O3	pos	211.086	5.83395	M+H-2H2O	1.167	0.45701	1.013e-05	1.0844	1.0451	1.1078	2.444	2.3044	2.3334
Dextrorphan O-glucuronide	metab_4378	C23H31NO7	pos	398.194	5.7751	M+H-2H2O	1.10917	7.73778	0.004075	3.6585	3.6951	2.3845	0.2499	0.1803	0.8283
12-O-D-Glucuronoside-13-hydroxyoctadec-9Z-enoate	metab_4399	C24H42O10	pos	455.264	5.72628	M+H-2H2O	1.13762	5.0202	0.00148	2.5965	2.6322	3.3442	0.9008	0.4074	0.3996
Serylhistidine	metab_4412	C9H14N4O4	pos	526.236	5.67762	2M+ACN+H	1.15782	539.465	0.000151	4.1587	4.2577	3.3721	0.0075	0.0073	0.0071
Hydroxyclomipramine glucuronide	metab_4416	C25H31ClN2O7	pos	548.219	5.66762	M+ACN+H	1.07014	2.06081	0.01114	2.9874	3.0888	2.1592	1.5427	1.1391	1.3133
5,7-dihydroxy-3-[3-hydroxy-4-methoxy-5-(3-methylbut-2-en-1-yl)phenyl]-8-(3-methylbut-2-en-1-yl)-4H-chromen-4-one	metab_4438	C26H28O6	pos	454.223	5.62595	M+NH4	1.1295	2.18618	0.001748	4.0255	3.9991	3.7418	1.2619	1.9655	2.1546
3-Epinobilin	metab_4454	C20H26O5	pos	388.211	5.56595	M+ACN+H	1.07675	3.319	0.009442	3.5418	3.7434	2.6722	0.2587	1.3694	1.3722
Beta-Cyclopiazonate	metab_4459	C20H22N2O3	pos	339.171	5.54645	M+H	1.10084	2.30368	0.005166	3.1655	3.1637	3.0693	1.4116	1.8835	0.7856
Mammea B/BC cyclo E	metab_4484	C21H26O6	pos	416.207	5.42947	M+ACN+H	1.09843	3.26961	0.005794	3.3177	3.6419	2.3779	0.868	0.7735	1.2147
Threoninyl-Proline	metab_4494	C9H16N2O4	pos	255.076	5.4003	M+K	1.14881	0.269378	0.0004803	0.629	0.364	0.9441	2.3856	2.422	2.3824
Alanyl-Lysine	metab_4502	C9H19N3O3	pos	256.107	5.3808	M+K	1.16984	65.3207	3.934e-07	4.6981	4.4841	4.5024	0.0492	0.1135	0.0467
1,25-Dihydroxyvitamin D3-26,23-lactone	metab_4518	C27H40O5	pos	462.321	5.32913	M+NH4	1.14111	0.382707	0.0009153	1.4717	0.8544	0.914	2.8179	2.8587	2.788
N-Desmethylterbinafine	metab_4539	C20H23N	pos	322.154	5.28897	M+2Na-H	1.17006	54.0034	1.469e-07	4.9227	4.7919	4.7926	0.1696	0.0397	0.0593
1-(5Z,8Z,11Z,14Z,17Z-eicosapentaenoyl)-glycero-3-phosphate	metab_4554	C23H37O7P	pos	457.233	5.2303	M+H	1.14022	3.40487	0.0009493	4.0389	4.2837	3.4341	0.8673	1.0689	1.5166
17a,21-Dihydroxy-5b-pregnane-3,11,20-trione	metab_4560	C21H30O5	pos	345.205	5.2108	M+H-H2O	1.09876	0.495355	0.00578	1.3398	1.1029	2.0356	3.0715	2.9338	3.0367
4-(2,6,6-Trimethyl-1-cyclohexenyl)-2-butanol	metab_4572	C13H24O	pos	260.2	5.1718	M+ACN+Na	1.16982	0.0407039	3.54e-07	0.1239	0.1136	0.1304	2.9238	3.0689	3.0439
Isoleucyl-Tryptophan	metab_4588	C17H23N3O3	pos	340.165	5.10348	M+Na	1.14015	2.99526	0.0009719	4.4421	4.4699	4.3587	0.8971	2.0678	1.4676
2-(2-hydroxypropan-2-yl)-6-(2-methylbut-3-en-2-yl)-2H,3H,7H-furo[3,2-g]chromen-7-one	metab_4612	C19H22O4	pos	315.159	5.02432	M+H	1.15589	15.8444	0.0002053	2.6153	2.7484	2.1505	0.1616	0.1583	0.1543
Myxochelin C	metab_4624	C27H29N3O9	pos	540.201	4.97498	M+H	1.16077	2.01216	8.486e-05	2.9472	3.1502	2.8351	1.4908	1.4803	1.4677
Prostaglandin E2 ethanolamide	metab_4677	C22H37NO5	pos	459.285	4.79833	M+ACN+Na	1.16351	5.23336	4.082e-05	3.8029	4.2035	3.6658	0.753	0.7441	0.7334
N-desethyloxybutynin	metab_4725	C20H27NO3	pos	352.19	4.68333	M+Na	1.15501	280.068	0.0002324	1.9299	1.9985	1.5343	0.0067	0.0065	0.0063
7,14-dihydroxy-6-methoxy-4,12-dimethyl-5-(3-methylbut-2-enoyl)-2,9-dioxatricyclo[9.4.0.0,]pentadeca-1(11),3(8),4,6,12,14-hexaen-10-one	metab_4763	C21H20O7	pos	417.155	4.57833	M+CH3OH+H	1.16144	0.410532	8.262e-05	0.8312	0.7949	0.853	1.9927	1.9023	2.1447
Chrysoeriol	metab_4765	C16H12O6	pos	301.07	4.57833	M+H	1.16653	3.01416	3.398e-05	3.3457	3.2509	3.6219	1.1412	1.1311	1.1191
Asparaginyl-Isoleucine	metab_4777	C10H19N3O4	pos	228.135	4.55567	M+H-H2O	1.15219	7.10986	0.0003404	1.8445	2.3945	2.2268	0.3089	0.3034	0.2969
Terbutaline	metab_4778	C12H19NO3	pos	248.127	4.55567	M+Na	1.16824	0.00238205	5.257e-06	0.0038	0.0034	0.004	1.4855	1.6487	1.5455
Leu Leu Phe	metab_4843	C21H33N3O4	pos	392.253	4.35785	M+H	1.16852	0.35759	2.638e-06	0.6214	0.5891	0.641	1.7267	1.7682	1.6842
6-{[3,5-dihydroxy-2-({7-oxo-7H-furo[3,2-g]chromen-9-yl}oxy)oxan-4-yl]oxy}-3,4,5-trihydroxyoxane-2-carboxylic acid	metab_4850	C22H22O14	pos	543.138	4.32535	M+CH3OH+H	1.1693	0.467274	6.536e-07	1.1332	1.0935	1.1568	2.4352	2.3868	2.4206
Ser Ala Lys Lys	metab_4875	C18H36N6O6	pos	433.281	4.22668	M+H	1.15521	0.000457739	0.0002476	0.0008	0.0008	0.0009	1.9665	1.9159	1.5069
2-(3-Hydroxy-4-methylphenyl)-5-methyl-4-hexen-3-one	metab_4887	C14H18O2	pos	260.163	4.20168	M+ACN+H	1.16852	6.9782	2.659e-06	2.4227	2.3436	2.2444	0.3412	0.3353	0.3283
2-methyl-2-(4-methylpent-3-en-1-yl)-2H-chromene-6,8-diol	metab_4930	C16H20O3	pos	278.174	4.08803	M+NH4	1.13982	4.03456	0.0009791	2.3147	2.5772	1.9715	0.6989	0.6162	0.3863
N,N-Didesmethyltramadol	metab_4981	C14H21NO2	pos	258.148	3.93037	M+Na	1.16269	3.67127	5.398e-05	2.738	2.7922	2.5293	0.7308	0.8568	0.6081
(1S)-1-hydroxy-23,24-didehydro-25,26,27-trinorcalciol	metab_4997	C24H36O2	pos	357.279	3.87303	M+H	1.11977	0.440329	0.002719	1.1599	0.5823	0.9896	2.139	2.0395	2.0242
Ile Trp	metab_5036	C17H23N3O3	pos	318.181	3.76022	M+H	1.16499	2.65816	3.336e-05	2.6587	2.5668	2.5908	0.886	1.1267	0.9274
1-Acetyl-3,14,20-trihydroxywitha-5,24-dienolide 3-glucoside	metab_5038	C36H54O12	pos	711.401	3.74972	M+CH3OH+H	1.1166	4.49584	0.003048	1.9035	1.6742	1.2927	0.1933	0.4573	0.4325
Tryptophyl-Alanine	metab_5104	C14H17N3O3	pos	258.123	3.57055	M+H-H2O	1.17046	2708.3	5.486e-08	3.3722	3.2999	3.4122	0.0013	0.0012	0.0012
Leu Val Val	metab_5175	C16H31N3O4	pos	330.238	3.4074	M+H	1.16398	2.86537	3.969e-05	2.5212	2.3718	2.2725	0.8116	0.8971	0.7914
Trans-o-Coumaric acid 2-glucoside	metab_5203	C15H18O8	pos	309.097	3.3389	M+H-H2O	1.15913	0.485785	0.0002243	1.4389	1.5188	1.144	2.8288	2.8177	2.7969
N-Acetylpyrrolidine	metab_5279	C6H11NO	pos	114.092	3.15758	M+H	1.14294	3.27613	0.0009859	1.4621	1.6513	1.927	0.5209	0.5133	0.5043
KOJIC ACID	metab_5287	C6H6O4	pos	143.033	3.13525	M+H	1.1697	0.347493	2.663e-07	0.9892	0.9508	1.0121	2.8103	2.8135	2.8718
PA(20:2(11Z,14Z)/20:5(5Z,8Z,11Z,14Z,17Z))	metab_5289	C43H71O8P	pos	396.235	3.12475	M+2Na	1.16597	39.4965	2.959e-05	1.4565	1.2618	1.3779	0.0116	0.0026	0.0895
Tryptophanol	metab_5302	C10H11NO	pos	144.08	3.09058	M+H-H2O	1.16377	0.183368	4.561e-05	0.3603	0.3366	0.3748	1.8868	2.1128	1.8449
Serotonin	metab_5316	C10H12N2O	pos	159.091	3.05825	M+H-H2O	1.13448	0.305654	0.001873	0.5667	1.329	0.5855	2.5959	2.7872	2.7345
Hoduloside II	metab_5403	C48H78O19	pos	491.253	2.90642	M+H+Na	1.06304	100.749	0.01207	1.7338	1.0922	0.8039	0.0123	0.012	0.0117
Threoninyl-Lysine	metab_5409	C10H21N3O4	pos	289.187	2.90642	M+ACN+H	1.16443	2.01906	3.327e-05	1.4139	1.3531	1.3001	0.6807	0.6721	0.6619
Uridine 2',3'-cyclic phosphate	metab_5450	C9H11N2O8P	pos	630.085	2.83043	2M+NH4	1.16818	0.381458	4.139e-06	0.8999	0.8625	0.9222	2.3873	2.2696	2.38
Diadenosine diphosphate	metab_5459	C20H26N10O13P2	pos	659.112	2.81977	M+H-H2O	1.1677	0.423453	6.514e-06	1.1758	1.1359	1.1997	2.7887	2.6695	2.8295
CGMP	metab_5461	C10H12N5O7P	pos	346.054	2.81977	M+H	1.16368	0.315631	4.437e-05	1.525	1.0451	1.191	3.9519	3.9807	3.9871
3-[5,7-dihydroxy-2-(4-hydroxy-3-methoxyphenyl)-4-oxo-3,4-dihydro-2H-1-benzopyran-8-yl]-5,7-dihydroxy-2-(4-hydroxyphenyl)-3,4-dihydro-2H-1-benzopyran-4-one	metab_5467	C31H24O11	pos	611.09	2.7971	M+K	1.17011	0.00214448	8.741e-08	0.0042	0.0038	0.0044	1.9416	1.9607	1.8898
Glycyl-Methionine	metab_5472	C7H14N2O3S	pos	451.107	2.78527	2M+K	1.16313	0.0952941	4.612e-05	0.2878	0.0058	0.3383	2.2532	2.193	2.1829
8-Oxo-dGMP	metab_5484	C10H14N5O8P	pos	427.076	2.66743	M+ACN+Na	1.16981	0.00900745	3.732e-07	0.0269	0.0244	0.0285	3.013	2.8617	2.9825
8-Hydroxyguanosine	metab_5505	C10H13N5O6	pos	282.085	2.36212	M+H-H2O	1.07654	4	0.009351	0.7896	0.7332	0.5111	0.3038	0.1038	0.101
Acetylagmatine	metab_5517	C7H16N4O	pos	173.139	2.14572	M+H	1.15423	8.74358	0.0002589	3.1309	3.0027	2.5524	0.5626	0.218	0.2129
N-Acetyl-L-glutamic acid	metab_5528	C7H11NO5	pos	190.07	1.9053	M+H	1.15937	198.633	0.0002242	1.8711	1.5636	2.057	0.0095	0.0092	0.009
6-[5-(2-carboxy-2-oxoethyl)-2,3-dihydroxyphenoxy]-3,4,5-trihydroxyoxane-2-carboxylic acid	metab_5531	C15H16O12	pos	389.069	1.86248	M+H	1.17023	6.308	5.426e-08	3.1628	3.0818	3.0947	0.5014	0.494	0.4852
Pyridoxine (Vitamin B6)	metab_5534	C8H11NO3	pos	170.08	1.80065	M+H	1.12166	3.4468	0.002559	2.1722	2.0666	2.0505	0.4003	1.0446	0.3796
His Leu	metab_5540	C12H20N4O3	pos	269.16	1.67815	M+H	1.1644	5.45719	3.067e-05	2.5428	2.5296	2.2513	0.4548	0.4477	0.4394
3,4,5-trihydroxy-6-[(3,4,5-trihydroxy-6-{[2-(2-hydroxypropan-2-yl)-7-oxo-2H,3H,7H-furo[3,2-g]chromen-9-yl]oxy}oxan-2-yl)methoxy]oxane-2-carboxylic acid	metab_5563	C26H32O16	pos	614.182	1.314	2M+3H2O+2H	1.14776	0.491676	0.0007279	1.9649	1.8269	1.3461	3.515	3.4312	3.5064
Asparaginyl-Phenylalanine	metab_5586	C13H17N3O4	pos	622.255	1.09915	2M+ACN+Na	1.14181	0.208391	0.001257	0.7654	0.8951	0.0454	2.7217	2.7891	2.6749
6-{4-[7-({6-[(acetyloxy)methyl]-3-{[3,4-dihydroxy-4-(hydroxymethyl)oxolan-2-yl]oxy}-4,5-dihydroxyoxan-2-yl}oxy)-5-hydroxy-4-oxo-4H-chromen-2-yl]phenoxy}-3,4,5-trihydroxyoxane-2-carboxylic acid	metab_5598	C34H38O21	pos	805.182	0.909467	M+Na	1.13044	0.486791	0.001689	0.9743	0.9361	0.9971	2.237	1.7713	1.9651
Petasitenine	metab_5604	C19H27NO7	pos	346.161	0.865367	M+H-2H2O	1.04563	3.75248	0.01673	2.0022	1.7128	1.9597	0.167	0.1635	1.182
5-Hydroxymethyl-4-methyluracil	metab_5609	C6H8N2O3	pos	174.087	0.845867	M+NH4	1.1245	0.324052	0.002305	0.6245	0.4618	1.2216	2.3791	2.3285	2.4143
Seryllysine	metab_5635	C9H19N3O4	pos	275.17	0.747533	M+ACN+H	1.16139	18.3909	0.0001518	2.4339	2.0348	2.5608	0.1304	0.1276	0.1243
2-Feruloyl-1-sinapoylgentiobiose	metab_5653	C33H40O18	pos	689.211	0.717867	M+H-2H2O	1.16962	0.408855	2.912e-07	1.0298	0.991	1.053	2.4887	2.5021	2.5313
6-{3,5-dihydroxy-2-[3-(3-methoxyphenyl)-2-oxopropanoyl]phenoxy}-3,4,5-trihydroxyoxane-2-carboxylic acid	metab_5697	C22H22O12	pos	479.122	0.6597	M+H	1.09587	4.75105	0.00588	2.91	2.614	1.9203	0.6779	0.0895	0.7991
Agmatine	metab_5738	C5H14N4	pos	131.129	0.620367	M+H	1.10925	2.48934	0.004134	1.9367	2.0294	1.4621	0.6917	0.6574	0.8312
Glutathione	metab_5913	C10H17N3O6S	pos	308.091	6.88622	M+H	1.06126	3.58992	0.01332	2.9645	3.0507	1.7641	0.4221	0.8947	0.85
Levan	metab_5916	C18H32O16	pos	527.159	14.0827	M+Na	1.15881	0.275125	0.000144	0.7323	0.5982	0.6504	2.2475	2.323	2.6282
Retinaldehyde	metab_5919	C20H28O	pos	285.22	6.24142	M+H	1.01309	52.3867	0.02825	2.6804	2.9526	0.9194	0.0428	0.0418	0.0406
