# Supplementary material for: UPLC-TOF/MS-based metabolomics reveals the chemical changes and in vitro biological effects in fermentation of white ginseng by four probiotics
Source: Front Microbiol. 2022 Nov 24;13:1022200. doi: 10.3389/fmicb.2022.1022200 (PMC9729340; doi:10.3389/fmicb.2022.1022200)
Supplement: Supplementary file 4 [file Table_4.XLSX]

## Sheet: Sheet2
Metabolite	M/Z	mode	FC(EP/PP)
Tragopogonsaponin B	891.45	pos	0.357143
Quasiprotopanaxatriol	423.362	pos	0.927892
Licoricesaponin G2	839.409	pos	0.84089
Sonchuionoside C	369.19	pos	0.88556
Sanchinoside B1	639.446	pos	0.810395
Soyasapogenol E	457.367	pos	–
Soyasapogenol C	441.372	pos	0.824893
Ginsenoside Rh3	605.441	pos	0.793566
Ginsenoyne J	229.194	pos	0.429688
Vinaginsenoside R17	939.529	pos	–
Ginsenoside B2	929.545	pos	–
Koryoginsenoside R1	891.508	pos	–
Neohesperidose	309.117	pos	–
Ginsenoside Rg3	785.503	pos	0.73103
Sandosapogenol	421.346	pos	0.933732
Pteroside Z	417.188	pos	–
Vinaginsenoside R1	887.508	neg	0.918484
Ginsenoside F2	829.5	neg	0.932714
Ginsenoside Rg5	811.491	neg	0.865394
Lansioside B	663.415	neg	1.39966
(20E)-Ginsenoside F4	811.491	neg	0.893219
Ginsenoside Re	991.557	neg	0.952321
Ginsenoside F5	815.486	neg	–
Vinaginsenoside R12	717.447	neg	0.515711
Cynaroside A	489.2	neg	–
Notoginsenoside G	997.523	neg	0.914972
Ginsenoside C	829.502	neg	0.946003
Ginsenoside Rh1	683.441	neg	–
Notoginsenoside J	879.503	neg	0.935816
Spinasaponin A	815.423	neg	1.6138
Vinaginsenoside R11	831.481	neg	–
Vinaginsenoside R2	873.493	neg	–
Notoginsenoside C	569.288	neg	–
Vinaginsenoside R3	975.56	neg	0.726968
Notoginsenoside H	929.52	neg	0.776555
Cynarasaponin H	971.48	neg	1.39116
Vinaginsenoside R7	538.289	neg	1.16429
Vinaginsenoside R16	915.54	neg	0.888862
Cyclopassifloside III	825.471	neg	0.953245
Ginsenoside Mc	789.459	neg	0.337925
Notoginsenoside K	981.526	neg	0.607644
Tragopogonsaponin M	925.491	neg	0.862514
Notoginsenoside A	561.294	neg	0.844356
Ginsenoside Rb3	538.29	neg	–
Sandosaponin A	955.5	neg	–
Ginsenoside Rb1	553.296	neg	–
Ginsenoside Ra1	604.311	neg	0.930995
Notoginsenoside R1	913.525	neg
Notoginsenoside Fa	619.316	neg	0.845049
Notoginsenoside B	560.282	neg	0.587612
Pseudoginsenoside Rc1	987.562	neg	0.879599
Dulcoside A	769.358	neg	0.770307
Eleutheroside M	601.299	neg	0.926494
Cynarasaponin C	815.422	neg	0.0811226
Cynarasaponin F	801.408	neg	6.09739
Ginsenoside Rf	781.479	neg	0.456611
