# Supplementary material for: UPLC-TOF/MS-based metabolomics reveals the chemical changes and in vitro biological effects in fermentation of white ginseng by four probiotics
Source: Front Microbiol. 2022 Nov 24;13:1022200. doi: 10.3389/fmicb.2022.1022200 (PMC9729340; doi:10.3389/fmicb.2022.1022200)
Supplement: Supplementary file 5 [file Table_5.XLS]

## Sheet: Correlation data table
Metabolite	DPPH	ABTS	FRAP	α-amylase	α-glucoside
6-Gingerol	0.3365	0.3024	0.3693	-0.1949	0.3623
Seryllysine	0.564	0.5363	0.5162	0.4911	0.1813
(S)-Pinocembrin	0.3507	0.3743	0.2744	0.2241	-0.0029
Methionyl-Aspartate	0.2943	0.3899	0.2371	0.3297	0.0013
Homocapsaicin	0.3585	0.3637	0.3259	0.6044	-0.307
Beta-D-Glucosyloxydestruxin B	0.4098	0.4301	0.4866	0.61	-0.2769
Alanyl-Lysine	0.6159	0.6007	0.644	0.8333	-0.298
(R)-Marmin	0.5414	0.5428	0.5551	0.8621	-0.3693
Pelargonidin	0.5603	0.5621	0.6053	0.8899	-0.3463
Kaempferol 3-O-arabinoside	0.5536	0.5577	0.5966	0.8914	-0.3672
Cis-[8]-Shogaol	0.5274	0.4797	0.6084	0.7493	-0.291
Alpha-Rhamnorobin	0.504	0.4936	0.546	0.7921	-0.4304
Gravelliferone	0.684	0.65	0.7324	0.8461	-0.1438
N-Acetyl-L-glutamic acid	0.7479	0.8064	0.7521	0.812	-0.0837
Glutathione	0.7807	0.7285	0.7977	0.4606	0.3567
S-(1,2-DICARBOXYETHYL)GLUTATHIONE	0.7749	0.7818	0.7172	0.6729	0.148
3-Hydroxyflavone	0.8761	0.8381	0.9133	0.7394	0.1133
Pyrocatechol	0.8716	0.8296	0.9308	0.6694	0.3214
Vanillin	-0.6059	-0.5559	-0.7182	-0.2481	-0.3299
Notoginsenoside H	-0.5329	-0.4895	-0.5064	-0.8303	0.1778
Sonchuionoside C	-0.473	-0.4268	-0.4945	-0.8147	0.1166
Notoginsenoside A	-0.5958	-0.5798	-0.6317	-0.8265	0.2328
Soyasapogenol C	-0.5401	-0.5237	-0.551	-0.8512	0.3144
Quasiprotopanaxatriol	-0.5119	-0.4882	-0.5091	-0.82	0.3298
2,5-Dimethoxy-4-(2-propenyl)phenol	-0.5138	-0.49	-0.5279	-0.8403	0.2964
Cynarasaponin C	-0.7148	-0.6747	-0.7531	-0.7153	-0.193
Normetanephrine	-0.5959	-0.6343	-0.6125	-0.7262	0.0504
1,2,10-Trihydroxydihydro-trans-linalyl oxide 7-O-beta-D-glucopyranoside	-0.7456	-0.7136	-0.7038	-0.763	-0.054
Ginsenoside Mc	-0.7182	-0.6654	-0.7606	-0.8256	0.0588
BYSSOCHLAMIC ACID	-0.2201	-0.2887	-0.1755	0.0309	0.2345
(-)-Naringenin	0.1063	0.103	-0.0887	0.1134	-0.0797
Capryloylglycine	0.0937	0.1172	-0.0387	-0.2469	0.2562
Exo-Dehydrochalepin	0.1991	0.1974	0.0916	-0.0562	0.1285
Threoninyl-Lysine	0.1171	0.1359	0.0255	-0.0301	0.2865
Vinaginsenoside R16	-0.2871	-0.3155	-0.302	-0.7039	0.5654
Ginsenoside Rg5	-0.3266	-0.3334	-0.336	-0.7572	0.5147
Ginsenoside Rg3	-0.3252	-0.357	-0.3324	-0.7298	0.5437
Licoricesaponin G2	-0.2279	-0.2589	-0.2043	-0.6883	0.5318
Xanthotoxol arabinoside	-0.2674	-0.2662	-0.2468	-0.7784	0.5016
Ginsenoside Ra1	-0.3445	-0.2991	-0.4356	-0.718	0.2563
Cardanoldiene	-0.4341	-0.4513	-0.4551	-0.7613	0.4684
Sinapyl alcohol	-0.4324	-0.4474	-0.3886	-0.7296	0.44
Ginsenoside Rf	-0.4195	-0.421	-0.4346	-0.8393	0.4628
Vinaginsenoside R12	-0.4218	-0.4299	-0.4015	-0.7933	0.36
Dulcoside A	-0.3285	-0.3406	-0.3409	-0.7626	0.4187
Sanchinoside B1	-0.298	-0.3211	-0.3395	-0.7496	0.4752
Ginsenoside Rh3	-0.3683	-0.388	-0.3947	-0.7784	0.5459
Vinaginsenoside R3	-0.381	-0.4019	-0.3969	-0.7692	0.474
Tragopogonsaponin M	-0.0893	-0.1201	-0.0854	-0.6116	0.6049
Ginsenoside Re	-0.1566	-0.1814	-0.1882	-0.7	0.6163
Notoginsenoside K	-0.1937	-0.2244	-0.2119	-0.6166	0.6002
Notoginsenoside B	0.0265	-0.0265	0.0079	-0.5466	0.6931
Cyclopassifloside III	-0.026	0.0175	-0.0241	-0.5677	0.4067
Aesculetin	-0.0781	-0.1125	0.0166	-0.5467	0.4543
